# Supplementary material for: From primordial clocks to circadian oscillators
Source: Nature. 2023 Mar 22;616(7955):183–9. doi: 10.1038/s41586-023-05836-9 (PMC10076222; doi:10.1038/s41586-023-05836-9)
Supplement: Supplementary file 4 — Initial multiple-sequence alignment and phylogenetic tree for KaiC. [file 41586_2023_5836_MOESM4_ESM.zip]

Archive with 2 entries (2 files):
- Dataset1/KaiC_Overview.phy
- Dataset1/KaiC_Overview_RAxML.tree
