# Supplementary material for: From primordial clocks to circadian oscillators
Source: Nature. 2023 Mar 22;616(7955):183–9. doi: 10.1038/s41586-023-05836-9 (PMC10076222; doi:10.1038/s41586-023-05836-9)
Supplement: Supplementary file 4 — Initial multiple-sequence alignment and phylogenetic tree for KaiC. [file 41586_2023_5836_MOESM4_ESM.zip › Dataset1/KaiC_Overview.phy]

1583 907
WP_013490394.1 ---------------------------------------MKQ-----------LV--------TTGINGLDS-LLNGGIP
WP_040037169.1 ---------------------------------------MNV---------------------STGIAGLDK-ILDGGMP
WP_067728965.1 ----------------------------------------ML------------S--------ATGINGLDT-ILGGGLP
WP_010647777.1 ---------------------------------------MEI------------S--------ASGITGLDK-ILGGGFP
WP_037286903.1 -----------------------MQETGLI---------HDI------------V--------HTGVPGLDE-LLNGGVP
WP_069328929.1 -------------------MQKSEAAYTKT---------LKQ-----------PI--------STGIPGLDD-ILCGGIP
WP_046228509.1 ----------------------------MQ---------KKK-----------AV--------RTGIPGLDD-ILYGGVP
WP_060531816.1 ---------------------------MQK----------KK-----------AV--------QTGIPGLDD-ILYGGVP
WP_046216639.1 ---------------------------MQK----------KK-----------AV--------QTGIPGLDD-ILYGGVP
WP_041047460.1 ---------------------------------------MEY------------A--------KTGNTCLDT-IMHGGIP
WP_015592467.1 ---------------------------------------MST------------T--------KSGIDGLDQ-LLNGGLP
WP_013488821.1 -----------------------------------------------------MY--TYT---TSGIEGLDY-ILNGGFP
WP_071317223.1 -------------------------MNNQS---------------------------------PTGISGLDH-ILNGGFP
WP_034748703.1 ---------------------------------------MNT-----------YK--------TTGVEGLDV-VLNGGFP
WP_075389170.1 -------------------------MNFYT---------------------------------TTGIEGLDF-ILSGGFP
WP_035660821.1 ---------------------------------------MVT-----------YA--------KTGIEGLDF-ILSGGYP
WP_019590265.1 -----------------------MERPQNT---------LQK------------V--------ETGIAGLDR-ATRGGLP
WP_012831784.1 ------------------------MPIPKY---------------------------------ATEVPGLDD-LLDGGLP
WP_021031487.1 ------------------------MPEFLA---------TSR------------M--------PTGVEGLDA-LLGGGLP
WP_024079911.1 -----------------------------------------M------------I--ERK---PTGTRGLDA-ILCGGIP
WP_058528929.1 ----------------------------MD---------VDK------------I--------STGIAGLDR-ILNGGYL
WP_040147463.1 ------------------------MNTNKT---------------------------------KTGIKGLDD-ILNGGYL
WP_034385332.1 ------------------------MTDRPT---------IQR------------I--------LTGISGFDD-IAVGGLP
WP_061290993.1 ------------------------MTRGAG---------VER------------T--------ATGISGFDD-IAIGGLP
WP_063738535.1 -----------------------MAAGDDT---------LAR------------V--------PTSINGFDR-VALGGLP
WP_053700265.1 -----------------------MAAGDDT---------LAR------------V--------PTSISGFDR-VALGGLP
WP_063808047.1 -----------------------MAAGDDT---------LKR------------V--------PTSINGFDR-VALGGLP
WP_052868628.1 -----------------------MTSGNGP---------VSR------------V--------ATAINGFDQ-VALGGLP
WP_051872303.1 -----------------------MTTGRES---------LRR------------V--------PTAINGFDH-VALGGLP
WP_063730667.1 ------------------------------------------------------M--------ATGISGFDQ-VAVGGLP
WP_030912988.1 ------------------------MSGGGR---------IER------------M--------PTGINGFDH-VALGGLP
WP_076443302.1 ------------------------MTDSNA---------IGR------------I--------PTGIDGFDH-IALGGLP
WP_070009273.1 ----MREANAERRRAEAEAETRRAEAEAES---------IER------------T--------ATGINGFDQ-MAMGGLP
WP_070035302.1 ----MREANAERRRAEAEAETRRAEAEAES---------IER------------T--------ATGINGFDQ-MAMGGLP
WP_055486450.1 ------------------------MLETDA---------IER------------V--------PTGINGFDQ-VAIGGLP
WP_044572257.1 ------------------------MTDADT---------IER------------T--------PTGINGFDQ-VAIGGLP
WP_037954163.1 ------------------------MTDADT---------IER------------T--------PTGINGFDQ-VAIGGLP
WP_030432360.1 ------------------------MIDSNA---------IER------------L--------STGIKGFDQ-VARGGLP
WP_043726801.1 ------------------------MTDNAP---------IRR------------L--------PTDINGFDH-VALGGLP
WP_075096581.1 ---------------------MKELLNVPP---------LER------------M--------KTGIRGFEH-ISLGGLV
WP_037402665.1 -----------------------MTADPVE---------ITR------------V--------PSGVEGLDA-VTGGGLP
WP_035237946.1 --------------------MVKKTEKNEY---------IAK------------T--------ATGIEGLDI-ILEGGLP
WP_015163971.1 -----------------MNPEARSESQSVG---------IEK------------L--------RTMIEGLDD-ITHGGLP
WP_009626106.1 --------MTSSPIENNNNINTDNKRQELG---------VQK------------L--------RTMIEGLDD-ITHGGLP
WP_019502457.1 ------------------MSNLPLSNPDQG---------VQK------------L--------RTMVEGLDD-ITHGGLP
WP_015167871.1 ------------------MKRDGINGAVES---------QEL-----------GV--QKL---RTMIEGLDE-ITHGGLP
WP_025781542.1 ------------MTSQLSPLPDPRSQGFGH---------VQK------------V--------PTGIEGFDD-ICHGGLP
WP_071801161.1 --------------------MSPTSSSSQL---------VKK------------L--------PTGVEGLDD-ILQGGLP
WP_036914272.1 -----------------MQSSSAGGSSQIQ---------VQK------------L--------PTGIEGFDD-ICHGGLP
WP_011130786.1 -----------------MQSSSAGGSSHMQ---------VQK------------L--------PTGIEGFDD-ICHGGLP
WP_063396290.1 -----------------MQSFSAGGSSQMQ---------VQK------------L--------PTGIEGFDD-ICHGGLP
WP_006171918.1 -----------------MQDFNAVSQPSMK---------LQK------------L--------PTGVEGLDD-ICQGGLP
WP_015110635.1 ---------------MPDPNDHAAAANRMQ---------MQK------------L--------PTGIEGFDD-ICHGGLP
WP_043737180.1 ------------------MPDPSPEMRLSQ---------VQK------------L--------PTGIEGFDD-VCKGGLP
WP_010315422.1 -----------------MQDPSPQSNHLAS---------VQK------------L--------PTGIEGFDD-VCQGGLP
WP_010310800.1 -----------------MQDPSATNHALSS---------VQK------------L--------PTGIEGFDD-ICQGGLP
WP_067095930.1 -----------------MQISSSSGSPQMQ---------VQK------------L--------PTGIEGFDD-VCHGGLP
WP_066911230.1 -----------------MQISSSSGSPQMQ---------VQK------------L--------PTGIEGFDD-VCQGGLP
WP_038001870.1 -----------------MQISSSSSSPQMQ---------VQK------------L--------PTGIEGFDD-VCQGGLP
WP_006043362.1 -----------------MQISSSSGSPQMQ---------VQK------------L--------PTGIEGFDD-VCHGGLP
WP_011933860.1 -----------------MQISSSSGSPQMQ---------VQK------------L--------PTGIEGFDD-VCQGGLP
WP_038013502.1 -----------------MQISSSSGSSQMQ---------VQK------------L--------PTGIEGFDN-VCHGGLP
WP_048347099.1 -----------------MQISSSSGSPQMQ---------VQK------------L--------PTGIEGFDD-VCHGGLP
WP_011620130.1 -----------------MQISSSSGSPQMQ---------VQK------------L--------PTGIEGFDD-VCHGGLP
WP_011359364.1 -----------------MQFPPASGQSQMQ---------VQK------------L--------ATGIEGFDD-VCHGGLP
WP_037988529.1 -----------------MQFPPASGQSQMQ---------VQK------------L--------ATGIEGFDD-VCHGGLP
WP_038546340.1 -----------------MQFPPASGPAQMQ---------VQK------------L--------PTGIEGFDD-VCQGGLP
WP_028952717.1 -----------------MQFPPASGPAQMQ---------VQK------------L--------PTGIEGFDD-VCQGGLP
WP_011365071.1 -----------------MQFPPTSGQPQMQ---------VQK------------L--------PTGIEGFDD-VCQGGLP
WP_038553316.1 -----------------MQFPPTSGQPQMQ---------VQK------------L--------PTGIEGFDD-VCQGGLP
WP_043692575.1 -----------------MQFPPASGSTQMQ---------VQK------------L--------PTGIEGFDD-VCQGGLP
WP_006909204.1 ---------------------MQQPSSPDT---------PLM-----------QV--QKL---PTGIEGFDD-VCHGGLP
WP_048016431.1 -----------------MTDTSATPAPLMQ---------VQK------------L--------PTGIEXFDD-VCHGGLP
WP_036918487.1 -----------------MHSSKNFPIPKQQ---------VQK------------L--------PTGIEGFDD-VCQGGLP
WP_036974685.1 ----------------------------MQ---------VQK------------L--------PTGIEGFDD-VCQGGLP
WP_042850895.1 -----------------MNDKKFGKSNKMQ---------VQK------------L--------PTGIEGFDD-VCRGGLP
WP_075506873.1 -------------------------------------------------------------------------------P
WP_038653976.1 ----------------------------MH---------VQK------------L--------PTGIEGFDD-ICHGGLP
WP_036902247.1 ----------------------------MH---------LQK------------L--------PTGIEGFDD-VCQGGLP
WP_071455441.1 ----------------------MSSGTATG---------VQK------------I--------RTLIEGFDE-VSHGGLP
WP_026100592.1 --------------------MYPSEVYKKG---------IPK------------I--------RSAIEGFDD-ISHGGLP
WP_049749828.1 --------------------MPSTYFLGGP---------EPR-----------GI--PKK---QTGIEGFED-ISHGGLP
WP_049749611.1 --------------------------MRGI---------PKK---------------------QTGIEGFED-ISHGGLP
WP_012954135.1 -------------MNQPFSRKDTSLKLALK---------GVR-----------KI--------RTMIDGLDE-ITHGGLP
WP_011242648.1 -------------MTSAEMTSPNNNSEHQA---------IAK------------M--------RTMIEGFDD-ISHGGLP
WP_006454882.1 ---------MNSSYSSSSSSDQKAQTRLKG---------VQK------------I--------RTMIEGFDD-ISHGGLP
WP_012161596.1 ------------MKKSNLSQYKKNDKNKVE---------VTK------------I--------LTRIEGFDD-ISHGGIP
WP_036486162.1 ----------------MNQENLNQLQPKDF---------TDR-----------GV--RKN---RTMIEGFDE-ITHGGLP
WP_006510280.1 -------------MNQKNPMQSGDNAAPFR---------GVR-----------KI--------KTTIEGFDE-ITHGGLP
WP_018397386.1 ------------MSQTNQSESPTTELSMKG---------VRK------------V--------RTLIEGFDE-ISHGGMP
WP_017307163.1 -------------MNQPNSSDHPSNSTSIL---------GVR-----------KI--------RTMIEGFDE-ISHGGMP
WP_072619350.1 -------------------MSHFDSSESPT---------SEK-----TLVGVRKI--------QTLIEGFDE-ISHGGMP
WP_019504614.1 ----------------MNQINPIQPQQPETYTK------GVR-----------KI--------RTMIEGFDE-ITHGGLP
WP_044105888.1 ------------MNESLPNRQIPKKLPPKG---------VCK------------I--------RTMIEGFDE-ISHGGLP
WP_006528966.1 ------------MNQPNSNEQQQEELASKG---------VRK------------L--------RTMIEGFDE-ISHGGMP
WP_015191648.1 ------------MNQANPNSPQPEAQSIPG---------VKK------------I--------RTLIEGFDE-ITHGGMP
WP_017293902.1 -----------------MDKIKKEELKAKG---------VQK------------I--------RTMIEGFDE-ISHGGLP
WP_015221080.1 ------------------MNINKEELKAKG---------VKK------------I--------RTMIEGFDE-ISHGGLP
WP_010874243.1 ------------MNLPIVNERNRPDVPRKG---------VQK------------I--------RTVIEGFDE-ITHGGLP
WP_028947077.1 ------------MNSPIVNERNRPDVPRKG---------VQK------------I--------RTVIEGFDE-ITHGGLP
WP_024546040.1 ----------------MNQPISPNNGAIKG---------VQK------------I--------RTLIEGLDE-ISHGGLP
WP_065713014.1 ----------------MNQPTSSNNGAIKG---------VQK------------I--------RTLIEGLDE-ISHGGLP
WP_012305921.1 ----------------MNQPTSSNNGAIKG---------VQK------------I--------RTLIEGLDE-ISHGGLP
WP_015133074.1 ----------------MNQPTSANNGAIKG---------VQK------------I--------RTLIEGLDE-ISHGGLP
WP_075888861.1 ----------------MNQPISANNGAIKG---------VQK------------I--------RTLIEGLDE-ISHGGLP
WP_002775266.1 ------------MTQSNSNSQSNPPIKPKG---------VRK------------I--------RTLIEGFDE-ITHGGLP
WP_008200829.1 ------------MTQSNSNSQPNPPIKPKG---------VRK------------I--------RTLIEGFDE-ITHGGLP
WP_002760201.1 ------------MTQSNSNSQLNPPIKPKG---------VRK------------I--------RTLIEGFDE-ITHGGLP
WP_002800411.1 ------------MTQSNSNSQANPPIKPKG---------VRK------------I--------RTLIEGFDE-ITHGGLP
WP_015785209.1 -------------MNEPISNSSKKTENTTQ---------GVR-----------KI--------RTMIEGFDE-ITHGGLP
WP_013321813.1 ------------MNEPIPSRQQKYKVTSKG---------VRK------------I--------RTMIEGFDE-ISHGGLP
WP_012598007.1 ------------------MNEPIPNGQEQY-KV------TTK-----------GV--RKL---RTMIEGFDE-ISHGGLP
WP_009546510.1 ------------MNQPLPRENQPQPLAPKG---------VRK------------I--------RTMIEGLDE-ITHGGLP
WP_073599242.1 ------------MNQPTPNGQQAYELAPKG---------VRK------------I--------RTMIEGFDE-ISHGGLP
WP_015145807.1 ------------MNQPTPNGQQAYELAPKG---------VRK------------I--------RTMIEGFDE-ISHGGLP
WP_015119208.1 ----------------MSEKKKPLHSSNPL---------VNR-----------GV--EKI---RTLIEGFDD-ITHSGLP
WP_015225155.1 ---------------MTEEKQQEPQKLVQS---------VQK------------L--------KTMIEGFDE-ISHGGIP
WP_015230934.1 ---------------MVEQDKQKKEQSIPS---------IQK------------L--------KTMIEGFDE-ISHGGIP
WP_015188904.1 ------------MDDISNQVILKNTKLPEG---------VQK------------I--------RTMIEGFDD-ISHGGLP
WP_073548799.1 ------------MDDISNQVISKNTKLPEG---------VQK------------I--------RTMIEGFDD-ISHGGLP
WP_026099849.1 --------------------MTQAAHPPQS---------KDR-----------PV--MGVQKIRTMIEGLDD-ISHGGLP
WP_071517484.1 -------------MTSNSPEQEFAPKAIES---------VEK------------I--------RTTIEGFDD-ISHGGLP
WP_015155513.1 -----------MSEITSSGKQNKNSPNGTG---------VQK------------I--------RTMIEGFDD-ISHGGLP
WP_044304992.1 -------------MSDQEQSEQSCNPLLQG---------VGK------------M--------RSMIEGFDD-ISHGGLP
WP_015197562.1 ---------MSDNDLPSQQNTNLPSPKVGG---------VEK------------I--------RTMIEGFDD-ISHGGLP
WP_027844017.1 -------------MSDNRDLVKKNTPSYGG---------VEK------------I--------RTMIEGFDD-VSHGGLP
WP_019495862.1 ----------------MSDNDLPGQKNTPRIGG------VDK------------I--------RTMIEGFDD-ISHGGLP
WP_073619244.1 ------------------MSDNDLPGQKNT-PK------IGG------------V--DKI---RTMIEGFDD-ISHGGLP
WP_029633054.1 -------------MNENEQTQASNTLPSRG---------LEK------------I--------RTMIEGFDD-ISHGGLP
WP_035155584.1 -------------MSGNDQPEQNNTPLLGG---------VEK------------I--------RTMIEGFDD-VSHGGLP
WP_028090775.1 --------------MTKKEQFDQKKIPVGG---------VEK------------I--------RTMIEGFDD-ISHGGLP
WP_015081530.1 ---------------MNKKEQPEPKKIPIG---------VEK------------I--------RTMIEGFDD-ISHGGLP
WP_027401467.1 ---------------MNKKEQPEQKKIPIG---------VEK------------I--------RTMIEGFDD-ISHGGLP
WP_039201203.1 ---------------------MNKKKIPIG---------VEK------------I--------RTMIEGFDD-ISHGGLP
WP_063871885.1 --------------MSEKDQAAPNNTPIAG---------VEK------------I--------RTMIEGFDD-ISHGGLP
WP_015131317.1 -------------MSEKDQTEQNNIPLING---------VEK------------I--------RTMIEGFDD-ISHGGLP
WP_061545690.1 -----------MSDQEKQEQKEQQTPTSAG---------VEK------------I--------RTMIEGFDD-ISHGGLP
WP_009344092.1 -----------MSDQEKQEQKEQQTPTSAG---------VEK------------I--------RTMIEGFDD-ISHGGLP
WP_015215369.1 --------------MSDKEQQKKPNPPIGG---------VEK------------I--------RTMIEGFDD-ISHGGLP
WP_013193181.1 --------------MSDKAQQEQQNPPIGG---------VEK------------I--------RTMIEGFDD-ISHGGLP
WP_071189315.1 --------------MSYKEQKEPKNPLIGG---------VEK------------I--------RTMIEGFDD-ISHGGLP
WP_016952341.1 --------------MSYKDQKEPKNPLIGG---------VEK------------I--------RTMIEGFDD-ISHGGLP
WP_067763280.1 --------------MSDNEQQEQNITSGNG---------VEK------------I--------RTMIEGFDD-ISHGGLP
WP_010997037.1 --------------MSEKEQQEQQNTSGNG---------VEK------------I--------RTMIEGFDD-ISHGGLP
WP_015140004.1 ---------------MSDNEQQEQQNTSGG---------VEK------------I--------RTMIEGFDD-ISHGGLP
WP_062294774.1 --------------MSENEQKEQNPTPIGG---------VEK------------I--------RTMIEGFDD-ISHGGLP
WP_015112918.1 --------------MSENEQKEQNQPPIGG---------VEK------------I--------RTMIEGFDD-ISHGGLP
WP_045867906.1 -------------MIEKDQPEQSVTPLIGG---------VEK------------I--------RTMIEGFDD-ISHGGLP
WP_073642658.1 -------------MSQNEQREPKKPPLVGG---------VEK------------I--------RTMIEGFDD-ISHGGLP
WP_012409410.1 -------------MSQNEQVEPNKAPKNGG---------VEK------------I--------RTMIEGFDD-ISHGGLP
WP_069069131.1 -------------MTENDQVEPKQAPKIGG---------VEK------------I--------RTMIEGFDD-ISHGGLP
WP_041039300.1 -------------MNDKETLEQNKTPTYTG---------VEK------------I--------RTMIEGFDD-ISHGGLP
WP_073634258.1 -------------MNDKENLEQNQTPTYTG---------VEK------------I--------RTMIEGFDD-ISHGGLP
WP_017317018.1 -------------MSETENLDFNKTPTLGG---------VEK------------I--------RTMIEGFDD-ISHGGFP
WP_017747666.1 -------------MSEKGYTESNRTPSLGG---------VEK------------I--------RTMIEGFDD-VSHGGLP
WP_038081052.1 -------------MSEKGYTEPSRTPSLGG---------VEK------------I--------RTMIEGFDD-VSHGGLP
WP_026101382.1 -------------MRENDQAKKNNSPSFKG---------VEK------------I--------RTMIEGFDD-ISHGGLP
WP_016878724.1 -------------MRENDQPEKNHTPLLEG---------VEK------------I--------RTMIEGFDD-ISHGGLP
WP_026733761.1 -------------MREKDQPEKNNAPLLGG---------VEK------------I--------RTMIEGFDD-ISHGGLP
WP_062249961.1 -------------MREKDQPEKNNAPLFGG---------VEK------------I--------RTMIEGFDD-ISHGGLP
WP_016871377.1 -------------MREKDQPEKNNAPLFGG---------VEK------------I--------RTMIEGFDD-ISHGGLP
WP_009459931.1 -------------MREKDQPEKNNAPLFGG---------VEK------------I--------RTMIEGFDD-ISHGGLP
WP_026721815.1 ----------------MRENDQPEKNNTPLFGG------VEK------------I--------RTMIEGFDD-ISHGGLP
WP_016859997.1 ------------------MRENDQPEKNNT-PL------FGG------------V--EKI---RTMIEGFDD-ISHGGLP
WP_039724625.1 -------------MSQSSDIDIYSITRSNS---------IAK------------I--------RTLIEGFDD-ITHGGLP
WP_008317809.1 -------------MTQVALNDSSSPLAPTG---------VTK------------I--------RTLIEGFDD-ISHGGLP
WP_015202680.1 -------------MDKLNSTPQPAEEPAIG---------VQK------------I--------RTMIEGFDD-ITHGGLP
WP_045056180.1 -------------MKKDKQIFSTKLFSNKG---------VDK------------I--------RTMIEGFDD-ISHGGLP
WP_009633153.1 -------------MNEHSQTQNSQVLPNKG---------VQK------------L--------RTMIEGFDD-ISQGGLP
WP_011056334.1 ------------MTNLPEHQSSPTEQSSAE---------VKK------------I--------PTMIEGFDD-ISHGGLP
WP_015123058.1 ----------MTTSNSDNLPTLPRLHRTEV---------EK-------------V--------RTMIEGFDD-ISRGGLP
WP_054464589.1 ---------------MIRNQPNQVEDLPKG---------VQK------------I--------RTVIEGFDD-ISHGGMP
WP_068788301.1 ---------------MDSQTEQENPRHLQG---------VHK------------I--------RTMIEGFDD-ISHGGLP
WP_017662332.1 ---------------MESTSDRENQRKIKA---------VEK------------I--------LTSIEGFDD-ISHGGLP
WP_063714879.1 ---------------MESTSDRENQRKIKA---------VEK------------I--------LTSIEGFDD-ISHGGLP
WP_073609294.1 -------------MTDSDQTDLQPSAHPAG---------VRK------------I--------RTLIEGFDD-ISHGGMP
WP_035992929.1 -------------------MTDFDQTESQS---------SAR-----------SVGVQKI---RTTIEGFDD-ISHGGLP
WP_026073157.1 -------------MTDSDPTELQPSARPMG---------VQK------------I--------RTTIEGFDD-ISHGGLP
WP_015147793.1 -------------MNLTKPSGESEERMPLG---------VHK------------I--------RTMIEGFDD-ISHGGMP
WP_015158125.1 --------------MTSTNQLSELPLNPLG---------VQK------------I--------RTMIEGFDD-ISHGGLP
WP_012625842.1 ---------------MNTVNKSRENNPGEG---------NGRDGDGFVRKEVQKI--------RTMIEGFDD-ISHGGLP
WP_023071598.1 -------------MTQSSQGKVPSNSTLTG---------VKK------------I--------RTMMEGFDD-ISHGGLP
WP_006516812.1 -------------MTQSSQGETPSNNTLAG---------VRK------------I--------RTMMEGFDD-ISHGGLP
WP_006618254.1 -------------MVNSNLGSEPNKRKLIS---------VQK------------I--------RTMIEGFDD-ISHGGMP
WP_046281807.1 -------------MSENSQDANTNGRKLIG---------VQK------------I--------RTMIEGFDD-ISHGGMP
WP_023066874.1 -------------MSESSQNAKTNGRKLIG---------VQK------------I--------RTMVEGFDD-ISHGGMP
WP_009782898.1 ------------MSESSQDATKKNGRKLIG---------VQK------------I--------RTMVEGFDD-ISHGGMP
WP_042155534.1 -------------MTESSQDIESNERKLTG---------VQK------------I--------RTMIEGFDD-ISHGGMP
WP_072717062.1 -------------MSESSQETKSNGRKLIG---------VQK------------I--------RTMIEGFDD-ISHGGMP
WP_011613180.1 -------------MNQNSESVKKDRIATVG---------VEK------------I--------KTMIEGFDD-ISHGGMP
WP_017719640.1 -------------MNEADSIGQSNQFPAVG---------VQK------------I--------RTMIEGFDD-ISHGGMP
WP_008182354.1 ------------MNQFNQNELYQNSVTTVG---------VQK------------I--------RTMIEGFDE-ISHGGLP
WP_075906663.1 ---------------MNQNEQYQNSVTTVG---------VQK------------I--------RTMIEGFDE-ISHGGLP
WP_007356119.1 -------------MDNNTQILHHEVLVTPG---------VQK------------I--------RTMIEGFDD-ISHGGMP
WP_006632120.1 -------------MNEISQTVQRQGLGTAG---------VEK------------I--------RTMIEGFDD-ISHGGMP
WP_015179606.1 -------------MNEISQTVKRQGLVTAG---------VEK------------I--------RTMIEGFDD-ISHGGMP
WP_006105815.1 ------------MSPFNLDEQRPDEFTTPG---------VHK------------I--------RTMIEGFDD-ISHGGLP
WP_015173272.1 -------------MSDSNQPEQQKEPVRVG---------VQK------------I--------RTLIEGFDD-ISHGGLP
WP_036533362.1 -------------MSSIHQSSNQEQPMSAS---------VQK------------I--------RTMIEGFDD-ISHGGLP
WP_036001391.1 --------------MTQTSPDGQQSMTIAG---------VQK------------I--------RTMIEGFDD-ISHGGLP
WP_015180368.1 ------------MSQLNPTEPKPDESALMG---------VQK------------I--------RTLIEGFDD-ISHGGLP
WP_075599853.1 ----------------MNQDSQPKKKEEPQLTG------IQK------------I--------RTLIEGFDD-ISHGGLP
WP_069968067.1 -------------MDKFNQTEQIEEVVPTG---------VKK------------I--------RTMIEGFDD-ISHGGLP
WP_073594530.1 --------------MSKSSQNKQPNRVKIG---------VEK------------I--------RTLIEGFDD-ISHGGLP
WP_068817520.1 -------------MNQTNQSESHNQVETSG---------IQK------------I--------RTLIEGFDD-ISHGGLP
WP_017289887.1 -------------MTSINQTEPRNPADLSS---------VRK------------I--------RTLIEGFDD-ISHGGLP
WP_068383803.1 -------------MTSSNPTEQRNPSELAG---------VHK------------I--------RTMIEGFDD-ISHGGLP
WP_059000192.1 -------------MTSSHSTEQRNPSELAG---------VHK------------I--------RTMIEGFDD-ISHGGLP
WP_009768408.1 --------------MNQLNQEANNGLNSVG---------VQK------------I--------RTLIEGFDD-ISHGGLP
WP_058882774.1 -------------MTSPEQPEPQHGSTPKG---------VQK------------I--------RTMIEGFDD-ISNGGLP
WP_068507007.1 ------------------MNDSSQTGQQQN-GA------ALM-----------GV--QKI---RTMIEGFDD-ISNGGLP
WP_046311948.1 ----------------------------MQ---------LEK------------L--------ETGNASFDH-ISHGGLP
WP_026236412.1 ----------------------------MN---------LQK------------L--------ETGNASFDH-ISHGGLP
WP_068837640.1 ----------------------------MN---------LKK------------L--------ETGNPSFDH-ISHGGLP
WP_066510124.1 ----------------------------MI---------LKK------------L--------ITGIAAFDH-ISEGGLP
WP_051359664.1 ----------------------------MN---------IQK------------L--------KTGIPAFDL-ISDGGLP
WP_066831525.1 ----------------------------MS---------IPK------------L--------QTGIVAFDL-ISEGGLP
WP_066615535.1 ----------------------------MS---------IPK------------L--------KTGIAAFDL-ISAGGLP
WP_075219359.1 ----------------------MSVETAFD---------LPK------------L--------PTGVAGFDA-ISFGGLA
WP_068248868.1 ----------------------MKRAALHP------------------------M--------TTGVPGLDE-ITDGGLP
WP_075219260.1 ------------------------MTTPKL---------LKK------------L--------ETGIAGLDE-IANGGLP
WP_041757600.1 ------------------------MTGAHE---------LEK------------L--------RTGIAGFDQ-IANGGLP
WP_012044396.1 ----------------------MSASRAFE---------LEK------------L--------RTGIAGFDQ-ISNGGLP
WP_009031973.1 ----------------------MIGTRAVE---------LEK------------L--------RTGIAGFDQ-ISNGGLP
WP_008962690.1 ----------------------MSGTRAVE---------LEK------------L--------RTGIAGFDQ-ISNGGLP
WP_068013055.1 -----------------MTAHEPESEIPDV---------LER------------V--------RTGVDAFDE-LVMGGLP
WP_050404679.1 -------------------MSVEEADITGV---------LER------------V--------KTGVDAFDE-LVMGGLP
WP_024343451.1 -------------------MTAEEVGTPSV---------LDR------------V--------KTGVEAFDE-LVMGGLP
WP_057848711.1 ------------------MTAQDDVDLTGV---------LER------------V--------KTGVAAFDE-LVMGGLP
WP_024511464.1 ---------------MTAQNSDQDMEIPGV---------LER------------V--------RTGVDAFDE-LVMGGLP
WP_017264694.1 ------------------MTTANSSAVDAV---------LER------------V--------KTGIAAFDD-LMMGGLP
WP_034851131.1 ------------------MVPEEEIDLDPV---------LGR------------V--------KTGIEAFDD-LVMGGLP
WP_036267804.1 ------------------MTTADVTLIDPV---------LDR------------V--------KTGIEAFDD-LVMGGLP
WP_027167929.1 ------------------MTTAEEILIDPV---------LER------------V--------RTGIEAFDD-LVMGGLP
WP_013895416.1 ------------------MTTAEEILVDPA---------LER------------V--------RTGIEAFDD-LVMGGLP
WP_032919874.1 ------------------MTTAEEILIDPA---------LER------------V--------RTGIEAFDD-LVMGGLP
WP_023761542.1 ------------------MTTAEEILIDPV---------LER------------V--------RTGIEAFDD-LVMGGLP
WP_075161890.1 ---------------------MAAKNNIPI---------IEK------------I--------KTGIEGFET-ISLGGIP
WP_015121465.1 ----------------------MPEESFEN---------VEK------------L--------ETGIPGFDL-ISEGGLP
WP_014413714.1 ----------------------MKQPSANE---------IEK------------Q--------STGIPGFDL-IAYGGLP
WP_011391043.1 ----------------------MTLPLLTE---------VEK------------L--------PTGIPGFDL-IAHGGLP
WP_048868184.1 ---------------------MNQEKEQDL---------VEK------------L--------VTGIPGFDI-LSEGGLP
WP_069349424.1 ---------------------MNQENEQDF---------VEK------------L--------VTGISGFDV-LSEGGLP
WP_073627872.1 ---------------------MNQENEQDF---------VEK------------I--------VTGIPGFDV-LSEGGLP
WP_041032658.1 ---------------------MNQKREQDL---------VEK------------I--------ITGIPGFDI-LSEGGLP
WP_036487773.1 ----------------------MNSEQQIP---------SLK------------L--------ATGIPGFDD-ISEGGLP
WP_015193211.1 ---------------------MNQPPEHDV---------LAK------------I--------ETGISGFDV-FSEGGLP
WP_018934936.1 ------------------MTGGDQPAPAGG---------IDK------------L--------VTGIPGFDA-IARGGLP
WP_018946183.1 ----------------------MSADALPG---------IDK------------L--------ATGIPGFDA-IARGGLP
WP_019570547.1 ----------------------MTAEMGGG---------IDK------------L--------ATGIPGFDA-IARGGLP
WP_019590166.1 ----------------------MTAEMGGG---------IDK------------L--------ATGIPGFDA-IARGGLP
WP_018871299.1 ----------------------MTAEMGGG---------IDK------------L--------ATGIPGFDA-IARGGLP
WP_026199368.1 ---------------------MAEPAQRPS---------VTK------------S--------PTGIEGFDH-ISLGGVP
WP_006105684.1 ---------------------MTQQQPPEF---------IEK------------V--------KTGISGFDL-LSEGGLP
WP_040335196.1 ----------------------MTDFNTSD---------VEK------------L--------KTGIPGFDW-ISNGGIP
WP_012500896.1 ----------------------------ML---------IEK------------L--------ETGIEGFEH-ISNGGLP
WP_054467489.1 --------------------MSSFESNTDF---------IEK------------L--------ETGIPGFDF-LAEGGLP
WP_010873229.1 ----------------------MIDQETDG---------IEK------------L--------ETGIPGFDF-LSDGGLP
WP_028947127.1 ----------------------MLEQETGG---------IEK------------L--------ETGIPGFDF-LSDGGLP
WP_015218740.1 -------------------MSQGAELETDY---------IEK------------L--------ETGIPGFDF-LAEGGLP
WP_017293210.1 -------------------MSQETDLDIDY---------IEK------------L--------ETGIPGFDF-LAEGGLP
WP_066349046.1 -------------------MSQEPELDIDY---------IEK------------L--------QTGIPGFDF-LAEGGLP
WP_066120850.1 -------------------MSQEAELEIDY---------IEK------------L--------ETGIPGFDF-LAEGGLP
WP_073599296.1 ---------------------MSQNNGREF---------IEK------------L--------ETGIPGFDF-LSQGGLP
WP_015142657.1 ---------------------MSQNNGREF---------IEK------------L--------ETGIPGFDF-LSQGGLP
WP_012597132.1 ------------------MIQENEQDYTES---------IEK------------L--------ETAIPGFDF-LSVGGLP
WP_007304478.1 ---------------------MTPENELDY---------IEK------------L--------ETSIPGFDF-LSEGGLP
WP_009543242.1 ---------------------MTPENELDY---------IEK------------L--------ETAIPGFDF-LSEGGLP
WP_008276873.1 ---------------------MTQENELDY---------IEK------------L--------ETAIPGFDF-LSEGGLP
WP_069474387.1 ---------------------MTQNNPLEL---------IEK------------L--------ETGIPGFDF-LSEGGLP
WP_002797104.1 ---------------------MTQNNPLEL---------IEK------------L--------ETGIPGFDF-LSEGGLP
WP_002777334.1 ---------------------MTQNNPLEL---------IEK------------L--------ETGIPGFDF-LSEGGLP
WP_015955005.1 ---------------------MNQDNEQEY---------IEK------------L--------ETGIPGFDF-LSEGGLP
WP_041933798.1 ---------------------MSQDNEQDY---------IQK------------L--------ETGIPGFDF-LSEGGLP
WP_012122600.1 ---------------------MTQNPRQPA---------IEK------------L--------PTGISGFDL-IANGGIP
WP_011958063.1 ---------------------MSLNLRQPA---------IEK------------L--------PTGISGFDL-IANGGIP
WP_044201051.1 ----------------------MTAPLFIP---------ITK------------L--------PTGIPGFDH-IANGGLP
WP_012259117.1 -------------------------MCADQ---------IER------------L--------PTGITGFDH-IANGGLP
WP_028456966.1 -------------------------MCADH---------IER------------L--------PTGITGFDH-IANGGLP
WP_012615922.1 -------------------------MCADQ---------IER------------L--------PTGITGFDH-IANGGLP
WP_066789626.1 -------------------------MCADQ---------IER------------L--------PTGITGFDH-IANGGLP
WP_011815014.1 --------------MAQGNSSAAIGARRRG---------AQT------------A--------PTGIEGLDF-ILDGGLP
WP_008931838.1 -------------------------MTTAN---------PET------------A--------ATGIQGLDF-LLQGGLP
WP_051582678.1 -------------------------MNPSK---------PET------------V--------DTGIQGLDF-VLQGGLP
WP_063464541.1 -------------------------MNSSK---------PET------------I--------NTGIQGLDF-VLQGGLP
WP_015279926.1 -------------MSAELETPDNETATSAR---------ADF------------A--------ATGIEGLDR-ILQGGVP
WP_007191623.1 --------------MTRLPTNADVPASDSA---------LES-------MHKPPI--------ATGIEGLDF-ILQGGLP
WP_013296267.1 -------------------------MRFRS---------IEK------------S--------PTGIKGLDM-VTGGGFP
WP_048176629.1 -------------------------MVFEN---------IEK------------A--------PTGVRGLDM-ITEGGFP
WP_010876718.1 --------------------MDFEN--IEK---------A-----------------------PTGIKGLDM-ITEGGFP
WP_012498632.1 -------------MNEQHNPMSNVEKMKAG---------LPK------------C--------PTGIKGLDE-VLFGGIP
WP_006929401.1 -------------------------METVL---------LPK------------A--------STGITGLDE-ITRGGLP
WP_012616632.1 ---------------------MIVAHIPKA---------------------------------PTGIRGFDE-ITGGGVP
WP_066783487.1 -----------------------MPAAITN---------LPK------------A--------PTGIRGLDD-ITGGGLP
WP_073140626.1 ----------------MRKVKTSKKPNSKF---------PKS---------------------LTGIQGLDD-ITQGGFP
WP_068045129.1 ---------MSEHGVTDLVSGTPEAPVGPV---------LPK------------A--------PTGIRGLDE-ITKGGLP
WP_051557218.1 -----------------MHPPGTAPSIRSA---------VAK------------A--------PTGIQGFDE-LTGGGLP
WP_051276519.1 --------------------MPGERTALSG---------PEK------------A--------LTGITGFDE-ITGGGLP
WP_036195386.1 --------------------MASSGSGASP---------LGK------------A--------PTGIIGFDE-VTHGGLP
WP_056541727.1 --------------------MTTSGSGVTG---------LRK------------A--------PTGITGFDE-ITNGGLP
WP_009148415.1 -----------------------MSCSKTT---------VKK------------A--------KTGIQGLDE-ITGGGIP
WP_025225544.1 --------------------MVSEISPPRT---------LNK------------A--------KTGIPGFDD-VAGGGLP
WP_008970819.1 ---------------------MKASVRPKV---------VAR-----------DL--PVIEKSPTGIDGLDE-VTFGGLP
WP_042338997.1 ---------------------MKTSVRPRI---------VTR-----------DL--PVIAKSPTGIDGLDE-VTFGGLP
WP_008966258.1 ---------------------MKTSMRPRI---------VTR-----------DL--PVIAKSATGIDGLDE-VTFGGLP
WP_012046402.1 ---------------------MKTSVRPRI---------VTR-----------DL--PVIAKSPTGIDGLDE-VTFGGLP
WP_011924603.1 ---------------------MKTSVRPRI---------VTR-----------DL--PVIAKSPTGIDGLDE-VTFGGLP
WP_006613309.1 ---------------------MKTSVRPRI---------VAR-----------DL--PVIAKSPTGIDGLDE-VTFGGLP
WP_009028387.1 --------------MKTSLRPRIVTRDLPV---------IAK------------S--------ATGIDGLDE-VTFGGLP
WP_026789635.1 --------------------MADDGLPVRS---------IAK------------S--------LTGISGFDE-LTLGGLP
WP_008385882.1 -----------------------MDSSSGI---------AKS---------------------LTGIEGFDD-LTLGGVP
WP_046144166.1 ----------------------------MD---------ASL-----------GI--AKS---LTGIEGFDD-LTLGGLP
WP_051381812.1 -------------------MSGDPEKTTVG---------IAK------------S--------ETGIDGFDE-LTLGGLP
WP_072603811.1 -----------------------MDALAGI---------SKS---------------------PTGIAGFDE-LTLGGLP
WP_011390295.1 ------------------------MSGPAG---------IRK------------S--------RTGIAGFDE-LTLGGLP
WP_018899493.1 -----------------------MSSSSGI---------SKS---------------------RTGIEGFDE-LTLGGLP
WP_073630738.1 -------------------------MAPTG---------ISK------------S--------LTGISGFDD-LTLGGLP
WP_043359474.1 --------------------------MAAG---------VQK------------V--------PTGIEGFDD-LTLGGLP
WP_011910254.1 ------------------------MSSQLG---------VGK------------S--------PTGIQGFDD-LTLGGLP
WP_069333442.1 ------------------------MTSQLG---------IGK------------S--------PTGIQGFDE-LTLGGLP
WP_011331300.1 ------------------------MTSQLG---------IGK------------S--------PTGIQGFDE-LTLGGLP
WP_037088295.1 ------------------------MTSQLG---------IGK------------S--------PTGIQGFDE-LTLGGLP
WP_043762503.1 ------------------------MTSQLG---------IGK------------S--------PTGIQGFDE-LTLGGLP
WP_029618411.1 ------------------------MNDLIE---------IKK------------S--------PTGIEGFDE-LTLGGLP
WP_056376995.1 --------------------------MAAG---------IDK------------A--------LTGIEGFDD-ITMGGLP
WP_028133926.1 --------------------------MTEG---------ITK------------S--------ATGIEGFDD-LTLGGLP
WP_036042794.1 ------------------MTEGITKS-------------------------------------ATGIEGFDD-LTLGGLP
WP_024337064.1 ----------------------MTEGITKS---------------------------------ATGIEGFDD-LTLGGLP
WP_060737329.1 ----------------------MTEGITKS---------------------------------PTGIEGFDD-LTLGGLP
WP_022720111.1 ----------------------MTDGIAKS---------------------------------LTGIEGFDD-LTRGGLP
WP_011501166.1 ----------------------MTEGIAKS---------------------------------LTGIEGFDE-LTLGGLP
WP_054161728.1 ----------------------MTEGIAKS---------------------------------RTGIEGFDD-LTLGGLP
WP_011155580.1 --------------------------MADG---------ISK------------S--------LTGIEGFDD-LTLGGLP
WP_012493859.1 --------------------------MADG---------ISK------------S--------LTGIEGFDD-LTLGGLP
WP_013499856.1 --------------------------MVDG---------ISK------------A--------LTGIEGFDD-LTLGGLP
WP_047307944.1 ----------------------MVDGISKA---------------------------------LTGIEGFDD-LTLGGLP
WP_046968955.1 -------------MTDQVSLKDHGAPKASS---------LQK------------T--------PTGISGLDA-LTFGGLP
WP_063572428.1 -------------MTDQVSAQDPGAHKAPP---------LRK------------T--------PTGIAGLDA-LTFGGLP
WP_031361841.1 ---------------------MTGAVFSKS---------------------------------PTGISGFDD-VTHGGLP
WP_056365408.1 ------------------------MTGAVL---------FKS---------------------PTGIPGFDD-VTLGGLP
WP_062170752.1 -------------------------MTGAV---------LSK------------S--------PTGISGFDD-VTLGGLP
WP_062002895.1 ---------------------MTGAVLSKS---------------------------------PTGISGFDD-VTLGGLP
WP_060637724.1 -----------------MTSISPSLVAGTA---------LPK------------A--------ATGILGFDD-VTLGGLP
WP_056051673.1 --------------------MTPNTTTADP---------LRK------------A--------ASGIAGLDE-ITFGGLP
WP_044437358.1 ----------------MTDVAPAPAREAPS---------LVK------------A--------PTGIDGFDD-ITIGGLP
WP_008492119.1 ------------------MPSSDHAAMPAG---------LAK------------T--------RTGISGFDE-ITLGGLP
WP_026440491.1 ------------------MPSSDHAAMPAG---------LAK------------T--------QTGISGFDE-ITLGGLP
WP_056092953.1 --------------------MTAEASIQTV---------LAK------------A--------PTGISGFDD-VTFGGLP
WP_019903140.1 --------------------MTSEASIPKS---------LAK------------A--------PTGISGFDD-VTFGGLP
WP_051072165.1 --------MPSRAATSRTSTIVPDSQAVQT---------LPK------------A--------QTGIEGFDD-LTFGGVP
WP_056528331.1 ---------MPSSETSRDSPIVPDPQAART---------LPK------------V--------ATGITGFDD-LTHGGLP
WP_043713710.1 --------------MPSSETSRDSPIVPDP----QAARTLPK------------V--------ATGITGFDD-LTHGGLP
WP_053622738.1 ---------------------MPAPQAAPT---------LPK------------V--------ATGITGFDD-LTYGGLP
WP_070999806.1 ---------------------MPAPQAAPT---------LPK------------V--------ATGITGFDD-LTYGGLP
WP_012319918.1 ---------------------MPAPQAAPT---------LPK------------V--------ATGITGFDD-LTYGGLP
WP_056237882.1 -----------------MNEPQAQPDAPPA---------LPK------------A--------ATGIEGFDA-VTFGGLP
WP_066927537.1 ----------------------MERDRRPE---------LDK------------V--------RTGITGFDE-ITFGGLP
WP_056199823.1 --------MASEPASPPEGTPKSPSTGAPA---------VAK------------V--------ATGIDGFDT-ITFGGLP
WP_060771350.1 MASESASPPEGTPKDASKGASKSASTSAPA---------LAK------------V--------ATGIDGFDT-ITFGGLP
WP_012255253.1 --------MASESASPPEGTSKGASKSAPA---------LAK------------V--------ATGIDGFDT-ITFGGLP
WP_056115709.1 --------MASESASPPEGTSKDASKSAPA---------LAK------------V--------ATGIDGFDT-ITFGGLP
WP_056464517.1 ----MASESASPPQDTPKGTPKDASKSAPA---------LAK------------V--------ATGIDGFDT-ITFGGLP
WP_003604658.1 --------MASESASPPEGTPKDASKSAPA---------LAK------------V--------ATGIDGFDT-ITFGGLP
WP_015824233.1 --------MASESASPPEGTSKDASKSAPA---------LAK------------V--------ATGIDGFDT-ITFGGLP
WP_026105457.1 ------MASESSVSESSVSDDASPPERASV---------LPK------------V--------ATGIDGFDA-ITFGGLP
WP_012456289.1 ----------------MAPESASPSTGAPA---------LPK------------V--------ATGIDGFDA-ITFGGLP
WP_063987179.1 ----------------MAPESASPSTGAPA---------LPK------------V--------ATGIDGFDA-ITFGGLP
WP_008870988.1 ----------------------MTQHNNYL---------SKS---------------------PTGIQGLDE-VLDGGLP
WP_012828222.1 ---------------MSDVTNDPSSGPPPK---------LAK------------A--------SSGTDGLDE-ILSGGLP
WP_044200629.1 ------------------MRSTTTPHALPP---------LPK------------A--------PSGIHGIDV-ITEGGLP
WP_048182014.1 ---------------------MRDTEQSRG---------PAR------------I---ELPKSPTGIRGLDE-ITLGGLP
WP_075353938.1 ----------------MVSDRSLVNIRQDV---------LAK------------C--------PTGIQGFDE-ITAGGLP
WP_021761163.1 -----------------MAIDPSPIAGETT---------LSK------------C--------LTGIQGLDE-ITGGGLP
WP_014776859.1 -----------------MQTGPHNGPDSPS---------LAK------------C--------RTGIRGLDE-ITEGGLP
WP_012969927.1 ---------------------MPVASQAPH---V----DLPR------------I--AKC---PTGVRGLDE-ITEGGLP
WP_012107041.1 ----------------MKKNKTAAIVGAAE---------IEK------------V--------HSGIKGLDD-ITGGGLP
WP_012618294.1 ----------------MRSEKGITITNAPE---------LEK------------V--------PSGISGLDE-ITGGGLP
WP_066348214.1 ----------------------MEDEKHLP---------LSK------------C--------PTGIRGLDE-ITNGGLP
WP_010872549.1 ---------------------MTDNSQSLS---------LIK------------C--------PTGIQGFDE-ITNGGLP
WP_066121258.1 ----------------------MEDYQNQE---------LSK------------S--------PTGIQGLDE-ITGGGLP
WP_015176306.1 ----------------------MEKIKELQ---------LSK------------C--------PTGIQGLDE-ITDGGLP
WP_015167966.1 -------------------MLKIINNLKPQ---------LPK------------C--------LTGIHGLDE-ITGGGLP
WP_013323584.1 ----------------MAELNPIVETKQKK---------QLR-----------KC--------PTGISGLDE-ITGGGLP
WP_073595778.1 ----------------------MKKTAKKQ---------LPK------------C--------PTGIQGLDE-ITGGGLP
WP_015171802.1 -----------------MSPTDRPSTLRNM---------LQK------------C--------PTGIQGLDE-ITNGGLP
WP_007353369.1 ------------------MTQLNQKKTSKS---------TNI-----------QL--PKC---PTGIQGLDE-ITGGGLP
WP_073596296.1 ----------------MLLDSETNKSYDDQ---------LPK------------S--------PTGIQGLDE-ITGGGLP
WP_006099703.1 ---------------------MSKTTLAKN---------QLR-----------KC--------PTGIKGLDE-ITDGGLP
WP_015185582.1 ----------------MAQLNTATTLYKNQ---------LLK------------C--------PTGIQGLDE-ITAGGLP
WP_046280119.1 ----------------MLEVNRKIPSPQKE---------LPK------------C--------STGINGLDE-ITLGGLP
WP_040483632.1 ----------------MIELKSTMPSQHKE---------LPK------------C--------STGINGLDE-ITLGGLP
WP_009784629.1 ----------------MIELNSIIPSKHKE---------LPK------------C--------STGINGLDE-ITLGGLP
WP_015151381.1 ----------------MIQQSFKGKTEPQE---------LAK------------C--------PSGIRGLDE-ITGGGLP
WP_006103975.1 ----------------------MTKTHQTK---------LNK------------C--------PTGIQGLDE-ITNGGLP
WP_015138908.1 ----------------MNKAKNDTHIKTTM---------LAK------------C--------PTGIQGLDE-ITFGGLP
WP_053456631.1 ----------------MNKPKIDTQQKPTM---------LAK------------C--------RTGIQGLDE-ITYGGLP
WP_067769268.1 ----------------MNKQEIDPQLKPTM---------LAK------------C--------PTGIQGLDE-ITYGGLP
WP_053421341.1 -------------------MPNYPDSDPAP---------LEK------------A--------PTGIDGFDD-ITEGGLP
WP_009507516.1 ----------------MKKNGSKSVAPNAS---------LPK------------C--------PTGIHGLDE-ITGGGLP
WP_007360305.1 ---------MKKNGTKSVAPNAS----LPK---------C-----------------------PTGIHGLDE-ITGGGLP
WP_035603663.1 ------------------MAKNASPLQPIG---------IPK------------A--------PTGISGLDE-ITDGGLP
WP_069040351.1 -------------MTEPTTLKTIALSRGGN---------LPK------------C--------PTGIVGLDE-ITDGGLP
WP_023449490.1 -------------------MKKKLSEGLSA---------LVK------------A--------RTGIDGLDE-ITGGGLP
WP_006274275.1 -------------------MKKKLSEGLSA---------LVK------------A--------ATGIDGLDE-ITGGGLP
WP_052203492.1 ---------------------MKTSLPPDS---------ADR--------LLPKA--------PTGIAGLDE-ITEGGLP
WP_056813652.1 -----------------MKTTASLDRLLPK------------------------A--------PTGIAGLDD-ITEGGLP
WP_076200260.1 --------------MALRQRKASPSTSGAQ---------LRK------------S--------PTGILGLDE-ITDGGLP
WP_056467678.1 ------------------------MAKPTK---------NKTAAAAPAG-L-AKS--------PTGITGLDE-ITGGGLP
WP_007857157.1 -------------MAATRTKQKAPPTTPAG---------IAK------------S--------PTGISGLDE-ITEGGLP
WP_057202895.1 -------------MAATRNKKNAPAETSAG---------IAK------------S--------PTGIAGLDE-ITEGGLP
WP_057267451.1 -------------MAATRNKKNAPAETSAG---------IAK------------S--------PTGIAGLDE-ITEGGLP
WP_010583327.1 ----------------MQANRGHLNPLKNS---------LPK------------C--------PTGIQGLDE-VTQGGLP
WP_052200879.1 -----------------------MPSALAT---------IQK------------T--------PTGIEGLDE-ITAGGLP
WP_069661043.1 -----------------MDFNEKNKLNLGL---------LPK------------T--------PTGILGLDD-ITGGGLP
WP_016196610.1 -----------------MDYSAKNKSKLNV---------LPK------------T--------PTGISGLDD-ITRGGLP
WP_074238354.1 -------------------MALRKKNIKTT---------LPK------------T--------PTGITGLDE-ITKGGLP
WP_014219424.1 ----------------------MASKSKNN---------AAK-----------QI--EKS---PSGISGFDE-ITSGGLP
WP_076377988.1 ---------------------MASPKKKNI---------LTK------------A--------LTGISGFDE-ITQGGLP
WP_012791957.1 ----------------------MARLIKSK---------HEQ-----------AL--VKK---PTGITGFDE-ITGGGLP
WP_067195460.1 -----------------MSEINKINNTYPT---------LPK------------T--------PTGIAGLDE-VTEGGLP
WP_067056243.1 ---------------------MSKSQIKKA-PV------LYG-----------TL--PKA---LTGITGLDE-ITEGGLP
WP_048907090.1 --------------MTKKINKLQKQKKAGL---------LPK------------S--------RTGINGLDE-ITGGGLP
WP_066005471.1 ---------------------MSEIRNGNH---------LPK------------T--------PTGIAGLDQ-ITGGGLP
WP_026897505.1 --------------------MAETQKNKSN-RS------GLP-----------YL--HKS---NSGISGLDE-ITGGGLP
WP_072836414.1 ----------------MASVSNKRTTLKKI---------LPK------------T--------PSGIAGLDE-ITEGGLP
WP_076373110.1 ---------------MTKSHKKQQPTNIKS---------LPK------------T--------PTGITGLDE-ITSGGIP
WP_031525456.1 ------------------MSLDPTKITAHK---------LPK------------A--------PTGINGLDQ-ITLGGFP
WP_056281671.1 ------------------MNFDPTKINAPK---------LPK------------A--------PTGINGLDQ-ITLGGLP
WP_019942726.1 ----------------MSFEPSESRDRFKT---------LSK------------A--------QTGIRGLDE-ITAGGLP
WP_035360872.1 ----------------MNSNSSDSIIGLLA---------LQK------------A--------RTGIKGLDE-ITLGGLP
WP_015329784.1 ---------------MSLTSAKDSSFPLQA---------LPK------------T--------PTGIVGLDE-ITGGGLP
WP_073041736.1 ----------------MPQKLKNNPRKLNT---------LKK------------T--------QSGIKGLDE-ITGGGLP
WP_018612124.1 ----------------------MVEVNKLL---------PKT---------------------PTGIVGLDE-ITEGGIP
WP_074489239.1 --------------MPSKKTLLTPKQPLHE---------LTK------------T--------LTGITGLDE-ITMGGLP
WP_057933159.1 ---------------MAKSKKQLEARSTGT---------IPK------------T--------LTGISGLDE-ITLGGLP
WP_034235276.1 ----------------------MIHDQIKV---------FPK------------T--------STGISGLDE-ITNGGFP
WP_051200352.1 -----------------MRRNVQETSNTHT---------PNN-----------FI----FPKTPTGVEGLDE-ITEGGFP
WP_020214538.1 ---------------------MTNENDKFQ---------FPK------------T--------PTGIEGLDE-ITEGGFP
WP_042563732.1 -------------------MQKQTKSHSFI---------FPK------------T--------PSGIDGLDE-ITDGGFP
WP_073393944.1 -------------------MQKQTKSHSFI---------FPK------------T--------PSGIDGLDE-ITDGGFP
WP_035680078.1 -------------------MQKESKSHSFI---------FPK------------T--------PTGVDGLDE-ITDGGFP
WP_056184992.1 -------------------MQKESKSHRFI---------FPK------------T--------PSGVDGLDE-ITNGGFP
WP_072970963.1 -------------------MQKKTKTPSFI---------FPK------------T--------PTGVDGLDE-ITNGGFP
WP_074657905.1 -------------------MQKKTKSHSFL---------FPK------------T--------PTGVDGLDE-ITDGGFP
WP_026985337.1 -------------------MQKKTKSHSFI---------FPK------------T--------PTGVDGLDE-ITDGGFP
WP_031456491.1 -------------------MQKKSKIHSFT---------FPK------------T--------PTGVDGLDE-ITDGGFP
WP_072953991.1 -------------------MQEQSKSHSFI---------FPK------------T--------PTGVDGLDE-ITDGGFP
WP_035666736.1 -------------------MQVQSKSHSFI---------FPK------------T--------PTGVDGLDE-ITDGGFP
WP_059118752.1 -------------------MQEKEKSHSFI---------FPK------------T--------PTGVDGLDE-ITDGGFP
WP_056251789.1 -------------------MQEQSKSHSFI---------FPK------------T--------PTGVDGLDE-ITDGGFP
WP_055092892.1 -------------------MQEQSKSHSFI---------FPK------------T--------PTGVDGLDE-ITDGGFP
WP_065449743.1 -------------------MQEKSKSHSFL---------FPK------------T--------PTGVDGLDE-ITDGGFP
WP_057123291.1 -------------------MQEKIRTNHFI---------FPK------------T--------PTGVDGLDE-ITEGGFP
WP_057118270.1 -------------------MQEKTKSHSFI---------FPK------------T--------PTGVDGLDE-ITGGGFP
WP_071638252.1 -------------------MQEKTKSHSFI---------FPK------------T--------PTGVDGLDE-ITDGGFP
WP_012025984.1 -------------------MQEKTKSHHFI---------FPK------------T--------PTGVDGLDE-ITEGGFP
WP_073411577.1 -------------------MQEKTKSHHFI---------FPK------------T--------PTGVDGLDE-ITEGGFP
WP_056198635.1 -------------------MQEKTKSHHFI---------FPK------------T--------PTGVDGLDE-ITDGGFP
WP_053474504.1 -------------------MQEKTKTHHFI---------FPK------------T--------PTGVDGLDE-ITDGGFP
WP_068234914.1 ----------------MQEIIPAGAVALPR---------LPK------------A--------PTGIDGLDE-ITEGGLP
WP_022825846.1 -----------------MHDNLRAAPRLAT---------LPK------------A--------PSGIEGLDE-ITEGGLP
WP_073282696.1 ---------------MPDSNSTSARVSLTT---------LPK------------V--------PTGIEGLDE-ITEGGLP
WP_055562603.1 ----------------MSIHLSSSASHFPT---------LPK------------A--------PTGINGLDE-ITEGGLP
WP_052346477.1 ----------------MQDIIASSAAARPQ---------LPK------------A--------PTGIDGLDE-ITEGGLP
WP_046243738.1 -----------------MQEPNPATAALPQ---------LPK------------A--------PTGIVGLDE-ITDGGLP
WP_068192048.1 ------------MPSFMQEYNSSVAPALPQ---------LPK------------A--------LTGIEGLDE-ITDGGLP
WP_051718901.1 ----------------MQEHSPSVATALPK---------LPK------------S--------PTGIEGLDE-ITEGGLP
WP_070732019.1 ----------------MQEFRSSVASALPK---------LPK------------S--------PTGIEGLDE-ITEGGLP
WP_070730255.1 ----------------MQEFRSSVAPALPK---------LPK------------S--------PTGIEGLDE-ITEGGLP
WP_048106624.1 ---------------------MNTTLKEKS---------LEK------------T--------PTGIAGLDE-ITYGGLP
WP_048136810.1 -----------------MTEEKSRTLKEKS---------LEK------------T--------PTGINGLDD-ITYGGLP
WP_048050619.1 -----------------MVEEKDRDLKEKS---------LKK------------T--------PTGISGLDD-ITYGGLP
WP_048044540.1 -----------------MVEEKGRVLKEKS---------LKK------------T--------PTGISGLDD-ITYGGLP
WP_075080589.1 --------------------MAKVKKSLPV---------LKK------------A--------PTGIDGFDQ-ITNGGVP
WP_026350059.1 ---------------------------------------MAK------------A--------PTGIQGLDE-ITGGGLP
WP_043812379.1 -----------------------MPIKTLT---------TIR-----------KS--------TTGVQGLDE-LTAGGLP
WP_014430148.1 ----------------------MPIRTLTT---------IRK------------S--------TTGVQGLDE-LTAGGLP
WP_052031929.1 ------------MNVEDERSNTAITGDSNS---------LPK------------V--------LTGIPGFDE-VTSGGLP
WP_068139869.1 --------------------------------------------------------------------------------
WP_027158350.1 --------------------MSPEEKATDR---------VSR-----------EI----LAKIPSGIRGLDE-ITHGGLP
WP_036251973.1 --------------MSLTTEKTTDDLQEQP---------LAK------------I--------PSGIRGLDE-ITHGGLP
WP_036295441.1 --------------MSLTTEKTTDDLQEQP---------LAK------------I--------PSGIRGLDE-ITHGGLP
WP_007222749.1 -------------------MVKTKKHLTSK---------LEK------------S--------PTGIQGFDE-ITEGGVP
WP_069585249.1 ----------------MSNAENLLTSDESI---------LEK------------T--------LTGIEGLDD-ITEGGLP
WP_048079954.1 ----------------MSNVENLLNGDESI---------LEK------------T--------ITGIEGLDD-ITSGGLP
WP_048091397.1 -----------------MTEVTDNTGFPEV---------LQK------------C--------PTGIRGLDD-ITDGGLP
WP_021166754.1 -------------------MASNSSNEPAI---------LQK------------C--------PSGIEGLDE-ITCGGLP
WP_012648639.1 -----------------------MKVKNEV---------LLK------------C--------PTGIRGLDE-ITGGGLP
WP_013683588.1 ---------------------MQHSSNVDC---------------------------------PTGIEELDA-LLDGGFP
WP_048096150.1 -------------------------------------------------------------------MVLSK-IISGGIP
WP_012940750.1 -----------------------MPSTDYL---------LTR-------------------------------IIPGGFP
WP_068323867.1 ---------------------------------------MGK---------------------PFGVEYFDRFIVEGGFP
WP_068578602.1 ---------------------------------------MGK---------------------LFGIEYFDKDIIEGGFP
WP_010884929.1 ---------MLLIVGTPFNHIYDLSKDLKY---------PTK-----------TK--LRGKMTKFGIEYFDKYILRGGFP
WP_062372784.1 ---------------------------------------MSR----------------------TGIEYFDKYILKDGFP
WP_042699420.1 -------MS------------------------------------------------------RMGIEYFDEHVLKDGFP
WP_062391006.1 -------------------------------------------------------------------------MLKDGFP
WP_013467568.1 ------------------------------------------------------M--------KTGIEFFDETIIREGFP
WP_042681388.1 ------------------------------------------------------M--------KTGIEFFDENIIKEGFP
WP_013683501.1 -----------------------------M---------REK------------I--------PSGVPGFDE-ILRGGLE
WP_051013225.1 ----------------MMIGSATVSVPIKT---------TPR------------F--------ATGVPGLDR-VLHGGLP
WP_051381757.1 ----------------MIIGSATVSVPIET---------TSR------------F--------ATGVPGLDR-VLYGGLP
WP_017991796.1 ------------------------MPKRKT---------PSV------------V--------STGISGLNE-ILRGGLP
WP_011970576.1 ----------------------MNVAERKK---------QTV------------V--------SSGVSGLDE-IIRGGLP
WP_010039105.1 -----------------------MNNQDDS---------LPL------------V--------STGVPGLDD-VLCGGLP
WP_058935795.1 -------------------------------------------------------------------------MLRGGLP
WP_010584668.1 ----------------------MSSSGSTK---------RAY------------I--------PSGVPGLDQ-VLHGGFL
WP_033965366.1 ------------------------MEDRPQ---------LDR-----------LA--------ASGIAGFDS-VVHGGLA
WP_066211460.1 -------------------------MIGAT------------------------A--------GTGIVGLDA-VVLGGLE
WP_035701317.1 -----------------------MVTQTLS---------ERL------------A--------SSGVPGLDE-VLIGGLE
WP_036211333.1 ---------------------------MSD---------LEK------------I--------HTGIPELDM-VLRGGLP
WP_027866031.1 ---------------------------MSD---------LEK------------I--------HIGIPELDM-VLRGGLP
WP_075801098.1 ---------------------MSELLSRPI------------------------L--------RTGIPEFDV-VLRGGLP
WP_048445868.1 ---------------------MRRKCVPSQ---------NEK------------L--------LTGIPEFDL-VLRGGLA
WP_051512612.1 ---------------------------------------MKK------------L--------LTGIPELDF-VLRGGLP
WP_042702527.1 -----------------MDVKEPLVPKPIP---------IEK------------V--------QTGIPEFDL-ILRGGLP
WP_029007916.1 ------------------------MPEPKP---------MDR------------I--------LTGIPEFDL-VLRGGLP
WP_040138325.1 ------------------------MSEPTK---------TDK------------I--------LTGIPEFDM-VLRGGLP
WP_051140986.1 ---------MAQGAASGPDQEETWVSKPTK---------TDK------------I--------LTGIPEFDL-VLRGGLP
WP_061162541.1 ------------------------MSDPTP---------LPL------------I--------VTGIPELDV-ILRGGLP
WP_008346739.1 --------------------------MPEI-VP------LPL------------T--------KTGIPELDV-VLRGGLP
WP_061138006.1 --------------------------MPEI-VP------LPL------------T--------KTGIPELDV-VLRGGLP
WP_052299633.1 -------------------MRERDVVEEAT---------TNR------------V--------STGIPGLDN-ILRGGWV
WP_008657993.1 ---------------MDATEQFQDQIDKQN---------ESL------------I--------STGNDHLDY-ILGGGLS
WP_074655554.1 ------------------------MSSSFE---------LKR------------L--------DTGINGLDD-ILSGGLP
WP_035235906.1 -------------------------MGKDL---------SRR------------I--------ETGVSGLDD-ILSGGFP
WP_013570659.1 -----------------MAQTASVTANTGE---------PNR------------I--------DTGVHGLND-ILNGGLP
WP_014263932.1 ------------------------MANHDE---------LDR------------I--------NTGIFGLND-ILGGGLP
WP_041860376.1 ----------------------MTPSHEPI---------ARP------------I--------SIGVSGLDA-VLSGGLP
WP_049762037.1 -----------------------MIAPAEL------------------------F--------STGIAGLDD-ILGGGLS
WP_026447880.1 ------------------------MRRLPP---------IEM------------L--------PLGIAGLDD-ILGGGLA
WP_051628625.1 -----------------MLDTKHVKNERKG---------ETR------------L--------LTGVEGLDA-ILEGGIP
WP_051103269.1 ------------------------------------------------------M--------NTGVSGFDE-ILHGGLP
WP_048861095.1 --------------------MSSGETAVTL---------SET------------V--------GSGIEGLDN-VLVGGYR
WP_012566376.1 --------------------------------M------GEI------------A--------RFGIRGLDD-VLAGGLV
WP_068026384.1 -----------------------MSGEPRK---------LTR------------A--------ATGVVGLDA-VLGGGLA
WP_008969032.1 -----------------------MTTTSQR---------LPR------------A--------NIGISGLDD-VLGGGLA
WP_004272262.1 -----------------------MVETKTL---------SSR------------A--------ATGIPGLDD-VLAGGLS
WP_046173074.1 ------------------------MPQSAR---------SDK------------A--------ALGVAGLDD-VLVGGLT
WP_014253215.1 -----------------------MNNEFDT---------IDA---------------------ATGVPGLDE-VTSGGLV
WP_068876328.1 ---------------------MSKIPAASL---------ADD------------A--------GTGIAGLDD-ILGGGLK
WP_021696522.1 ----------------------MPSPADPS---------KTQ------------A--------EFGIPGLDD-VLSGGLD
WP_056616761.1 ---------------------MTKNAKTPA---------MQA---------------------VFGITGLDD-ILAGGLA
WP_056452716.1 ---------------------------MES---------DDR-----------QA--------GFGIQGLDD-ILAGGLA
WP_056102366.1 -----------------------MTFDTTK---------GDA---------------------GFGITGLDN-ILAGGLE
WP_055753691.1 ----------------------MATTDTQH---------RDA---------------------AFGIPGLDD-ILAGGLE
WP_007809188.1 ---------------------------MDE-HL------TDH------------A--------LLGIAGLDD-VLEGGFA
WP_007406584.1 ------------------------------------------------------------------MPGLDD-ILGGGLS
WP_053000797.1 ------------------------------------------------------------------MPGLDD-ILGGGLS
WP_051768300.1 ------------------------------------------------------------------MPGLDD-ILGGGLS
WP_066516330.1 ------------------------------------------------------------------MPGLDD-ILGGGLS
WP_047867070.1 -----------------------MNSEEPA---------------------------------GTGVPGLDD-ILGGGLS
WP_053058595.1 ------------------------------------------------------------------MPGLDD-ILGGGLS
WP_051103438.1 -----------------------METRMAG---------GEA------------V--------GTGVAGLDD-IMTGGFE
WP_025291726.1 ---------------------------MAL---------SEK------------A--------KLGIPGLDD-ITAGGLA
WP_021318233.1 ---------------------------------------MTA------------I--EKA---KFGIAGLDK-ITEGGLA
WP_069321897.1 ----------------------MTQSTPHD------------------------A--------RFGITGLDE-VLGGGLE
WP_010184944.1 ---------------------------------------MSN------------C--------ATGVTGLDE-ILAGGLS
WP_055780345.1 ------------------------------------------------------------------MAGLDE-ILAGGLA
WP_051007272.1 -----------------MLPLGQIIAREVL---------VSN------------C--------PTGVAGLDE-ILAGGLE
WP_010160605.1 ------------------------------------------------------------------MAGLDE-ILAGGLE
WP_037527421.1 ---------------------------------------MGN------------Y--------ATGVAGLDE-VLSGGLA
WP_066589311.1 ---------------------------------------MGN------------C--------ATGVAGLDE-ILAGGLA
WP_066818020.1 ---------------------------------------MGN------------C--------ATGVAGLDE-ILAGGLA
WP_066809427.1 ---------------------------------------MGN------------C--------ATGVAGLDE-ILAGGLA
WP_037488365.1 ---------------------------MPS-FA------TDD------------A--------FTGTSGLDD-VLNGGLE
WP_056453716.1 ------------------------MPSFAT---------DDA---------------------STGTKGLDD-VLKGGLE
WP_056501480.1 ------------------------MPSPAT---------NNA---------------------LTGTRGLDD-VLKGGLE
WP_056396195.1 ------------------------MPSPAT---------NNA---------------------LTGTRGLDD-VLKGGLE
WP_057193643.1 ---------------------MIRPLDKPA---------------------------------LTGVTGLDD-VLGGGLE
WP_056708010.1 ---------------------------------------------------------------MTGVVGLDD-VLGGGLE
WP_043540062.1 ------------------------------------------------------------------MGGLDD-VLGGGLE
WP_057746894.1 ------------------------------------------------------------------MEGLNH-VLGGGFE
WP_063694861.1 ------------------------------------------------------------------MQGLDD-VLGGGLQ
WP_066847216.1 -------------------MSRRHILHEDR---------PAD------------A--------ATGISGLDD-VLNGGLA
WP_056350529.1 ---------------------MEEESSLDR---------TKK------------A--------ETGVSGLDD-IIAGGLA
WP_062179709.1 ---------------------MERNRVTEE-TN------VDR------------T--IKA---ETGVSGLDE-IIAGGLA
WP_022690108.1 ----------------------------MA-ER------TPK------------A--------AIGIEGLDT-VLAGGLT
WP_043604339.1 ---------------------------------------------------------------MTGVSGLDD-ILGGGFA
WP_070157122.1 -----------------------MTTVSFA---------------------------------LTGVDGLDN-ILAGGLS
WP_046764220.1 ---------------------------MPT-YS------TDQ------------A--------LAGVDGLDD-ILSGGFT
WP_066563846.1 ---------------------------MPT-YS------TEQ------------A--------LAGVEGLDD-ILSGGLT
WP_037492773.1 ------------------------------------------------------------------MDGLDD-ILSGGLT
WP_037512069.1 ------------------------------------------------------------------MDGLDD-ILSGGLT
WP_041386883.1 ------------------------------------------------------------------MDGLDD-ILSGGLT
WP_044660947.1 -------------------------METYS---------TEQ------------A--------LAGVDGLDD-ILSGGLT
WP_062017321.1 ------------MVIADAPALKGDDVETYS---------TEQ------------A--------LAGVDGLDN-ILSGGLT
WP_061939164.1 ------------MVIADAPALKGDDVETYS---------TEQ------------A--------LAGVDGLDN-ILSGGLT
WP_025548727.1 -------------------------METYS---------TEQ------------A--------LAGVDGLDD-ILSGGLT
WP_048576774.1 -------------------------METYS---------TEQ------------A--------LAGVDGLDD-ILSGGLT
WP_066602363.1 ---------------------MTHAAAEPA---------------------------------LVGIGGLDD-ILAGGLT
WP_024020383.1 ---------------------------MNK-AS------TEY------------A--------LTGVSGLDD-ILAGGLT
WP_044335531.1 ----------------------------MV-KS------DGK------------A--------DFGVPGLDD-ITSGGLS
WP_028969471.1 ----------------------------MA-ET------VDK------------A--------NFGVEGLDD-ITVGGLA
WP_056633026.1 ------------------------------------------------------------------MVGLDD-VLAGGLA
WP_046348231.1 ---------------------------------------MED------------A--------TFGISGLDD-VLCGGLA
WP_075213985.1 -----------------------MVGAVQS---------FSK------------A--------RTGVAGLDD-VLVGGLS
WP_009491987.1 -----------------------MTAQPKS---------LPK------------A--------QIGVEGLDD-ILAGGLA
WP_009762766.1 -----------------------MTTKPQP---------SPK------------A--------RTGVAGLDD-ILVGGLS
WP_036357682.1 -----------------------MTVKPQS---------APK------------A--------RTGVEGLDD-ILVGGLS
WP_053622566.1 -------------------MATDFEPSPQP---------SGK------------A--------AFGISGLDD-VLGGGFT
WP_048452955.1 ------------------------MITPTA--P------SKK------------A--------LFGIPGLDD-ILGGGLT
WP_044430827.1 -----------------------MLNTSDA---------IPK------------A--------AFGIPGLDD-VVSGGLQ
WP_045580305.1 -----------------------MAAPTDL---------PRK------------A--------RTGVAGLDD-ILAGGLS
WP_021695202.1 -----------------------MMPKDFA---------------------------------RTGVPGLDD-VLSGGLT
WP_027132734.1 -----------------------MTVDRAT----------PK------------A--------KTGIAGLDD-ILVGGLA
WP_054143235.1 -----------------------MKRSEEV---------EDK------------A--------AIGVPGLDD-VLGGGLT
WP_045490920.1 ------------------------MSTSKA---------------------------------ATGIDGLDN-ILSGGLS
WP_056839621.1 ------------------------MTTSKA---------------------------------ATGIEGLDD-ILSGGFS
WP_037010562.1 ------------------------MTTSKA---------------------------------ATGIVGLDD-ILAGGLS
WP_074885437.1 ----------------------------MT---------TSK------------A--------ATGIVGLDD-ILAGGLS
WP_065991403.1 ------------------------MTTSKA---------------------------------ATGIVGLDD-ILAGGLS
WP_027616308.1 ----------------------MSTSNELL---------SVK------------A--------EIGIEGLDD-ILAGGLS
WP_058439076.1 ----------------------MTTSSALL---------SEK------------A--------STGIDGLDD-ILSGGLS
WP_049713303.1 ----------------------MSTSTALS---------SDK------------A--------ATGIVGLDD-ILAGGLS
WP_065909351.1 ----------------------MSTSNALS---------SDK------------A--------ATGIVGLDD-ILAGGLS
WP_065890965.1 ----------------------MSTSNALS---------SDK------------A--------ATGIVGLDD-ILAGGLS
WP_065873072.1 ----------------------MSTSNALS---------SDK------------A--------ATGIVGLDD-ILAGGLS
WP_060753002.1 ----------------------MSTSNTQF---------SEK------------A--------ATGIEGLDD-ILVGGLS
WP_065257902.1 ----------------------MSTSNELI---------SEK------------A--------ATGIEGLDD-ILAGGLS
WP_010445752.1 ----------------------MTTPSDSI---------TAK------------A--------ATGIDGLDD-ILSGGLS
WP_029530249.1 ----------------------MTTPSDSI---------TAK------------A--------ATGIDGLDD-ILSGGLS
WP_029534223.1 ----------------------MTTPSDSI---------TAK------------A--------ATGIDGLDD-ILSGGLS
WP_017905819.1 ----------------------MTTPSAPS---------TPK------------A--------NTGIEGLDD-ILSGGLS
WP_054058150.1 ----------------------MTTSTAPS---------TPK------------A--------ATGIEGLDD-ILSGGLS
WP_068588403.1 ----------------------MTTPTALH---------SDK------------A--------ATGIEGLDD-ILNGGLS
WP_047304706.1 ----------------------MSTSTALL---------SEK------------A--------ATGIEGLDD-ILNGGLS
WP_060843469.1 ----------------------MSTSCALL---------SEK------------A--------ATGIEGLDD-ILNGGLS
WP_060839107.1 ----------------------MSTSCALL---------SEK------------A--------ATGIEGLDD-ILNGGLS
WP_025132188.1 ----------------------MSTSTALL---------NPK------------A--------ATGIEGLDN-ILSGGLS
WP_047286908.1 ----------------------MSTSSALL---------SEK------------A--------ATGIEGLDD-ILSGGLS
WP_041118426.1 ----------------------MSTSSALL---------SEK------------A--------ATGIEGLDD-ILSGGLS
WP_015635782.1 ----------------------MSTSSALL---------SEK------------A--------ATGIEGLDD-ILSGGLS
WP_072441694.1 ----------------------MSTSSALL---------SEK------------A--------ATGIEGLDD-ILSGGLS
WP_019095335.1 ----------------------MSTSSALL---------SEK------------A--------ATGIEGLDD-ILSGGLS
WP_011061528.1 ----------------------MSTSSALL---------SEK------------A--------ATGIEGLDD-ILSGGLS
WP_010171101.1 ----------------------MSTSKELF---------TAK------------A--------ATGIEGLDD-ILAGGLS
WP_026078350.1 ----------------------MSTSKELF---------TAK------------A--------ATGIEGLDD-ILAGGLS
WP_076013412.1 ----------------------MSTSKELF---------TAK------------A--------ATGIEGLDD-ILAGGLS
WP_063030086.1 ----------------------MSTSKELF---------TAK------------A--------ATGIEGLDD-ILAGGLS
WP_029290500.1 ----------------------MSTSKELF---------TAK------------A--------ATGIEGLDD-ILNGGLS
WP_070996265.1 ----------------------MSTSKELF---------TAK------------A--------ATGIEGLDD-ILNGGLS
WP_038441133.1 ----------------------MSTSKELF---------TAK------------A--------ATGIEGLDD-ILSGGLS
WP_057959759.1 ----------------------MSTSKELF---------TAK------------A--------ATGIEGLDD-ILSGGLS
WP_032860537.1 ----------------------MSTSKELF---------TAK------------A--------ATGIEGLDD-ILCGGLS
WP_065943242.1 ----------------------MSTSKELF---------TAK------------A--------ATGIEGLDD-ILCGGLS
WP_032885743.1 ----------------------MSTSKELF---------SEK------------A--------ATGIEGLDD-ILAGGLS
WP_071484150.1 ----------------------MSTSNALF---------SDK------------A--------ATGIEGLDD-ILSGGLS
WP_016974442.1 ----------------------MSTSNTLF---------SEK------------A--------ATGIEGLDD-ILSGGLS
WP_021493131.1 ----------------------MSTSNELL---------SEK------------A--------ATGIEGLDD-ILAGGLS
WP_047541994.1 ----------------------MSTSNELL---------SEK------------A--------ATGIEGLDD-ILAGGLS
WP_017738127.1 ----------------------MSTSNELF---------SEK------------A--------ATGIEGLDD-ILSGGLS
WP_016974743.1 ----------------------MSTSNELF---------SEK------------A--------AIGIEGLDD-ILSGGLS
WP_038851500.1 ----------------------MSTSNELF---------SEK------------A--------AIGIEGLDD-ILSGGLS
WP_068933129.1 ----------------------MSTSNELF---------SEK------------A--------ATGIEGLDD-ILSGGLS
WP_028616184.1 ----------------------MSTSNELF---------SEK------------A--------ATGIEGLDD-ILSGGLS
WP_061436952.1 ----------------------MSTSNELF---------SEK------------A--------ATGIEGLDD-ILSGGLS
WP_033902895.1 ----------------------MSTSNELF---------SEK------------A--------ATGIEGLDD-ILSGGLS
WP_056783222.1 ----------------------MSTSNQLL---------SEK------------A--------ATGIEGLDD-ILAGGLS
WP_032897276.1 ----------------------MSTSNQLL---------SEK------------A--------ATGIEGLDD-ILAGGLS
WP_073522314.1 ----------------------MSTSKQLL---------SEK------------A--------ATGVEGLDD-ILAGGLS
WP_034127457.1 ----------------------MSTSKQLL---------SEK------------A--------ATGVEGLDD-ILAGGLS
WP_014718480.1 ----------------------MSTSKQLL---------SEK------------A--------ATGVEGLDD-ILAGGLS
WP_003191247.1 ----------------------MSTSKQLL---------SEK------------A--------ATGVEGLDD-ILAGGLS
WP_034119733.1 ----------------------MSTSKELF---------SEK------------A--------ATGIEGLDD-ILAGGLS
WP_046068179.1 ----------------------MSTSKELF---------SEK------------A--------ATGIEGLDD-ILAGGLS
WP_056847848.1 ----------------------MSTSKELF---------SEK------------A--------ATGIEGLDD-ILAGGLS
WP_057011313.1 ----------------------MSTSKELF---------SEK------------A--------ATGIEGLDD-ILAGGLS
WP_043049926.1 ----------------------MSTSKELF---------SEK------------A--------ATGIEGLDD-ILAGGLS
WP_064452489.1 ----------------------MSTSKELF---------SEK------------A--------ATGIEGLDD-ILSGGLS
WP_069551858.1 -----------------------------------------K------------A--------ATGIEGLDD-ILSGGLS
WP_053256507.1 ----------------------MSTSKALF---------SEK------------A--------ATGIEGLDD-ILSGGLS
WP_042944663.1 ----------------------MSTSTEQL---------SEK------------A--------AIGIEGLDD-ILRGGLS
WP_071488291.1 ---------------------MSTSQAQLP---------EEK------------A--------ATGIDGLDD-ILAGGLS
WP_010562835.1 ----------------------MSTSNAQL---------TEK------------A--------ATGIEGLDD-ILAGGLS
WP_058425866.1 ----------------------MSTSKAQL---------SEK------------A--------ATGIEGLDD-ILAGGLS
WP_071495604.1 ----------------------MSTSKAQL---------SEK------------A--------VIGIEGLDD-ILAGGLS
WP_064055124.1 ----------------------MSTSKAQL---------SEK------------A--------AIGIEGLDD-ILAGGLS
WP_012724204.1 ----------------------MSTSKAQL---------SEK------------A--------AIGIEGLDD-ILAGGLS
WP_046383506.1 ----------------------MSMSNALL---------SEK------------A--------ATGIEGLDD-ILCGGLS
WP_046489477.1 ----------------------MSMSNALL---------SEK------------A--------ATGIEGLDD-ILCGGLS
WP_026139937.1 ----------------------MSMSNALL---------SEK------------A--------ATGIEGLDD-ILCGGLS
WP_003230706.1 ----------------------MSTSNELF---------SEK------------A--------AIGIEGLDD-ILCGGLS
WP_057009994.1 ---------------------MSTSSNELF---------SEK------------A--------AIGIEGLDD-ILCGGLS
WP_034105227.1 ----------------------MSTSKELF---------SEK------------A--------ATGIEGLDD-ILAGGLS
WP_069023800.1 ----------------------MSTSKELF---------SEK------------A--------ATGIEGLDD-ILAGGLS
WP_025856770.1 ----------------------MSTSKELF---------SEK------------A--------ATGIEGLDD-ILSGGLS
WP_069077398.1 ----------------------MSTSKELF---------SEK------------A--------ATGIEGLDD-ILSGGLS
WP_041161204.1 ----------------------MSTSKELF---------SEK------------A--------ATGIEGLDD-ILSGGLS
WP_057722373.1 ----------------------MSTSTSLL---------SEK------------A--------ATGIEGLDD-ILSGGLS
WP_065953573.1 ----------------------MSTSNSLL---------SEK------------A--------ATGIDGLDD-ILSGGLS
WP_065933248.1 ----------------------MSTSNSLL---------SEK------------A--------ATGIEGLDD-ILSGGLS
WP_065884293.1 ----------------------MSTSTSLL---------SEK------------A--------ATGIDGLDD-ILSGGLS
WP_065892760.1 ----------------------MSTSTSLL---------SEK------------A--------ATGIEGLDD-ILSGGLS
WP_057703056.1 ----------------------MSTSNALL---------SEK------------A--------ATGIEGLDD-ILSGGLS
WP_032875364.1 ----------------------MSTSNALL---------SEK------------A--------ATGIEGLDD-ILSGGLS
WP_005788292.1 ----------------------MSTSNALL---------SEK------------A--------ATGIEGLDD-ILSGGLS
WP_048730649.1 ----------------------MSTSKALF---------TEK------------A--------ATGIEGLDD-ILSGGLS
WP_058415303.1 ----------------------MSTSNAQL---------SEK------------A--------ATGIEGLDD-ILSGGLS
WP_034097943.1 ----------------------MSTSKALL---------TEK------------A--------ATGIEGLDD-ILSGGLS
WP_017138791.1 ----------------------MSTSKELF---------SEK------------A--------ATGIEGLDD-ILSGGLS
WP_058420468.1 ----------------------MSTSKELF---------SEK------------A--------ATGIEGLDD-ILSGGLS
WP_056860333.1 ----------------------MSTSKELF---------SEK------------A--------ATGIEGLDD-ILSGGLS
WP_065930198.1 ----------------------MSTSKELF---------SEK------------A--------ATGIEGLDD-ILSGGLS
WP_069787530.1 ----------------------MSTSKELF---------SEK------------A--------ATGIEGLDD-ILSGGLS
WP_026067273.1 ----------------------MSTSKALF---------SEK------------A--------ATGIEGLDD-ILSGGLS
WP_065905363.1 ----------------------MSTSKALL---------SEK------------A--------ATGIEGLDD-ILSGGLS
WP_065946983.1 ----------------------MSTSKALL---------TEK------------A--------AIGIEGLDD-ILAGGLS
WP_065941535.1 ----------------------MSTSKALL---------TEK------------A--------AIGIEGLDD-ILAGGLS
WP_027605874.1 ----------------------MSTSKALL---------TEK------------A--------AIGIEGLDD-ILAGGLS
WP_017127259.1 ----------------------MTTSVASI---------TTK------------A--------ATGIEGLDD-ILSGGLS
WP_047738712.1 ----------------------MSTSNELI---------SAK------------A--------ATGIEGLDD-ILSGGLS
WP_042730894.1 ----------------------MSTSNELI---------SAK------------A--------ATGIEGLDD-ILSGGLS
WP_025213467.1 ----------------------MSTSNELI---------SAK------------A--------ATGIEGLDD-ILSGGLS
WP_076384603.1 ----------------------MSTSNELI---------SAK------------A--------ATGIEGLDD-ILSGGLS
WP_047229100.1 ----------------------MSTSNELI---------SAK------------A--------ATGIEGLDD-ILSGGLS
WP_039590908.1 ----------------------MTTSNELI---------SAK------------A--------ATGIEGLDD-ILSGGLS
WP_030138660.1 ----------------------MTTSNELI---------SAK------------A--------ATGIEGLDD-VLSGGLS
WP_041023235.1 ----------------------MSTLNELI---------DAK------------A--------ATGIEGLDN-ILSGGLS
WP_024781046.1 ----------------------MSTLNELI---------DAK------------A--------ATGIEGLDN-ILSGGLS
WP_047703218.1 ----------------------MSTLNELI---------DAK------------A--------ATGIEGLDN-ILSGGLS
WP_003181332.1 ----------------------MSTSNELI---------SAK------------A--------AIGIEGLDD-ILSGGLS
WP_053119490.1 ----------------------MSTSNELI---------SAK------------A--------ATGIEGLDD-ILSGGLS
WP_060742520.1 ----------------------MSTSNELI---------SAK------------A--------ATGIEGLDD-ILSGGLS
WP_058545851.1 ----------------------MSTSNELI---------SAK------------A--------ATGIEGLDD-VLSGGLS
WP_072405491.1 ----------------------MSTSNELI---------SAK------------A--------ATGIEGLDD-VLSGGLS
WP_014338185.1 ----------------------MSTSNELI---------SAK------------A--------ATGIEGLDN-VLSGGLS
WP_046064250.1 ----------------------MSTSNELI---------SAK------------A--------ATGIEGLDD-VLSGGLS
WP_057449873.1 ----------------------MSTSNELI---------SAK------------A--------AIGIEGLDD-ILSGGLS
WP_033062393.1 ----------------------MSTSNELI---------SAK------------A--------ATGIEGLDD-VLSGGLS
WP_024618349.1 ----------------------MSTSNELI---------SAK------------A--------ATGIEGLDD-VLSGGLS
WP_003202301.1 ----------------------MSTSNELI---------SAK------------A--------ATGIEGLDD-VLSGGLS
WP_038859542.1 ----------------------MSTSNELI---------SAK------------A--------ATGIEGLDD-VLSGGLS
WP_063320936.1 ----------------------MSTSNELI---------SAK------------A--------ATGIEGLDD-VLSGGLS
WP_072346797.1 ----------------------MSTSNELI---------SAK------------A--------ATGIEGLDD-VLSGGLS
WP_041474857.1 ----------------------MSLTNELN---------RTK------------A--------ATGIEGLDD-ILDGGLS
WP_007970585.1 ----------------------MSLTNELN---------RTK------------A--------ATGIEGLDD-ILDGGLS
WP_056724711.1 ----------------------MSLSDDLN---------QAK------------A--------ATGIEGLDD-ILDGGLS
WP_057714775.1 ----------------------MSLSNDLN---------RDK------------A--------ATGIEGLDD-ILDGGLS
WP_075945015.1 ----------------------MSTSNEFI---------SEK------------A--------ATGIVGLDD-ILDGGLS
WP_056855410.1 ----------------------MSISNELI---------STK------------A--------ATGIEGLDD-ILNGGLS
WP_033044309.1 ----------------------MSTSNELI---------SVK------------A--------ATGIHGLDD-ILDGGLS
WP_008061289.1 ----------------------MTTSNELT---------SVK------------A--------ATGIDGLDD-ILDGGLS
WP_046819977.1 ----------------------MSTSNELI---------SVK------------A--------ATGIDGLDD-ILDGGLS
WP_076562747.1 ----------------------MTTSNELI---------SAK------------A--------AVGIVGLDD-ILAGGLS
WP_056789781.1 ----------------------MTTSNELI---------SAK------------A--------AVGIVGLDD-ILAGGLS
WP_073476173.1 ----------------------MTTSNELI---------SAK------------A--------AVGIVGLDD-ILAGGLS
WP_071172556.1 ----------------------MTTSNELI---------SAK------------A--------AVGIVGLDD-ILAGGLS
WP_024013082.1 ----------------------MTTSNELI---------SAK------------A--------AVGIVGLDD-ILAGGLS
WP_039761560.1 ----------------------MTTSNELI---------SAK------------A--------AVGIAGLDD-ILAGGLS
WP_042610073.1 ----------------------MTTSNELI---------SAK------------A--------AVGIAGLDD-ILAGGLS
WP_064362665.1 ----------------------MTTSNELI---------SAK------------A--------AVGIAGLDD-ILAGGLS
WP_028622807.1 ----------------------MTTSNELF---------SAK------------A--------ATGIEGLDD-ILAGGLS
WP_034146552.1 ----------------------MSTSNEFI---------SAK------------A--------ATGIEGLDD-ILDGGLS
WP_047528669.1 ----------------------MSISNELI---------SVK------------A--------ATGIEGLDD-ILDGGLS
WP_042559282.1 ----------------------MSTSNELI---------SEK------------A--------ATGVEGLDD-ILAGGLS
WP_060542029.1 ----------------------MSTSNEFN---------QLK------------A--------ATGIEGLDD-ILAGGLS
WP_043229744.1 ----------------------MTISTELI---------SAK------------A--------ATGIEGLDD-ILSGGLS
WP_046033141.1 ----------------------MSTSNEFI---------SAK------------A--------ATGIEGLDD-ILAGGLS
WP_045058362.1 ----------------------MSTSNELF---------SAK------------A--------ATGIEGLDD-ILAGGLS
WP_008006438.1 ----------------------MSTSNELI---------SAK------------A--------ATGIEGLDD-ILAGGLS
WP_007905590.1 ----------------------MSTSNELI---------SAK------------A--------ATGIEGLDD-ILAGGLS
WP_008069933.1 ----------------------MSTSNELI---------SAK------------A--------ATGIEGLDD-ILAGGLS
WP_052963339.1 ----------------------------MI---------SAK------------A--------ATGIEGLDD-ILAGGLS
WP_038983384.1 ----------------------MSISNELI---------SAK------------A--------ATGIEGLDD-ILAGGLS
WP_048393510.1 ----------------------MSISNELI---------SAK------------A--------ATGIEGLDD-ILAGGLS
WP_046055085.1 ----------------------MSTSNEFI---------SAK------------A--------ATGIEGLDD-ILAGGLS
WP_033054990.1 ----------------------MSTSNELI---------SAK------------A--------ATGIEGLDD-ILAGGLS
WP_046048362.1 ----------------------MSTSNELI---------SAK------------A--------ATGIEGLDD-ILAGGLS
WP_056743745.1 ----------------------MSTSNELI---------SAK------------A--------ATGIEGLDD-ILAGGLS
WP_008156387.1 ----------------------MSTSNELI---------SAK------------A--------ATGIEGLDD-ILAGGLS
WP_076031167.1 ----------------------MSTSNELI---------SAK------------A--------ATGIEGLDD-ILAGGLS
WP_074876491.1 ----------------------MSTSNELI---------SAK------------A--------ATGIEGLDD-ILAGGLS
WP_031318901.1 ----------------------MSTSNELF---------SAK------------A--------ATGIEGLDD-ILAGGLS
WP_059405190.1 ----------------------MSTSNELF---------SAK------------A--------ATGIEGLDD-ILAGGLS
WP_064677609.1 ----------------------MSTSNELF---------SAK------------A--------ATGIEGLDD-ILAGGLS
WP_054614816.1 ----------------------MSTSNELF---------SAK------------A--------ATGIEGLDD-ILAGGLS
WP_054046194.1 ----------------------MSTSNELF---------SAK------------A--------ATGIEGLDD-ILAGGLS
WP_010460440.1 ----------------------MSTSNELF---------SAK------------A--------ATGIDGLDD-ILAGGLS
WP_027923234.1 ----------------------MSTSTELF---------SAK------------A--------ATGIEGLDD-ILAGGLS
WP_007949271.1 ----------------------MSTSNELF---------SAK------------A--------ATGIEGLDD-ILAGGLS
WP_064389870.1 ----------------------MSTSNEFI---------SAK------------A--------ATGINGLDD-ILAGGLS
WP_064587628.1 ----------------------MSTSNELI---------SAK------------A--------ATGITGLDD-ILAGGLS
WP_064596462.1 ----------------------MSTSNALI---------SAK------------A--------ATGIEGLDD-ILAGGLS
WP_064381707.1 ----------------------MSTSNALI---------SAK------------A--------ATGIEGLDD-ILAGGLS
WP_041475266.1 ----------------------MSTSNALI---------SAK------------A--------ATGIEGLDD-ILAGGLS
WP_007954541.1 ----------------------MSTSNALI---------SAK------------A--------ATGIEGLDD-ILAGGLS
WP_039768275.1 ----------------------MSTSNALI---------SAK------------A--------ATGIEGLDD-ILAGGLS
WP_034154198.1 ----------------------MSTSNELI---------SAK------------A--------ATGIGGLDD-ILAGGLS
WP_016987301.1 ----------------------MSTSNELI---------SAK------------A--------ATGIVGLDD-ILAGGLS
WP_007914943.1 ----------------------MSTSNELI---------SAK------------A--------ATGIVGLDD-ILAGGLS
WP_038367629.1 ----------------------MSTSNELI---------SAK------------A--------ATGIVGLDD-ILAGGLS
WP_025109603.1 ----------------------MSTSNELI---------SAK------------A--------ATGITGLDD-ILAGGLS
WP_003225112.1 ----------------------MSTSNELI---------SAK------------A--------ATGIVGLDD-ILAGGLS
WP_047597165.1 ----------------------MSTSNELI---------SAK------------A--------ATGIVGLDD-ILAGGLS
WP_047294604.1 ----------------------MSTSNELI---------SAK------------A--------ATGIIGLDD-ILAGGLS
WP_041064281.1 ----------------------MSTSNELI---------SAK------------A--------ATGIIGLDD-ILAGGLS
WP_027612749.1 ----------------------MSTSNELI---------SAK------------A--------ATGIIGLDD-ILAGGLS
WP_007963556.1 ----------------------MSTSNELI---------SAK------------A--------ATGIIGLDD-ILAGGLS
WP_064118000.1 ----------------------MSTSNALI---------SAK------------A--------ATGIEGLDN-ILAGGLS
WP_008079485.1 ----------------------MSTSNELI---------SAK------------A--------ATGIVGLDD-ILAGGLS
WP_025259859.1 ----------------------------ME---------KSK------------A--------VTGIDGLDD-ILSGGLS
WP_038400347.1 --------------------------------------------------------------------------------
WP_024673194.1 ----------------------------MN---------TSK------------A--------ATGIEGLDD-ILSGGLS
WP_058824562.1 -------------------------MNTSK------------------------A--------ATGIEGLDD-ILSGGLS
WP_024646939.1 ----------------------------MN---------TSK------------A--------ATGIEGLDD-ILSGGFS
WP_025390074.1 ------------------------MNTSKA---------------------------------ATGIEGLDN-ILSGGFS
WP_054087602.1 ----------------------------MN---------TSK------------A--------ATGIEGLDD-ILSGGLS
WP_055000025.1 ----------------------------MN---------TSK------------A--------ATGIEGLDD-ILSGGLS
WP_007251818.1 ------------------------MNTSKA---------------------------------ATGIEGLDD-ILSGGLS
WP_024684832.1 ----------------------------MN---------TSK------------A--------ATGIEGLDD-ILSGGLS
WP_024694672.1 ----------------------------MN---------TSK------------A--------ATGIEGLDD-ILSGGLS
WP_073162011.1 ----------------------------MN---------TSK------------A--------ATGIEGLDD-ILSGGLS
WP_004884923.1 ----------------------------MN---------TSK------------A--------ATGIEGLDD-ILSGGLS
WP_057408611.1 ----------------------------MN---------TSK------------A--------ATGIEGLDD-ILSGGLS
WP_025995696.1 ----------------------------MN---------TSK------------A--------ATGIEGLDD-ILSGGLS
WP_054989219.1 ----------------------------MN---------TSK------------A--------ATGIEGLDD-ILAGGLS
WP_053932560.1 ----------------------------MN---------TSK------------A--------ATGIEGLDD-ILAGGLS
WP_005892963.1 -------------------------MNTSK------------------------A--------ATGIEGLDD-ILAGGLS
WP_057428468.1 ----------------------------MN---------TSK------------A--------ETGIEGLDD-ILSGGLS
WP_054091095.1 ----------------------------MN---------TSK------------A--------ETGIEGLDD-ILSGGLS
WP_007244012.1 ----------------------------MN---------TSK------------A--------ETGIEGLDD-ILSGGLS
WP_044419698.1 ----------------------------MN---------TSK------------A--------ETGIEGLDD-ILSGGLS
WP_024678579.1 ----------------------------MN---------TSK------------A--------ETGIEGLDD-ILSGGLS
WP_057436804.1 ----------------------------MN---------TSK------------A--------ETGIEGLDD-ILSGGLS
WP_024682077.1 ----------------------------MN---------TSK------------A--------ETGIEGLDD-ILSGGLS
WP_024658687.1 ----------------------------MN---------TSK------------A--------ETGIEGLDD-ILSGGLS
WP_032633738.1 ----------------------------MN---------TSK------------A--------ETGIEGLDD-ILSGGLS
WP_032645684.1 ----------------------------MN---------TSK------------A--------ETGIEGLDD-ILSGGLS
WP_017709084.1 ----------------------------MN---------TSK------------A--------ETGIEGLDD-VLSGGLS
WP_017683522.1 ----------------------------MN---------TSK------------A--------ETGIEGLDD-VLSGGLS
WP_055008842.1 ---------------------------MNT----------SK------------A--------ATGIEGLDD-ILSGGLS
WP_055006335.1 ---------------------------MNT----------SK------------A--------ATGIEGLDD-ILSGGLS
WP_054986022.1 ---------------------------MNT----------SK------------A--------ATGIEGLDD-ILSGGLS
WP_058401468.1 ---------------------------MNT----------SK------------A--------ATGIEGLDD-ILAGGLS
WP_057401393.1 ---------------------------MNT----------SK------------A--------ATGIEGLDD-VLAGGLS
WP_060404007.1 ---------------------------MNT----------SK------------A--------ATGIEGLDD-ILSGGLS
WP_060407319.1 ---------------------------MNT----------SK------------A--------ATGIEGLDD-ILAGGLS
WP_054098416.1 ---------------------------MNT----------SK------------A--------ATGIEGLDD-ILAGGLS
WP_010209544.1 ---------------------------MNT----------SK------------A--------ATGIEGLDD-ILAGGLS
WP_057403980.1 ---------------------------MNT----------SK------------A--------ATGIEGLDD-ILAGGLS
WP_016982062.1 ---------------------------MNT----------SK------------A--------ATGIEGLDD-ILAGGLS
WP_004658102.1 ---------------------------MNT----------SK------------A--------ATGIEGLDD-ILAGGLS
WP_032704144.1 ---------------------------MNT----------SK------------A--------ATGIEGLDD-ILAGGLS
WP_044318308.1 ---------------------------MNT----------SK------------A--------ATGIEGLDD-ILAGGLS
WP_044320718.1 ---------------------------MNT----------SK------------A--------ATGIEGLDD-ILAGGLS
WP_057456413.1 ---------------------------MNT----------SK------------A--------ATGIEGLDD-ILAGGLS
WP_057433501.1 ---------------------------MNT----------SK------------A--------ATGIEGLDD-ILAGGLS
WP_002553646.1 ---------------------------MNT----------SK------------A--------ATGIEGLDD-ILAGGLS
WP_054992852.1 ---------------------------MNT----------SK------------A--------ATGIEGLDD-ILAGGLS
WP_032613991.1 ---------------------------MNT----------SK------------A--------ATGIEGLDD-ILAGGLS
WP_065088476.1 --------------------------------------------------------------------------------
WP_025991009.1 ---------------------------MNT----------SK------------A--------ATGIEGLDD-ILAGGLS
WP_004417880.1 ---------------------------MNT----------SK------------A--------ATGIEGLDD-ILAGGLS
WP_057406592.1 ---------------------------MNT----------SK------------A--------ATGIEGLDD-ILVGGLS
WP_032662391.1 ---------------------------MNT----------SK------------A--------ATGIEGLDD-ILAGGLS
WP_016568066.1 ---------------------------MNT----------SK------------A--------ATGIEGLDD-ILAGGLS
WP_024663556.1 ---------------------------MNT----------SK------------A--------ATGIEGLDD-ILAGGLS
WP_074907826.1 ---------------------------MNT----------SK------------A--------ATGIEGLDD-ILAGGLS
WP_024665082.1 ---------------------------MNT----------SK------------A--------ATGIEGLDD-ILAGGLS
WP_046271718.1 ---------------------------MNT----------SK------------A--------ATGIEGLDD-ILAGGLS
WP_003410248.1 ---------------------------MNT----------SK------------A--------ATGIEGLDD-ILAGGLS
WP_003416453.1 ---------------------------MNT----------SK------------A--------ATGIEGLDD-ILAGGLS
WP_046237016.1 ---------------------------MNT----------SK------------A--------ATGIEGLDD-ILAGGLS
WP_024650114.1 ---------------------------MNT----------SK------------A--------ATGIEGLDD-ILAGGLS
WP_024641972.1 ---------------------------MNT----------SK------------A--------ATGIEGLDD-ILAGGLS
WP_058822172.1 ---------------------------MNT----------SK------------A--------ATGIEGLDD-ILAGGLS
WP_011267691.1 ---------------------------MNT----------SK------------A--------ATGIEGLDD-ILAGGLS
WP_032609592.1 ---------------------------MNT----------SK------------A--------ATGIEGLDD-ILAGGLS
WP_060707707.1 ---------------------------MNT----------SK------------A--------ATGIEGLDD-ILAGGLS
WP_044901698.1 ------------------------MITSKA---------------------------------ATGIVGLDD-ILSGGLS
WP_032625984.1 ---------------------------MTT----------SK------------A--------ETGISGLDD-ILAGGLS
WP_043189584.1 ----------------------------MT---------TAK------------A--------ATGIAGLDD-ILGGGLT
WP_038335726.1 ---------------------MPHEDCALI---------TSK------------A--------ATGITGLDD-ILVGGLS
WP_051561860.1 ---------------MASGSVGERKIVVGE---------NSK------------A--------ATGIPGLDE-ILSGGLS
WP_044589688.1 ----------------------MSSFQAPN---------DIA---------------------KTGIGGLDD-ILSGGFS
WP_008133675.1 -----------------------MSSVEEF---------TGK------------A--------QTGIWGLDN-ILSGGLS
WP_015688908.1 -----------------------MASIKEF---------SGR------------A--------QTGVWGLDN-ILSGGLS
WP_068729289.1 -----------------------MSSTHVQ---------DDK------------A--------RTGIWGLDN-ILSGGFS
WP_074823025.1 -----------------------MNFSEAK---------VDR------------A--------KTGIWGLDD-ILSGGFS
WP_027540656.1 -----------------------MSFTKMN---------VGR------------A--------KTGIWGLDE-ILSGGFS
WP_062371934.1 ------------------------MLDEQT-----------Q------------A--------KTGIPGLDD-VLCGGLS
WP_025662639.1 ------------------------MLDEQT-----------Q------------A--------KTGIPGLDD-VLCGGLS
WP_062596763.1 -------------------------MTTDL---------AST------------A--------MTGVKGLDD-VLAGGLS
WP_062478209.1 -----------------------MTTDLGS---------TA----------------------MTGVKGLDD-VLAGGLS
WP_062448673.1 --------------------------MQET---------KSK------------A--------MTGVEGLDD-VLSGGLS
WP_062588964.1 --------------------------MRDI---------LSK------------A--------TTGVEGLDD-ILSGGLS
WP_067647799.1 --------------------------MRDM---------DNK------------A--------TTGVEGLDD-ILSGGLS
WP_052496798.1 -------------------------MMREI---------DSK------------A--------TTGVEGLDD-ILSGGLT
WP_035526498.1 -------------------------MPDSL---------GEK------------A--------KTGVKGLDD-ILSGGLS
WP_060520364.1 -------------------------MDTSV---------MSK------------A--------KTGVEGLDD-ILSGGLS
WP_060608672.1 -------------------------MDTSV---------MSK------------A--------KTGVEGLDD-ILSGGLS
WP_034799898.1 -------------------------MDTSV---------MSK------------A--------KTGVEGLDD-ILSGGLS
WP_060528833.1 -------------------------MDTSV---------MSK------------A--------KTGVEGLDD-ILSGGLS
WP_029619403.1 -------------------------MTKHL---------DDK------------A--------LTGVVGLDD-ILAGGLS
WP_037166585.1 -------------------------MTTHL---------DDK------------A--------LTGVVGLDD-ILAGGLS
WP_069062324.1 ---------------------------MEA-----------K------------A--------LTGIDGLDD-ILSGGFT
WP_056319875.1 ---------------------------------------MEK-----------TA--------LTGIDGLDD-VLCGGFT
WP_062577747.1 -----------------------MVNGNES-----------K------------A--------MTGVAGLDD-VLSGGLS
WP_062553785.1 -------------------------MADQL---------TAK------------A--------KTGVRGLDD-ILAGGLS
WP_062281148.1 -------------------------MSEFS---------TAK------------A--------MTGVEGLDD-ILAGGLS
WP_075615559.1 -------------------------MTEKS---------TVK------------A--------QTGVEGLDD-ILSGGLS
WP_010974732.1 -------------------------MTDNS---------VAK------------A--------KTGVEGLDD-ILSGGLS
WP_006313592.1 -------------------------MTDNS---------GAK------------A--------KTGVEGLDD-ILSGGLS
WP_018902410.1 -------------------------MTDSL---------GAK------------A--------KTGVEGLDD-ILSGGLS
WP_052640075.1 -------------------------MTDSS---------SAK------------A--------KTGVEGLDD-ILSGGLS
WP_075291982.1 -------------------------MDDVL---------TKK------------A--------ETGIAGLDD-VLAGGFT
WP_007760261.1 -------------------------MDEIL---------TTK------------A--------ETGIPGLDD-VLAGGFT
WP_037088126.1 -------------------------MDNVL---------TKK------------A--------ETGIPGLDD-VLAGGFT
WP_062423830.1 -------------------------MRQVL---------SLK------------A--------ETGVRGLDD-VLSGGFT
WP_062599782.1 -------------------------MRQVL---------SLK------------A--------ETGVSGLDD-VLSGGLT
WP_062444781.1 -----------------------MRQVLSL-----------K------------A--------ETGVRGLDD-VLSGGFT
WP_065660564.1 -------------------------MHQVL---------SQK------------A--------ETGVKGLDD-VLSGGFT
WP_025591639.1 -------------------------MHQVL---------SQK------------A--------ETGVKGLDD-VLSGGFT
WP_013637528.1 -------------------------MHQVL---------SQK------------A--------ETGVKGLDD-VLSGGFT
WP_065662775.1 -------------------------MHQVL---------SQK------------A--------ETGVKGLDD-VLSGGFT
WP_035200817.1 -------------------------MHQVL---------SQK------------A--------ETGVKGLDD-VLSGGFT
WP_003517052.1 -------------------------MHQVL---------SQK------------A--------ETGVKGLDD-VLSGGFT
WP_062458489.1 -------------------------MIDGL---------STK------------A--------RTGVRGLDD-VLSGGLT
WP_037099107.1 -------------------------MDQVL---------SKK------------A--------QTGVEGLDD-ILFGGFT
WP_007817703.1 -------------------------MDQVL---------SKK------------A--------ETGIEGLDD-VLFGGFT
WP_034480757.1 -------------------------MVEDL---------HRK------------A--------QTGVAGLDD-VLSGGLT
WP_068399458.1 -----------------------MIEELHE-----------K------------A--------LTGVAGLDD-VLSGGLT
WP_060501513.1 -------------------------MVGSS-----------K------------A--------RTGVTGLDD-ILGGGLS
WP_075625959.1 ---------------------------------------MTS------------V---KA---KTGVTGLDD-ILGGGLT
WP_018210470.1 -------------------------MNTGG---------STK------------A--------RLGVGGLDD-ILVGGLS
WP_028054376.1 -------------------------MNTGE---------STK------------A--------RLGVGGLDD-ILVGGLS
WP_037137287.1 ------------------------MTVTAV---------EQK------------A--------ETGIEGLDE-ILGGGLS
WP_027232751.1 ------------------------MVAPTT---------SKK------------A--------RTGVPGLDD-ILSGGLS
WP_064838780.1 ----------------------MNTAAPAT-----------K------------A--------RTGVSGLDT-ILAGGLS
WP_057210787.1 ------------------------MSEDPN---------VEK------------A--------QTGVSGLDD-ILVGGLS
WP_057217470.1 ------------------------MSEDPN---------VEK------------A--------QTGVSGLDD-ILVGGLS
WP_024351785.1 ------------------------METAVI-----------K------------A--------KTGVAGLDD-ILVGGLA
WP_040326207.1 ------------------------METALI-----------K------------A--------KTGVAGLDD-ILVGGLA
WP_061977919.1 ----------------------MSAEDKQV-----------M------------A--------RTGVPGLDD-ILSGGLS
WP_062119176.1 ---------------------MSAEDKQVM------------------------A--------RTGVPGLDD-ILSGGLS
WP_009798029.1 ----------------------MMDVKTKL---------IDR------------A--------RTGVPGLDD-VLGGGLT
WP_052148501.1 ----------------------MPTDTADV----------RM------------A--------RTGVPGLDE-VLPGGLT
WP_028210156.1 ----------------------MATETANH---------LQT------------A--------KTGVPGLDD-VLVGGLT
WP_069263089.1 -----------------------MDDETKI---------MPI------------V--------RTGVPGLDD-VLAGGLT
WP_063499548.1 --------------------MDAETGITGT---------RPM------------A--------PTGVPGLDD-VLSGGLT
WP_062256544.1 -----------------------MNASSDS---------LPL------------A--------RTGVPGLDD-VLVGGLT
WP_035966363.1 ----------------------MDTKTVTP----------HY------------A--------QTGVSGLDD-VLAGGLT
WP_061160793.1 ----------------------MVANTVSP----------QY------------A--------RTGVTGLDD-ILSGGLS
WP_035499025.1 ----------------------MNANIAPP----------QY------------A--------RTGVSGLDD-ILVGGLS
WP_033535654.1 ----------------------MNDSTVMP----------QY------------A--------RTGVPGLDD-ILVGGLS
WP_040053412.1 --------------------MDDSTVMPRY------------------------A--------RTGVSGLDD-ILVGGLS
WP_074772341.1 ----------------MNTKSLSETFDEND---------ATP------------V--------PSGVPGLDD-VLSGGFP
WP_012520347.1 -------------------MVSTASHEFED---------EAP------------V--------PSGIAGLDE-ILVGGFS
WP_037279732.1 -------------------------MPDHA------------------------I--------STGSAELDG-ILAGGYA
WP_024507562.1 ---------------------MNDPKPGTK---------ISP------------V--------SAGVAGLDG-ILDGGFA
WP_024342327.1 ---------------------MNIPERSIK---------TQA------------I--------STGIGGFDG-ILDGGYA
WP_061027343.1 ---------------------MNIPENSAK---------THA------------I--------STGIAGFDG-ILDGGYA
WP_031252377.1 ----------------------MERDDASP------------------------V--------ATGIQGLDY-ILRGGYA
WP_015316615.1 ---------------------MDQDDAAPT---------------------------------PTGVPGLDY-VLRGGYA
WP_023826683.1 ----------------------MDRDDASA------------------------I--------TTGVSGLDY-ILRGGYA
WP_023689438.1 ----------------------MDRDDASA------------------------I--------TTGVSGLDY-ILRGGYA
WP_023693338.1 ----------------------MDRDDASA------------------------I--------TTGVSGLDY-ILRGGYA
WP_023823219.1 ----------------------MDRDDASA------------------------I--------TTGVSGLDY-ILRGGYA
WP_023734086.1 ----------------------MDRDDASA------------------------I--------TTGVSGLDY-ILRGGYA
WP_023669465.1 ----------------------MDRDDASA------------------------I--------TTGVSGLDY-ILRGGYA
WP_023682267.1 ----------------------MDRDDASA------------------------I--------ATGVSGLDY-ILRGGYA
WP_023829469.1 ----------------------MDRDDASA------------------------I--------ATGVSGLDY-ILRGGYA
WP_023819377.1 ----------------------MDRDDASA------------------------I--------ATGVSGLDY-ILRGGYA
WP_023742796.1 ----------------------MDRDDASA------------------------I--------ATGVSGLDY-ILRGGYA
WP_023724156.1 ----------------------MDRDDASA------------------------I--------ATGVSGLDY-ILRGGYA
WP_023705654.1 ----------------------MDRDDASA------------------------I--------ATGVSGLDY-ILRGGYA
WP_047562953.1 ----------------------MDRDDASP------------------------I--------SSGVEGLDY-VLRGGYA
WP_027144682.1 ---------------------MDREDDASP------------------------V--------ASGVEGLDY-VLRGGYA
WP_032925390.1 -------------------MHERGNVDQDD---------ASP------------I--------PSGVSGLDY-VLRGGYA
WP_057144223.1 -----------MLSVKGARQACGDNVDQDD---------ASP------------I--------SSGVQGLDY-VLRGGYA
WP_010915347.1 ----------------------MDQDDASP------------------------I--------SSGVEGLDY-VLRGGYA
WP_027047330.1 ----------------------MDQDDASP------------------------I--------SSGVEGLDY-VLRGGYA
WP_010916110.1 -----------MVSVKEFTKSEHGNVDQDD---------ASP------------I--------SSGVEGLDY-VLRGGYA
WP_032921249.1 -------------------------MDQDD---------ASP------------I--------SSGVEGLDY-VLRGGYA
WP_065203645.1 -------------------------MDQDD---------ASP------------I--------SSGVEGLDY-VLRGGYA
WP_012335580.1 -----------------------MTAPSDD---------ATR------------I--------ATGVPGLDY-ILGGGYA
WP_060847644.1 -------------------MPDPQLSPPDD---------AAP------------I--------PTGVPGLDS-ILEGGYA
WP_048428474.1 ---------------MSDPLPDPQLPPPDD---------AAP------------I--------PTGVPGLDS-ILEGGYA
WP_048464371.1 -------------------MPDSVLFPSDD---------AAP------------V--------PTGVPGLDA-ILEGGFA
WP_048451064.1 -------------------MPDPVLPSPDD---------AAP------------V--------PTGVPGLDH-ILEGGYA
WP_066919560.1 -----------------------MQNPDGD---------ALP------------V--------PTGATGLDY-LLRGGYA
WP_075379946.1 -----------------------MAVTDQD---------AAP------------V--------CTGVAGLDH-ILDGGYA
WP_043355227.1 -----------------------MAVTDQD---------AAP------------V--------CTGVAGLDH-ILDGGYA
WP_024830607.1 -----------------------MAVTDHD---------AAP------------V--------STGVTGLDH-ILAGGYA
WP_070999009.1 -----------------------MAVTDHD---------AAP------------V--------STGVTGLDH-ILAGGYA
WP_012318319.1 -----------------------MAVTDHD---------AAP------------V--------STGVTGLDH-ILAGGYA
WP_020094776.1 -----------------------MAVIDQD---------AAP------------V--------STGVTGLNH-ILAGGYA
WP_056527239.1 -----------------------MAVTDHD---------AAP------------V--------STGVTGLDH-ILAGGYA
WP_042672096.1 -----------------------MAVTDHD---------AAP------------V--------STGVTGLDH-VLAGGYA
WP_027315530.1 ----------------------MSVTAPND---------AAP------------V--------PTGVPGLDD-ILSGGYA
WP_046861824.1 ----------------------MNFSQHSD---------AVP------------V--------TTGVPGLDV-ILAGGFS
WP_046477483.1 ----------------------MTAPLRTD---------AAP------------I--------PTGVPGLDE-ILVGGYA
WP_009763563.1 ----------------------MTLPSHSD---------AAP------------V--------PTGVPGLDD-ILAGGYA
WP_027316866.1 ----------------------MTIPSHTD---------AAP------------V--------PTGVPGLDG-ILAGGYA
WP_055881414.1 -----------------------MTSPSFD---------AAP------------V--------PSGVPGLDQ-VLSGGYA
WP_056282654.1 -----------------------MTSPSFD---------AAP------------V--------PSGVPGLDQ-VLSGGYA
WP_056477470.1 ----------------------MQTPVAGD---------AAP------------I--------PTGVPGLDE-ILHGGYA
WP_055957084.1 ----------------------MQTPVAGD---------AAP------------I--------PTGVPGLDE-ILHGGYA
WP_056495249.1 ----------------------MQTPVAGD---------AAP------------I--------PTGVPGLDE-ILHGGYA
WP_056380228.1 ----------------------MQSPVAGD---------AAP------------I--------PTGVPGLDE-ILHGGYA
WP_056216550.1 ----------------------MQTPVAGD---------AAP------------I--------PTGVPGLDE-ILHGGYA
WP_056277913.1 ----------------------MQTPVAGD---------AAP------------I--------PTGVPGLDE-ILHGGYA
WP_056086509.1 ------------------------MSFATD---------AAP------------I--------PTGVPGLDQ-ILNGGYA
WP_056169946.1 ----------------------MTTPATAD---------AMP------------I--------PTGVPGLDH-ILNGGYA
WP_056304451.1 ----------------------MTTPATAD---------AMP------------I--------PTGVPGLDH-ILNGGYA
WP_056359423.1 ----------------------MTTPATAD---------AMP------------I--------PTGVPGLDH-ILNGGYA
WP_056260572.1 ----------------------MTTPATAD---------AMP------------I--------PTGVPGLDH-ILNGGYA
WP_051093004.1 ----------------------MSIDPASD---------ALP------------V--------PTGVPGLDE-ILSGGYA
WP_056452139.1 --------------------MMMPSSDAPD---------AQP------------I--------PTGVPGFDG-ILSGGYA
WP_056427032.1 --------------------MMMPSSDAPD---------AQP------------I--------PTGVPGFDG-ILSGGYA
WP_036266189.1 ----------------------MSASPPND---------AQP------------I--------PTGVPGLDA-ILSGGYA
WP_056253504.1 ----------------------MSASSAPD---------AQP------------I--------PTGVPGLDV-ILAGGYA
WP_056145648.1 ----------------------MSASPAPD---------AQP------------I--------PTGVPGLDV-ILAGGYA
WP_026176094.1 ----------------------MSASPAPD---------AQP------------I--------PTGVPGLDV-ILAGGYA
WP_007416082.1 ----------------------MSSVVNNS---------SNM------------V--------TTGVPGLDE-ILCGGLP
WP_009962022.1 ----------------------------------------------------------------MGVEGLDV-VLCGGLP
WP_038168909.1 ----------------------------------------------------------------MGVEGLDV-VLCGGLP
WP_050028266.1 -------------------MTASKNHDQDT-HS------PNR------------C--------ELGVEGLDV-VLCGGLP
WP_024904892.1 --------------------------MNST---------NTR------------V--------STGLAELDD-ILHGGLP
WP_050878568.1 -------------------------MPDAR---------PAR------------I--------SSGLPELDD-VLNGGFP
WP_053571037.1 -------------------------MPDAR---------PAR------------I--------SSGLPELDD-ILNGGFP
WP_045458362.1 -------------------------MPDAR---------PAR------------I--------SSGLPELDD-ILNGGFP
WP_055826744.1 -----------------------MNTISEN---------IKI------------A--------RTGIEGLDA-VLKGGLP
WP_061911631.1 ---------------------------MNA---------DPR------------I--------STGNEGLDI-VLNGGLT
WP_062628831.1 ------------------------------------MTADPR------------I--------STGNEGLDI-VLNGGLT
WP_074549209.1 ---------------------------MPP---------SHR------------C--------SFGVPGLDK-VLHGGLP
WP_051595316.1 ---------------------------MSS---------IRR------------C--------RFGVPGLDT-ILQGGLP
WP_019183366.1 --------------------------MQTQ---------KAR------------V--------ATGIEGLDS-ILGGGFP
WP_046273700.1 --------------------------MQTQ---------KAR------------V--------ATGIEGLDS-ILGGGFP
WP_070427071.1 --------------------------MQTQ---------KAR------------V--------ATGIEGLDS-ILGGGFP
WP_038689855.1 --------------------------MQTQ---------TSR------------V--------TTGIQGLDQ-ILRGGFP
WP_068849967.1 --------------------------MQTE---------SSR------------V--------TTGVQGLDT-ILSGGLP
WP_045829354.1 ---------------------------MTP---------FAR------------S--------TTGVEGLDS-ILRGGLP
WP_076037717.1 -------------MNARVNLNGLGTLHPMT---------STR------------I--------ATGTSGLDT-ILRGGLP
WP_016945215.1 ----------------------------MT---------STR------------I--------ATGTSGLDT-ILRGGLP
WP_076039170.1 -------------MNARVNLNGLGTLHPMT---------STR------------I--------ATGTSGLDT-ILRGGLP
WP_075286564.1 -------------MNARVNLNGLGTLHPMT---------STR------------I--------ATGTSGLDT-ILRGGLP
WP_012438597.1 -------------MNARVNLNGLGTLHPMT---------STR------------I--------ATGTSGLDT-ILRGGLP
WP_076057421.1 -------------MNARVNLNGLGTLHPMT---------STR------------I--------ATGTSGLDT-ILRGGLP
WP_011036831.1 -------------MNARVNLNGLGTLHPMT---------STR------------I--------ATGTSGLDT-ILRGGLP
WP_019237740.1 ----------------------------MT---------STR------------I--------ATGTSGLDT-ILRGGLP
WP_014507437.1 ----------------------------MT---------STR------------I--------ATGTSGLDT-ILRGGLP
WP_042598861.1 ----------------------------MT---------STR------------I--------ATGTSGLDT-ILRGGLP
WP_075287280.1 -------------MNARVNLNGLGTLHPMT---------STR------------I--------ATGTSGLDT-ILRGGLP
WP_050911569.1 ----------------------------MT---------STR------------I--------ATGTSGLDT-ILRGGLP
WP_002804529.1 ----------------------MGNLKPTI---------AKR------------I--------TTGSEGLDR-ILRGGLP
WP_039409445.1 ----------------------MENVKPMI---------ANR------------I--------TTGTTGLDT-ILRGGLP
WP_047696815.1 ----------------------MENVKPMI---------ANR------------I--------TTGTTGLDT-ILRGGLP
WP_029219527.1 ----------------------MDNVKPMI---------ANR------------I--------TTGTTGLDT-ILRGGLP
WP_064508394.1 ----------------------MDNVKPMI---------ANR------------I--------TTGTTGLDT-ILRGGLP
WP_055844452.1 ----------------------MKNVKPMI---------ANR------------I--------TTGTTGLDT-ILRGGLP
WP_005996364.1 ----------------------MENVKPMI---------ANR------------I--------TTGTTGLDT-ILRGGLP
WP_058562901.1 ----------------------MENVKPMI---------ANR------------I--------TTGTTGLDT-ILRGGLP
WP_046965090.1 ----------------------MENVKPMT---------ANR------------I--------TTGTTGLDT-ILRGGLP
WP_043889158.1 ----------------------MGNLKQTT---------AKR------------I--------ATGTEGLDT-ILRGGLP
WP_046936459.1 ----------------------MGNLKPTI---------AKR------------I--------TTGTEGLDT-ILRGGLP
WP_043908652.1 ----------------------MGNLKPTI---------AKR------------I--------TTGTEGLDT-ILRGGLP
WP_039812576.1 ----------------------MGNLKPMI---------VNR------------I--------TTGTTGLDT-ILRGGLP
WP_016903377.1 ----------------------MGNLKPMI---------ANR------------I--------TTGTTGLDT-ILRGGLP
WP_039514332.1 ----------------------MGNLKPMI---------ANR------------I--------TTGTTGLDT-ILRGGLP
WP_024940164.1 ----------------------MGNLKPMI---------ANR------------I--------TTGTTGLDT-ILRGGLP
WP_039527902.1 ----------------------MENLKPMI---------ANR------------I--------TTGTTGLDT-ILRGGLP
WP_065049073.1 ----------------------MENLKPMI---------ANR------------I--------TTGTTGLDT-ILRGGLP
WP_047125551.1 ----------------------MGNLKPMI---------ANR------------I--------TTGTTGLDT-ILRGGLP
WP_039520711.1 ----------------------MGNLKPMI---------ANR------------I--------TTGTTGLDT-ILRGGLP
WP_064628642.1 ----------------------MKNVTPTI---------ANR------------I--------TTGSTGLDT-ILRGGLP
WP_065466518.1 ----------------------MKNVKPMT---------ANR------------I--------TTGSTGLDT-ILRGGLP
WP_039432712.1 ----------------------MKNVKPMS---------ANR------------I--------TTGSTGLDT-ILRGGLP
WP_010378335.1 ----------------------MKNVKPMS---------ANR------------I--------TTGSTGLDT-ILRGGLP
WP_017116426.1 ----------------------MKNVKPMS---------ANR------------I--------TTGSTGLDT-ILRGGLP
WP_039443419.1 ----------------------MKNVKPMS---------ANR------------I--------TTGSTGLDT-ILRGGLP
WP_010363704.1 ----------------------MKNVKPMS---------ANR------------I--------TTGSTGLDT-ILRGGLP
WP_019302337.1 ----------------------MKNVTPMS---------ANR------------I--------TTGSTGLDT-ILRGGLP
WP_019305348.1 ----------------------MKNVTPMS---------ANR------------I--------TTGSTGLDT-ILRGGLP
WP_024743087.1 ----------------------MKNVTPMS---------ANR------------I--------TTGSTGLDT-ILRGGLP
WP_053503245.1 ----------------------MKNVTPMS---------ANR------------I--------TTGSTGLDT-ILRGGLP
WP_024710574.1 ----------------------MKNVTPMS---------ANR------------I--------TTGITGFDT-ILRGGLP
WP_047339929.1 ----------------------MKNVTPMS---------ANR------------I--------TTGITGFDT-ILRGGLP
WP_043694273.1 ----------------------------MP---------LPR------------M--------TTGTAGLDT-ILKGGLP
WP_036112810.1 ----------------------------MP---------LPR------------M--------TTGTAGLDT-ILKGGLP
WP_036142290.1 ----------------------------MA---------LTR------------I--------STGTTGLDT-ILKGGLP
WP_050402101.1 --------------------------MKQT---------LNR------------I--------STGNAGLDY-VLRGGLP
WP_050630003.1 --------------------------MDHT---------RNR------------I--------STGNAGLDY-VLRGGLP
WP_056372081.1 --------------------------MTVH---------DKR------------I--------TSGNSGLDL-ILRGGLP
WP_070152825.1 --------------------------MNID---------NRR------------I--------STGNTGLDL-VLRGGLP
WP_056684593.1 --------------------------MGYK---------DAR------------V--------STGNVGLDF-VLRGGLP
WP_043969951.1 --------------------------MAYD---------DTR------------I--------STGNSGLDK-ILRGGLP
WP_069335645.1 -----------------------MSEEPAT------------------------V--------SVGNPGLDV-ILRGGLP
WP_022681765.1 --------------------------MSEE---------AGR------------I--------STGNAGLDN-ILRGGLP
WP_054069856.1 ---------------------------MVH---------PRP-----------IV--------STGNVGFDS-VLKGGLP
WP_058417098.1 ----------------------MVHPRPIV---------------------------------STGNVGFDS-VLKGGLP
WP_058792478.1 -------------------------MNSSS---------ASI------------I--------ATGNAGLDQ-VLRGGLP
WP_007162859.1 -------------------------MNSSS---------ASI------------I--------ATGNAGLDQ-VLRGGLP
WP_027602800.1 -------------------------MNSSS---------ASI------------I--------ATGNAGLDQ-VLRGGLP
WP_044341381.1 -------------------------MNSSS---------ASI------------I--------ATGNAGLDQ-VLRGGLP
WP_042135546.1 -------------------------MNSSS---------ASI------------I--------ATGNAGLDQ-VLRGGLP
WP_027597569.1 -------------------------MNSSS---------ASI------------I--------ATGNAGLDQ-VLRGGLP
WP_058785867.1 -------------------------MKSPS---------QSI------------I--------ATGNPGLDG-VLRGGLP
WP_058767243.1 -------------------------MNSPS---------HSI------------I--------ATGNPGLDG-VLRGGLP
WP_058789911.1 -------------------------MKSPS---------QSI------------I--------ATGNPGLDG-VLRGGLP
WP_058778335.1 -------------------------MKSPS---------QSI------------I--------ATGNPGLDG-VLRGGLP
WP_058794553.1 -------------------------MKSPS---------QSI------------I--------ATGNPGLDG-VLRGGLP
WP_058777298.1 -------------------------MKSPS---------QSI------------I--------ATGNPGLDG-VLRGGLP
WP_074529701.1 -------------------------MKSPS---------QSI------------I--------ATGNPGLDG-VLRGGLP
WP_058761030.1 -------------------------MKSPS---------QSI------------I--------ATGNPGLDG-VLRGGLP
WP_058774017.1 -------------------------MKSPS---------QSI------------I--------ATGNPGLDG-VLRGGLP
WP_058784184.1 -------------------------MKSPS---------QSI------------I--------ATGNPGLDG-VLRGGLP
WP_059226091.1 -------------------------MSSLS---------PSV------------I--------TTGNPGLDK-VLRGGLP
WP_059314362.1 -------------------------MSSPS---------PSI------------I--------ATGNPGLDR-VLRGGLP
WP_026083929.1 -------------------------MSSPS---------QSI------------I--------ATGNAGLDQ-VLRGGLP
WP_064308015.1 -------------------------MSSPS---------QSI------------I--------ATGNAGLDQ-VLRGGLP
WP_061937933.1 --------------------------MRDT---------TDR------------T--------SSGNAELDQ-ILNGGLP
WP_055886064.1 --------------------------MRQT---------SDR------------T--------SSGNAELDH-ILNGGLP
WP_044561321.1 --------------------------MPDV---------MEK------------I--------STGNTGLDE-ILRGGLP
WP_066411711.1 ---------------------------------------MKK------------I--------SSGNAGLDT-ILNGGLP
WP_066127574.1 ---------------------------------------MRK------------I--------SIGNAGLDT-ILNGGLP
WP_012591767.1 ----------------------MKGGEPLD---------ASR------------I--------STGSAGLDA-VLRGGLP
WP_056361654.1 -----------------------------M---------SSR------------I--------STGNAGLDT-ILKGGLP
WP_066964802.1 -----------------------------M---------PGR------------I--------SSGNDGLDI-ILRGGLP
WP_056383403.1 -----------------------------M---------SNR------------I--------SSGNPGLDA-ILKGGLP
WP_046192202.1 -----------------------------M---------TSR------------I--------SSGNDGLDV-ILRGGLP
WP_058346318.1 --------------------------MTDG---------FAR------------I--------STGNRGLDA-ILRGGLP
WP_039094648.1 ---------------------------MTE---------NST------------A--------ATGNDGLDL-ILKGGLP
WP_056768704.1 ------------------------MNENNT------------------------I--------STGNAGLDG-ILKGGLP
WP_068089329.1 ---------------------------MTD---------LTI------------I--------STGNAGLDT-VLKGGIP
WP_037455161.1 ---------------------------MSE---------MQI------------I--------STGNSGLDT-ILKGGLP
WP_013849746.1 ---------------------------MSE---------MQI------------I--------STGNSGLDT-ILKGGLP
WP_056606310.1 -------------------------MTNLS---------SPL------------V--------STGNAGLDA-ILGGGLP
WP_031439401.1 ------------------------MSQAPT------------------------I--------STGNAGLDT-ILTGGLP
WP_056818765.1 -----------------------MLEVSLL---------STT------------I--------STGNDGLDV-ILKGGLS
WP_052214232.1 --------------------------MPAT------------------------L--------SSGNKGLDI-ILKGGLP
WP_037188780.1 -----------------------------M---------PAT------------I--------SSGNNGLDI-ILKGGLP
WP_006979792.1 ---------------------MSAASFTPC---------------------------------LTGIEGLDH-VLAGGLP
WP_002651471.1 -----------------------MPGEPTD------------------------I--------STGNIELDE-ILRGGLT
WP_002647828.1 ------------------------MNDSKL---------DQM------------V--------QTGNPALDT-ILEGGLT
WP_068131794.1 -------------------------MSSPD---------PER------------V--------STGIAALDD-VLHGGLA
WP_047812351.1 ------------------------MTTQNL---------PTK------------I--------STGNPPLDD-ILHGGLT
WP_008653696.1 ------------------------MTTYDS---------QSK------------I--------STGNPPLDD-ILHGGLT
WP_008666069.1 ------------------------MTTQNS---------PSK------------I--------STGNPPLDD-ILHGGLT
WP_007329176.1 ------------------------MTMHNP---------LPK------------I--------STGNPPLDD-ILHGGLT
WP_011124085.1 ----------------MNAKAIDDMTMHNP---------LPK------------I--------STGNPPLDD-ILHGGLT
WP_007334840.1 ------------------------MTMHNP---------LPK------------I--------STGNPPLDD-ILHGGLT
WP_025227499.1 ---------------------MDTGIRTET------------------------A--------STGVDGLDD-VLGGGLP
WP_057291953.1 ---------------------MTSQQNSNT---------DAF------------L--------SSGIAGLDE-VLHGGFT
WP_008117290.1 ---------------------MTLAQNSDS---------NSF------------L--------STGVAGLDD-VLRGGLT
WP_036172260.1 ----------------------MSIQNTSS---------TAF------------I--------STGISGLDN-VLGGGLT
WP_047826085.1 ----------------------MSIQNTSS---------TAF------------I--------STGIPGLDN-VLGGGLT
WP_060566620.1 ----------------------MSIQNTSS---------TAF------------I--------STGIPGLDN-VLGGGLT
WP_051293538.1 ---------------------MLQPQNQQT---------DVF------------I--------STGIAGLDA-ILAGGLT
WP_057259672.1 ---------------------MLQPQNKQT---------DAF------------I--------STGIAGLDS-ILAGGLT
WP_055927672.1 ---------------------MLQPQNKQT---------DAF------------I--------STGIAGLDT-ILAGGLT
WP_055895045.1 ---------------------MNPAGPAAL------------------------L--------STGIPGLDV-ILGGGLT
WP_027103219.1 ----------------------MQDKEQPD---------LVL---------------------STGIEGLDT-LLGGGLT
WP_013899737.1 ------------------------MNAANQ---------PGL------------L--------STGIPGLDT-ILGGGLT
WP_038494192.1 ----------------------MNPANSDE---------TTW------------L--------STGVSGLDN-ILGGGFT
WP_065310516.1 -------------------MQANTLPQPAT---------VLR---------------------STGVPGLDA-ILSGGME
WP_076567138.1 ---------------------MQAGAGQAV---------PPL------------L--------STGVPGLDA-VLAGGLL
WP_071076939.1 ------------------------MGGPDT---------PPL------------L--------STGVAGLDT-ILTGGLL
WP_071322612.1 -------------------MPPQDAAGQLA---------PPL------------L--------STGVPGLDT-VLAGGLL
WP_070310300.1 ------------------------MDAPPL------------------------L--------STGIPGLDT-ILTGGLL
WP_070219207.1 ------------------------------------------------------------------MPGLDT-ILTGGLL
WP_070305267.1 -------------MTAQAQGLAQHDGAGGL---------DAL------------L--------STGVPGLDA-ILTGGLL
WP_051991276.1 -------------MTAQAHGLAQHDGAGGL---------DAL------------L--------STGVPGLDA-ILTGGLL
WP_072454038.1 -------------MTAQAHGLAQHDGAGGL---------DAL------------L--------STGVPGLDA-ILTGGLL
WP_046685766.1 --------------------MAQHDGAGGL---------DTL------------L--------STGVPGLDA-IVTGGLL
WP_058049117.1 --------------------MAQHDDAGGL---------DAL------------L--------STGVPGLDA-ILTGGLL
WP_035827924.1 -----------------------------------------M------------L--------STGVAGLDA-ILDGGLL
WP_070282393.1 -----------------------------------------M------------L--------STGVDGLDA-ILSGGLL
WP_070260640.1 -----------------------------------------M------------L--------STGVDGLDA-ILSGGLL
WP_052140402.1 -----------MTSQARKTRRQDSASGPDT---------PPL------------L--------STGVEGLDA-ILSGGLL
WP_073212825.1 -----------------------MDTQNTD---------TNR-----------FL--------STGVKGLDE-ILGGGLT
WP_054263903.1 ----------------------MENQNSDT---------SRF------------L--------STGVPGLDT-ILGGGLT
WP_050412176.1 ----------------------MENQNSDT---------FHR------------L--------SSGVPGLDT-VLSGGLT
WP_057155998.1 ----------------------MEQQNNDS---------SRF------------L--------SSGVPGLDN-ILAGGLT
WP_056394640.1 -----------------------MEQQNID---------PGR-----------FL--------SSGVPGLDS-ILAGGLT
WP_056160697.1 ----------------------MEPQNSNT---------SEF------------L--------SSGVPGLDA-VLGGGLT
WP_056139539.1 ----------------------MEPQNSDT---------TDF------------L--------SSGVPGLDE-VLGGGLT
WP_070251597.1 ----------------------MEPQNSDT---------TDF------------L--------SCGVPGLDE-VLGGGLT
WP_072780943.1 ----------------------MEEQNSLT---------TDF------------L--------ATGVPGLDA-VLGGGLT
WP_036622038.1 ----------------------MQAQNSVT---------HLF------------L--------SSGVPGLDE-VLAGGLT
WP_070268474.1 ----------------------MQTQNSIT---------NLF------------I--------SSGVPGLDE-VLAGGLT
WP_008450775.1 ----------------------MQTQNSIT---------NLF------------I--------SSGVPGLDE-VLAGGLT
WP_027083725.1 -----------------------MTKTSPL---------QPT------------I--------SSGVPGLDP-ILAGGFT
WP_036143212.1 ----------------------MASIEPVA---------PDT------------L--------QSGIAGLDI-VLGGGFT
WP_036170604.1 -------------------------MIATP------------------------I--------GTGIAGLDT-VLGGGYT
WP_051657507.1 ---------------MPAAAGATQPSEAQG---------PAR------------I--------STGSTGLDD-ILGGGFD
WP_043334473.1 -------------------MTAQPETADGD---------PPR------------V--------STGSTGLDH-ILGGGFD
WP_043362105.1 ---------------MGDRMTAQPDTTDGD---------PPR------------V--------STGSAGLDH-ILGGGFD
WP_013535847.1 ---------------------MQDGSGRST---------GTR------------I--------STGNPGLDD-ILGGGLD
WP_037023431.1 ---------------MTDSSHPDTISDDGS---------SPR------------I--------STGSEGLDD-ILGGGLD
WP_049341535.1 ----------------MNDANRPSSGQREE---------APR------------I--------STGSEGLDD-ILGGGLD
WP_063542705.1 ----------------MNDADRPNSGQREE---------APR------------I--------STGSEGLDD-ILGGGLD
WP_021207397.1 ----------------MNDFDESRVAAGEE---------DRR------------I--------STGSEGLDD-ILGGGLD
WP_025240829.1 ----------------MTDSDDLTFSPDDE---------APR------------I--------STGSEGLDD-ILGGGLD
WP_045161075.1 ----------------MTDSFDQLPTTDDE---------CPR------------I--------STGSAGLDD-ILGGGLD
WP_045158638.1 ----------------MTDIHDLDLPMDDE---------AQR------------I--------STGSEGLDN-ILGGGLD
WP_011913987.1 ----------------MTDTHDLDLPMDDE---------AQR------------I--------STGSEGLDN-ILGGGLD
WP_014597311.1 ----------------MTDTHDLDFPMDDE---------AQR------------I--------STGSEGLDN-ILGGGLD
WP_013983515.1 ----------------MTDTHDLDFPMDDE---------AQR------------I--------STGSEGLDN-ILGGGLD
WP_053527355.1 ----------------MTDTHVLDLPMDDE---------AQR------------I--------STGSEGLDN-ILGGGLD
WP_048329626.1 ----------------MTDTHDLDLPMDDE---------AQR------------I--------STGSEGLDN-ILGGGLD
WP_061374264.1 ----------------MTDTHDLDLPMDDE---------AQR------------I--------STGSEGLDN-ILGGGLD
WP_073300943.1 ----------------MTDSSDPSFNPNDE---------LPR------------I--------STGSEGLDD-ILGGGLD
WP_019342297.1 ----------------MTDSIDPSFNPDDE---------LPR------------I--------STGSDGLDD-ILGGGLD
WP_045429185.1 ----------------MTDRIDPSFNPNED---------FPR------------I--------STGSEGLDD-ILGGGLD
WP_046162666.1 ----------------MTDHIDPSFNPDED---------FPR------------I--------STGSEGLDD-ILGGGLD
WP_064481823.1 ----------------MTDHIDPSFNPDED---------FPR------------I--------STGSEGLDD-ILGGGLD
WP_003294251.1 ----------------MTDSTTPPHHPDAE---------APR------------I--------STGSEGLDD-ILGGGLD
WP_038657965.1 ----------------MTDFNNPSFQPNDE---------APR------------I--------STGSKGLDD-ILGGGLD
WP_003285376.1 ----------------MTDFNDLPFQPDDE---------APR------------I--------STGSEGLDD-ILGGGLD
WP_058063995.1 ----------------MTDFNDLSFQPDDE---------APR------------I--------STGSEGLDD-ILGGGLD
WP_041013309.1 ----------------MTDFTNPSFQPDDE---------PPR------------I--------STGSEGLDD-ILGGGLD
WP_046620762.1 ----------------MTDFTNLSFQPDDE---------PPR------------I--------STGSEGLDD-ILGGGLD
WP_044314446.1 ----------------MTDFTNLSFQPDDE---------PPR------------I--------STGSEGLDD-ILGGGLD
WP_014821123.1 ----------------MTDFTNLSFQPDDE---------PPR------------I--------STGSEGLDD-ILGGGLD
WP_015276273.1 ----------------MTDFTNLSFQPDDE---------PPR------------I--------STGSEGLDD-ILGGGLD
WP_038959920.1 ------------------MDEEKRLLDGCE---------LPR------------I--------STGNFGLDD-ILGGGFD
WP_011084967.1 ------------------MDEEKRLLDGCE---------LPR------------I--------STGNFGLDD-ILGGGFD
WP_071916432.1 ------------------MDEEKRLLDGCE---------LPR------------I--------STGNFGLDD-ILGGGFD
WP_018646982.1 ------------------MDEEKRLLDGCE---------LPR------------I--------STGNFGLDD-ILGGGFD
WP_051423674.1 ---------------MGKVINGDHFSSDDD---------PPR------------I--------STGNSGIDD-ILSGGLD
WP_057286703.1 -----------------MNNTDHKAALEVE---------LPR------------L--------STGNIGLDD-ILGGGLD
WP_056563776.1 -------------------MTEEQTAAFKP---------DAR------------I--------STGNTGIDD-ILGGGLD
WP_063954260.1 ----------------MSASNEEQTAAFMP---------DAR------------I--------STGNSGIDD-ILGGGLD
WP_062842157.1 ----------------MSASIEEQTAAFKP---------DPR------------I--------STGNPGIDD-ILGGGLD
WP_056323253.1 ----------------MSASIEEQTAAFKP---------EPR------------I--------STGNSGIDD-ILGGGLD
WP_056321090.1 --------------------MIETKHDVDD---------PAR------------I--------SSGVTGLDT-ILDGGLD
WP_046627263.1 ------------------MTERFEEAEFID---------PPR------------I--------SSGVPGLDT-ILDGGLD
WP_051904123.1 ------------------MTERFEEAEFID---------PAR------------I--------SSGVPGLDT-ILDGGLD
WP_046632392.1 ------------------MAERFEEAAFID---------PPR------------I--------SSGVPGLDT-ILDGGLD
WP_046599217.1 ------------------MTERFEEAEFVD---------PPR------------I--------SSGVAGLDT-ILDGGLD
WP_051909923.1 ------------------MTERFEEAEFVD---------PPR------------I--------SSGVAGLDT-ILDGGLD
WP_051900666.1 ------------------MTERFEEAEFVD---------PPR------------I--------SSGVPGLDT-ILDGGLD
WP_046669125.1 ------------------MAERFEEAEFID---------PPR------------I--------SSGVPGLDT-ILDGGLD
WP_056819149.1 ------------------MSVRPEEVETID---------APR------------I--------SSGVEGLDV-ILNGGLD
WP_056322803.1 ------------------MSEAPDEVETID---------TPR------------I--------STGVDGLDV-ILEGGVD
WP_066658653.1 ----------------MSTEQGPDDIHNED---------PPR------------I--------STGDRGLDD-ILNGGFD
WP_057652916.1 ----------------MTEQAQDRMNRDDS---------SSR------------I--------STGNEGLDD-ILAGGLD
WP_066640769.1 ----------------MGNTADSGTPQDKN---------ISR------------I--------STGSDGLDD-ILAGGLD
WP_066669688.1 ----------------MSNELHDSDRDSDG---------EAR------------I--------STGSQGLDD-ILAGGLD
WP_066349766.1 ----------------MSNELHDSDRDSDG---------EAR------------I--------STGSQGLDD-ILAGGLD
WP_068019289.1 ---------------------MNTSTVVSD---------GSR------------I--------SSGNPGLDN-ILCGGLD
WP_056045310.1 -----------------MNDSIGGDDIDLD---------PPR------------V--------STGSAGLDD-ILGGGLD
WP_047412477.1 -----------------MNDSIGGDDIDLD---------PPR------------V--------STGSAGLDD-ILGGGLD
WP_028752684.1 ------------------MTELDSITPEPE---------EPR------------I--------STGSSGLDD-ILGGGLD
WP_056109912.1 ---------------------MMNADADDT---------QSR------------I--------STGNSGLDD-ILGGGLD
WP_057923237.1 ---------------------MMNADAGST---------QSR------------I--------STGNSGLDD-ILGGGLD
WP_046658431.1 ---------------------MMNADAGPT---------QSR------------I--------STGNSGLDD-ILGGGLD
WP_052458783.1 --------MADYQEGRARTASGDGHVEDSG---------ERR------------V--------STGSEGLDD-ILGGGFD
WP_040983409.1 -------------------------MEDLG---------EKR------------I--------STGSEGLDD-ILGGGFD
WP_008967104.1 ----------------MASDDLGSDPEETG---------FER------------V--------STGSEGLDD-ILGGGFD
WP_072598263.1 -----------------MADDDRDQREETG---------DER------------I--------STGSEGLDD-ILGGGLD
WP_064539749.1 ----------------MTPHRQHDHVNGDD---------PPR------------I--------STGSAGLDD-ILGGGVD
WP_053840811.1 ----------------MTPHRQHDHANGDD---------PPR------------I--------STGSAGLDD-ILGGGVD
WP_053836270.1 ----------------MTPHRQHDHANGDD---------PPR------------I--------STGSAGLDD-ILGGGVD
WP_053837927.1 ----------------MTPHRQHDHANGDD---------PPR------------I--------STGSGGLDD-ILGGGVD
WP_009602244.1 ----------------MTPHRQHDHANSDD---------PPR------------I--------STGSAGLDD-ILGGGVD
WP_003474597.1 ----------------MTPHRQHDHVNGDD---------PPR------------I--------STGSAGLDD-ILGGGVD
WP_052235163.1 ----------------MTPHRQRDHVNGDD---------PPR------------I--------STGSAGLDD-ILGGGVD
WP_058364300.1 ----------------MTPHRQRDHVNGDD---------PPR------------I--------STGSAGLDD-ILGGGVD
WP_047324894.1 ----------------MTPHRQRDHVNGDD---------PPR------------I--------STGSAGLDD-ILGGGVD
WP_012042595.1 --------------MTKELPGSQQSGEAKM---------SAR------------V--------STGSEGLDD-ILGGGLD
WP_006610758.1 ----------------MTEELAGGAHRRED---------LSR------------I--------STGSDGLDD-ILGGGLD
WP_011925164.1 ----------------MTEELAGGTRERED---------LSR------------I--------STGSDGLDD-ILGGGLD
WP_008962542.1 ----------------MTEELAGGTRERED---------LSR------------I--------STGSDGLDD-ILGGGLD
WP_009026624.1 ----------------MTEGLAGGTRERED---------LSR------------I--------STGSDGLDD-ILGGGLD
WP_035730728.1 ---------------MVKQVVPGENGAIAD---------LQR------------I--------STGSGGLDD-ILGGGFD
WP_027569555.1 ---------------MIDSSSGAQTSDPED---------LPR------------I--------STGSDGLDD-ILCGGLD
WP_007609067.1 ---------------MINSSSRVQASDPGE---------LPR------------I--------STGSDGLDD-ILYGGLD
WP_027517401.1 ---------------MTNSSSRAQTSDPGE---------LPR------------I--------STGSDGLDD-ILYGGLD
WP_035992861.1 ---------------MINSSSRAQTSEPGE---------LPR------------I--------STGSDGLDD-ILYGGLD
WP_018459227.1 ---------------MINSSSRAQTSDPGE---------LPR------------I--------STGSDGLDD-ILYGGLD
WP_028147695.1 ---------------MSSPSSTVTDSAPRE---------LSR------------I--------STGSAGLDD-ILGGGFD
WP_071910496.1 ---------------MSSPSSTVADSAPRE---------LSR------------I--------STGSAGLDD-ILGGGFD
WP_063981606.1 ---------------MSSPSSTVTDSAPRE---------LSR------------I--------STGSAGLDD-ILGGGFD
WP_057747232.1 ----------------MTGSSNAPGSNPSD---------LPR------------I--------STGSDGLDD-ILCGGFD
WP_060735226.1 ---------------MTGPSKAAADSDLKD---------LPR------------V--------STGSDGLDD-ILGGGFD
WP_061849354.1 ---------------MTGPSKAAADSDLTD---------LPR------------V--------STGSDGLDD-ILGGGFD
WP_057837756.1 ----------------MTNEYIDGVGVFED---------PPR------------V--------STGSDGLDD-ILGGGFD
WP_061027478.1 --------------------MTGTSTSASD---------LPR------------V--------STGSEGLDN-ILGGGLD
WP_028177103.1 ---------------MTGPSRASPDSALKD---------LPR------------V--------STGSDGLDD-ILGGGFD
WP_061879328.1 ---------------MTGTSTGAADGSPTD---------LPR------------V--------STGSDGLDD-ILGGGFD
WP_025038050.1 ----------------MTGQSAAAPGSDKD---------FPR------------I--------STGSEGLDD-ILGGGLD
WP_028145469.1 ---------------MTGPSRAAPDSDLKD---------SPR------------V--------STGSDGLDD-ILGGGLD
WP_024339605.1 ---------------MTGQSAAAPGSDLKD---------LPR------------V--------STGSEGLDD-ILGGGLD
WP_036006558.1 ---------------MTGQSAPAPGSDLKD---------LPR------------I--------STGSDGLDD-ILGGGLD
WP_057026342.1 ---------------MTGQSAAAPGSDLRD---------LPR------------V--------STGSEGLDN-ILGGGLD
WP_036024970.1 ---------------MTGQSAPAPGSDLKD---------LPR------------I--------STGSDGLDD-ILGGGLD
WP_036037438.1 ---------------MTGQSAAAPGSDLKD---------LPR------------V--------STGSEGLDD-ILGGGLD
WP_028138009.1 ---------------MTDPSGAASASALKD---------LPR------------I--------STGSEGLDD-ILGGGLD
WP_063202275.1 ---------------MTGTSTGASDNDPKD---------LPR------------V--------STGSEGLDD-ILGGGLD
WP_038383588.1 --------------------MSTEDREPND---------LPR------------T--------STGSDGLDD-ILGGGFD
WP_027584075.1 ----------------MAGTSSAQDTKPRD---------LPR------------I--------STGSDGLDD-ILGGGFD
WP_056663004.1 ------------------------MYSRDL---------PPR------------V--------STGVTGLDA-ILGGGLA
WP_028251590.1 -------------------MTAYPTRSQTP---------APQ---------------------PSGVPGLDD-VMAGGFP
WP_042577680.1 --------------------MSHVSNQPLL---------PTL------------A--------STGVPGLDD-VTSGGLP
WP_057590173.1 ----------------------------MP---------SSL------------T--------STGIPGLDD-ILGGGLP
WP_056167148.1 -------------------MSNSSRAPSSS---------EDL------------S--------PTGIAGLDN-VLNGGLP
WP_056417296.1 --------------------MSNSSSAPSS---------PEG-----------LA--------PTGIAGLDN-ILNGGLP
WP_007853303.1 -----------------MKYALHSSSPSSP---------PKG-----------AA--------STGIAGLDD-VLGGGLP
WP_057268095.1 ---------------MTSTLSTPIATAPAT---------QGI------------A--------RTGIAGLDD-VLAGGLP
WP_057202820.1 ---------------MTSTLSTPIATEPAT---------QGI------------A--------RTGIAGLDD-VLAGGLP
WP_066663471.1 -------------------MEENQTRDPRR---------PAP-----------VV--------STGIRGLDN-VLGGGLP
WP_067273079.1 --------------------------MTPT-----------R------------C--------STGISGLDD-ILQGGLP
WP_056464056.1 ---------------------MVKEAIAVP---------LQP-----------FA--------STGIPGLDE-VLCGGLP
WP_046114981.1 -------------------MNSPPQATPDH---------PER------------D--------STGIEGLDN-VLGGGLP
WP_048440077.1 ------------------MTQSTYTATPPE---------QPR------------A--------STGVTGLDD-ILGGGLP
WP_066119885.1 ---------------MSGEAMPPSSAPRRP---------QSR------------A--------TTGIAGLDN-VLGGGLP
WP_068631718.1 ------------------MVTSLSPFVAPV---------QPR------------A--------STGIAGLDS-VLGGGLP
WP_056361006.1 ------------------MTQQQALKNSEA---------DAQ------------V--------ATGIQGLDE-VLNGGLT
WP_028368102.1 ----------------MSHADVTHGVVGDV---------PPR------------I--------STGVSGLDD-VLNGGLA
WP_054921655.1 ----------------MSHGDVTHSVLDDV---------PPR------------I--------STGVPGLDD-VLNGGLA
WP_012405197.1 ----------------MERSEPASLNSTDE---------PGR------------I--------STGVAGLDD-VLNGGLI
WP_075159553.1 -------------------MPETNRIVAPL---------PAR------------I--------STGVAGLDD-ILDGGLI
WP_055793403.1 ----------------------MAELTIDR---------RAV------------A--------STGIDGLDD-ILVGGFT
WP_062126988.1 --------------------MAESTSDRRV---------VA----------------------STGIDGLDD-ILVGGLT
WP_076069466.1 ----------------MDRIYGVAQHLDTA---------PTQ------------A--------STGIAGLDD-ILNGGLT
WP_051093345.1 ---------------------MCVTFDEQL---------PAM------------V--------STGTAGLDE-ILNGGLT
WP_070152831.1 ---------------------------------------MA----------------------STGIAGLDE-ILSGGLT
WP_056049283.1 ----------------------MLPTDPQT---------TAI------------V--------STGIAGLDD-ILGGGLT
WP_060525400.1 ----------------------MLPTDPQT---------TAI------------V--------STGIAGLDD-ILGGGLT
WP_056058899.1 -----------------------MALNGQL---------PAL------------A--------RTGIDGLDD-ILNGGLT
WP_056481718.1 -----------------------MALNGQL---------PAL------------A--------RTGIDGLDD-ILNGGLT
WP_056420407.1 -----------------------MAHDDDL---------PTL------------A--------RTGIEGLDD-ILNGGLT
WP_056477189.1 -----------------------MPHDEQL---------PAL------------A--------RTGIAGLDD-ILNGGLT
WP_055879144.1 -----------------------MPHDEQL---------PAL------------A--------RTGIAGLDD-ILNGGLT
WP_056524585.1 -----------------------MSSEDIL---------PAL------------A--------LTGIKGLDD-ILNGGLT
WP_056024804.1 ----------------------MEKMPALA---------------------------------LTGISGLDD-ILNGGLT
WP_055980846.1 --------------------MVLVAFDAPL---------PPA---------------------LTGIVGLDD-ILNGGLT
WP_055844916.1 ----------------------MVSATQAL---------PDR------------A--------LTGIAGLDD-ILNGGLT
WP_063776689.1 ---------------------------------------------------------------------MDD-VLGGGIT
WP_067928646.1 ---------------------MNDSTNPSS-WS------GER------------I--------CTGTKGLDD-VLCGGLT
WP_055084086.1 ----------------------MSDDKAER---------NLR------------T--------RTGTEGLDE-VLGGGLP
WP_048885631.1 -------------------MHSVGEISDHG---------PKA------------L--------PTGISGLDH-ILNGGLP
WP_007256371.1 ----------------------MTDSTAPP---------TDR------------A--------STGTAGLDA-ILCGGLT
WP_072858832.1 ---------------------MANITVDDL---------QPK------------L--------MTGTPGLNE-VLRGGLT
WP_009826280.1 ---------------------MGDRTTGAA---------QTR------------L--------STGTSGLDD-VLCGGLT
WP_005852007.1 ---------------------MGDRTTGAA---------QTR------------L--------STGTSGLDD-VLCGGLT
WP_037943619.1 ---------------------MGDRTTGAA---------QRR------------L--------STGTSGLDD-VLCGGLT
WP_074635277.1 ---------------------MGDRTTGAA---------QTR------------L--------STGTSGLDD-VLCGGLT
WP_037963449.1 ---------------------MGDRTTGAA---------QTR------------L--------STGTSGLDD-VLCGGLT
WP_040700331.1 ---------------------MNRTITTEA---------KQR------------I--------STGTSGLDS-VLCGGLT
WP_045391446.1 ---------------------MHGTTGSDP---------QTR------------I--------LTGTPGLDD-VLRGGLT
WP_046000888.1 --------------------MSQETAGADI---------DAR------------F--------RTGTPGLDA-VLLGGLT
WP_036177328.1 --------------------MPQLSFPSRK---------PTR-----------CI--------PTGVPGLDD-ILGGGLT
WP_056122488.1 ----------------MAEPLASRRTSRKP---------AYR------------I--------STGVPGLDD-ILGGGLT
WP_056328073.1 ----------------MAEPLASRRTSRKP---------AYR------------I--------STGVPGLDG-ILGGGLT
WP_056435797.1 ----------------MLEPSPTPATPHKP---------ARR------------I--------STGISGLDD-ILGGGLT
WP_075792059.1 -----------------MSESSPSLPARKR---------SHR------------I--------STGVPGLDD-ILGGGLT
WP_056145851.1 -----------MTTPPTSNIAIATRSKRQP---------TSR------------I--------STGIHGLDD-ILCGGLT
WP_065305863.1 -----------------MNDNTSARTQRKP---------TTR------------I--------STGIAGLDD-ILCGGLT
WP_071360032.1 -----------------------------M---------NDR------------T--------STGIPGLDD-ILGGGLT
WP_036238669.1 -------------------------MHPPA---------SPR------------I--------STGIAGLDD-ILGGGLT
WP_056343496.1 ----------------MTSPVSLRTAESTP---------PPR------------M--------STGIAGLDD-ILGGGLT
WP_036213068.1 ----------------------MHVMTSAP---------DTR------------I--------STGIAGLDD-ILGGGLT
WP_036249692.1 -------------------------MNTAA---------HAR------------I--------STGIAGLDD-ILGGGLT
WP_036214208.1 -------------------------MNTAA---------NAR------------I--------STGVAGLDD-ILGGGLT
WP_051120903.1 -----------------MENQSSDLRGSHM---------DRR------------V--------STGVAGLDE-ILAGGLT
WP_042319124.1 -----------------MENQSSDLCGSHM---------DHR------------V--------STGVAGLDE-ILAGGLT
WP_056355098.1 --------------------MRNKRQPLPS---------TPR------------M--------STGVEGLDN-ILGGGLT
WP_062000200.1 --------------------MKTKRLAPPS---------SLR------------M--------STGVDGLDD-ILGGGLT
WP_075360043.1 --------------------MRNKRQPLPA---------TPR------------M--------STGIDGLDN-ILGGGLT
WP_062167808.1 --------------------MRNKRQPVPA---------TPR------------M--------STGVDGLDN-ILGGGLT
WP_061160389.1 ---------------------MSAIIHQPD---------SGR------------I--------ASGVEGLDD-ILGGGLT
WP_053572284.1 ---------------------MLATIDQLD---------AGR------------I--------STGVDGLDD-ILGGGLT
WP_035511728.1 ---------------------MSAMNNQPD---------PDR------------I--------SSGVDGLDD-ILGGGLT
WP_062607695.1 ---------------------MSAIIDQPN---------PGR------------I--------SSGVDGLDD-ILGGGLT
WP_062258456.1 ---------------------MSAIIDQPN---------PGR------------I--------SSGVDGLDD-ILGGGLT
WP_014253152.1 ---------------------MSATIDQPN---------PGR------------I--------SSGVDGLDD-ILGGGLT
WP_035511483.1 ---------------------MSATIDQPN---------PGR------------I--------SSGVDGLDD-ILGGGLT
WP_075304974.1 ---------------------MSTTPATST---------PAR------------L--------ASGIEGIDD-ILGGGLT
WP_027195261.1 ---------------------MSTTIAAPT---------PAR------------L--------SSGIEGIDD-ILGGGFT
WP_062129466.1 ---------------------MSTTTAAPT---------PAR------------L--------SSGIEGIDD-ILGGGLT
WP_018424230.1 ---------------------MSTTTAAPA---------SAR------------I--------SSGIEGIDD-ILGGGLT
WP_013093041.1 ----------------------MSTTTAPI---------PAR------------L--------SSGIEGIDD-ILGGGLT
WP_018433865.1 ---------------------MSTATTAPI---------PAR------------L--------SSGIEGIDD-ILGGGLT
WP_074265370.1 ---------------------MTQNKANER---------AAR------------L--------SSGIEGIDD-ILGGGLT
WP_074301939.1 ---------------------MVDNIAKQR---------AER------------L--------SSGIDGIDD-ILGGGLT
WP_073432048.1 ---------------------MSTKPVTDT---------PAR------------L--------SSGIEGVDN-ILGGGFT
WP_014972880.1 -----------------------MSKANHT---------TDR------------L--------RSGIDGIDD-ILGGGFT
WP_013591546.1 -----------------------MSKANHT---------TDR------------L--------RSGIDGIDD-VLGGGFT
WP_035484098.1 -----------------------MSKANHT---------TDR------------L--------RSGIDGIDD-VLGGGFT
WP_028361778.1 -----------------------MSKANHT---------TDR------------L--------RSGIDGIDD-VLGGGFT
WP_013341879.1 -----------------------MSQAKHT---------PDR------------L--------RSGIEGLDD-ILGGGLT
WP_025602729.1 -----------------------MSKANYT---------PDR------------L--------RSGIEGIDD-ILGGGLT
WP_027213474.1 -----------------------MSKAKYT---------PDR------------L--------RSGIEGIDD-ILGGGLT
WP_006047729.1 ---------------------MSNDANNHT---------PKR------------L--------CSGIDGIDD-VLGGGLT
WP_027801799.1 ---------------------MSKDAANHT---------PHR------------L--------SWGIDGIDD-ALGGGLT
WP_027778043.1 ---------------------MSKDAATHK---------PNR------------L--------CSGIEGIDD-ILGGGLT
WP_027804779.1 ---------------------MSKDAATHK---------PTR------------L--------CSGIEGIDN-ILGGGLT
WP_028196216.1 ---------------------MLNKPAVAA---------PAR------------L--------SCGIEGIDN-VLGGGLT
WP_035561329.1 ---------------------MSNKLAANQ---------KDR------------L--------SSGIEGIDD-ILGGGLT
WP_042328847.1 ---------------------MSNKPAAET---------PAR------------L--------SCGIEGIDN-VLGGGLT
WP_041759349.1 ---------------------MSNRHVAGM---------PAR------------L--------SSGIDGIDD-ILGGGLT
WP_007176118.1 ---------------------MSNRHDADT---------PAR------------L--------SSGIEGIDD-ILGGGLT
WP_011490753.1 ---------------------MSNRHDADT---------PAR------------L--------SSGIDGIDD-ILGGGLT
WP_043151769.1 ---------------------MTDKVTGEG---------KTT------------I--------SIGIADLDN-ILGGGLT
WP_069064259.1 ---------------------MTDLASEDR---------KVT------------I--------STGIADLDN-ILGGGLT
WP_037480344.1 ---------------------MTDLATDDR---------KVT------------I--------STGIADLDN-ILGGGLT
WP_035045328.1 --------------------MHDMADKTAP---------TSR------------V--------STGIADLDN-ILGGGLT
WP_055831034.1 --------------------MSPPSTSAEP---------TRR------------V--------STGIAELDS-VLGGGLT
WP_041538384.1 ---------------------MSEIAVETQ---------GAR------------V--------STGVSGLDD-ILGGGLT
WP_056754090.1 --------------------MPIDVAPPRT---------EPR------------I--------ATGVPGLDE-ILGGGLT
WP_029907473.1 --------------------MQIDPTASQS---------EPR------------V--------ATGVPGLDE-ILGGGLT
WP_050463988.1 --------------------MAQTTTSSAA---------TER------------C--------PTGIAGLDT-ILGGGLT
WP_050478944.1 --------------MDQHKNNLTSGRLPGH---------SDR------------A--------ATGIAGLDA-VLAGGIT
WP_007878468.1 --------------MDRQKNNLTSGRLPSY---------SDR------------A--------ATGIAGLDV-ILAGGLT
WP_034293139.1 -------------MDQQRHHLTPDRTSDSR---------PNR------------S--------ATGITGLDT-ILGGGLT
WP_053201583.1 ---------------MATQQNHLTPDRAPD-PT------STR------------S--------ATGISGLDI-ILGGGIT
WP_052402109.1 ------------------MTRSFETVPPVD---------PNR------------A--------STGIAGLDD-ILGGGLT
WP_072821055.1 ---------------------MAVKTSTEE---------TTR------------A--------STGISGLDD-ILGGGLT
WP_041955250.1 ------------------------MTSLDD---------PTR------------I--------PTGVSGLDD-ILGGGLT
WP_039146649.1 -----------------------MISSADD---------PTR------------I--------PTGISGLDD-ILGGGLT
WP_056501048.1 ---------------MPDVRDDLTPVPRLA---------EAP------------V--------STGIAGLDH-ILGAGLT
WP_056700051.1 ---------------------MPETRAIST---------EGR------------I--------STGIPGLDD-ILGGGFT
WP_056453495.1 ------------------MTEVAATHAPRG---------RDV------------L--------STGIAGLDE-ILDGGLT
WP_055954022.1 ------------------MTELAATHAPRG---------RDI------------L--------STGIAGLDE-ILDGGLT
WP_056493261.1 ------------------MTDSATTLAPKA---------RDI------------L--------STGIGGLDE-ILDGGLT
WP_056423217.1 ------------------MPDDSQPTAPTG---------SRN-----------AL--------STGISGLDD-VLAGGLT
WP_043382075.1 ----------------MAEDSSGSATPGGV---------HGR------------I--------STGVPGLDE-VLCGGLT
WP_075381594.1 ----------------MAEDSSGSATPSGV---------HGR------------I--------STGVPGLDE-VLCGGLT
WP_053610321.1 ----------------MAEDSSGSATPRGV---------HGR------------I--------STGVPGLDE-VLCGGLT
WP_043347008.1 ----------------MAEDSSGSATPSGV---------HGR------------I--------STGVPGLDE-VLCGGLT
WP_017483031.1 ----------------MSEASGTTGDRTDA---------DIR------------I--------STGVSGLNE-VLGGGLT
WP_063986922.1 -------------------MSEAVGTRPGS---------DTR------------I--------STGLRGLDE-VLCGGLT
WP_012452000.1 -------------------MSEAVGTRPGS---------DTR------------I--------STGLRGLDE-VLCGGLT
WP_060768116.1 ----------------MNEAMNTTSTRSGS---------ENR------------I--------STGISGLDE-VLGGGLT
WP_056197053.1 -----------------MNDAMDTTGTRSG---------SET-----------RI--------STGITGLDE-VLCGGVT
WP_012778874.1 ----------------MNEAMSTTSTRSGS---------ETR------------I--------STGISGLDE-VLCGGLT
WP_012751946.1 ----------------MNEAMSTTSTRSGS---------ETR------------I--------STGISGLDE-VLCGGLT
WP_003601027.1 ----------------MNEAMSTTSTRSGS---------ETR------------I--------STGISGLDE-VLCGGLT
WP_056152352.1 ----------------MNEPMSTTSTRSGS---------ETR------------I--------STGISGLDE-VLCGGLT
WP_056115214.1 ----------------MNEPMSTTSTRSGS---------ETR------------I--------STGISGLDE-VLCGGLT
WP_041928797.1 ----------------MNEAMSTTSTRSGS---------ETR------------I--------STGISGLDE-VLCGGLT
WP_042508595.1 ----------------MNEAMSTTSTRSGS---------ETR------------I--------STGISGLDE-VLCGGLT
WP_056476263.1 ------------------MSELGPGTAPAI---------GTR------------V--------STGIAGLDD-ILGGGLT
WP_048435262.1 ------------------MTEPATRRTPGK---------EPR------------I--------STGVPGLDD-VLCGGLT
WP_059408269.1 ------------------MSDTSTSPPPGG---------EIR------------I--------STGVPGLDD-VLGGGLT
WP_012452092.1 ------------------MTDATPSTPPAE---------GAR------------I--------STGVPSLDD-VLCGGLT
WP_060848551.1 ------------------MTDATPSMPPER---------EPR------------I--------STGVPGLDD-VLCGGLT
WP_060850371.1 -----------------MTDATPSTPPERE---------SR-------------I--------STGVPGLDD-VLCGGLT
WP_048443629.1 ------------------MTDSATSQPAGE---------GPR------------I--------STGVPGLDD-VLRGGLT
WP_012334435.1 ------------------MTDTSTSPPTSV---------GPR------------I--------STGVVGLDD-VLCGGLT
WP_018259606.1 --------------------MTDTSTSPPT-SV------GPR------------I--------STGVVGLDD-VLCGGLT
WP_058193585.1 ------------------MTDTDTAFPTSS---------APR------------I--------STGVPGLDD-ILCGGLT
WP_007562600.1 ------------------------MTDTDT---------APR------------L--------STGVPGLDD-ILCGGLT
WP_050735029.1 ----------------------MTDTDTAP---------APR------------I--------STGVPGLDD-ILCGGLT
WP_026817084.1 --------------------MKQTGPDAPS---------SRP-----------LI--------STGVPGLDD-VLGGGLA
WP_009517521.1 ------------------MTAPPSGTPPDD---------PKL------------L--------KTGVGGLDE-ILGGGLL
WP_068644761.1 -----------------MNDDHQAPEVGDA---------AHR----------ALL--------QTGVPGLDD-ILGGGLT
WP_068681064.1 ----------------------------------------------------------------MGAPGLDD-VLGGGLT
WP_028250303.1 -----------------MTTNLSPEASEVE---------PDR-----------LL--------QIGVPGLDD-ILGGGLT
WP_056582473.1 ------------------------------------------------------M--------KVGVPGLDD-VLGGGLT
WP_055799756.1 -------------------MKLDGAAGSEM---------QES-----------LM--------KVGVPGLDD-VLGGGLT
WP_012746799.1 -------------------MKLDGTAVPSA---------QDG-----------LI--------KVGVPGLDD-VLGGGLT
WP_062364416.1 -------------------MKLDGTAVPSA---------QDG-----------LI--------KVGVPGLDD-VLGGGLT
WP_021006382.1 -------------------MKLDDTAVPST---------QDG-----------LM--------KVGVPGLDD-VLGGGLT
WP_047785635.1 -------------------MKLDDTAVPST---------QDG-----------LM--------KVGVPGLDD-VLGGGLT
WP_019656509.1 --------------------------MEPH---------DQR-----------LL--------SMGVPGLND-VLGGGLE
WP_013542015.1 -------------------MEAKASRLGGR---------KNG-----------LL--------GIGVPGLDD-VLGGGIE
WP_042579163.1 -------------------MEAKGSSLGGR---------QGR-----------LL--------GVGVPGLDD-VLGGGLE
WP_056178314.1 -----------------MPQAQTSTSPDTA---------PDQ------------V--------HTGVPGLDA-VLGGGLT
WP_056899583.1 ---------------------MSPPAPDAT---------DPV------------L--------QIGVPGLDD-VLGGGLT
WP_056660754.1 ----------------------------MA---------------------------------QIGVPGLDD-VLGGGLT
WP_022978058.1 --------------------MPETTQAEQK---------EAV------------A--------STGIDSLDD-ILDGGYR
WP_028079927.1 ----------------------------MT---------MTL------------I--------STGIDGLDH-VLGGGLT
WP_068420992.1 ----------------------MSQELKDD---------ERL------------V--------ATGIEGLDD-ILGGGVT
WP_023462162.1 -----------------------MSDLRRE---------AHL------------I--------KTGMVELDT-VLGGGLP
WP_023455440.1 ------------------------MHAHVG---------AQL------------I--------KTGIPEFDD-ILGGGLP
WP_006273018.1 -----------------------MPSLPRP---------ADL------------I--------HTGIPEFDD-ILGGGLP
WP_012373928.1 --------------------------MNGP---------PAR------------S--------TTGIVGLDD-ILNGGFT
WP_056263986.1 --------------------------MAPG---------NTR------------I--------ATGIPGLDD-VLHGGLS
WP_056873671.1 --------------------------MTGR---------TTR------------S--------ASGVPGLDE-VLHGGLI
WP_057300257.1 --------------------------MTGN---------RSR------------S--------ASGVPGLDE-VLHGGLI
WP_056194980.1 --------------------------MTGN---------RSR------------S--------ASGVPGLDE-VLHGGLI
WP_047494514.1 -------------------------MTSDP---------LVR------------S--------PTGVAGLDE-ILHGGLI
WP_043458665.1 ------------------------MIENDH---------PRR------------A--------VTGVLGLDD-VLHGGLI
WP_066340998.1 ------------------------MNDQEN---------TQR------------A--------STGVPGLDD-VLHGGLI
WP_009665862.1 ------------------------------------------------------M--------STGVPGCDE-ILDGGLV
WP_012939941.1 -----------------------------M---------VMR------------I--------SSGIESLDI-ILNGGFL
WP_011628377.1 ---------------MSSASRGDASVAAGL---------PER------------V--------SSGVAGLDQ-ILDGGLI
WP_018945925.1 --------------MDSVTRDADPSTVAGE---------LER------------V--------SSGVPGLDQ-VLDGGLI
WP_004999826.1 ---------------------------------------MER------------L--------STGVDGLDE-ILHGGLI
WP_011330625.1 --------------------------MSGT---------SER------------V--------STGLEALDH-ILSGGLI
WP_036500448.1 --------------------------MSGT---------PER------------V--------STGLKALDH-ILSGGLI
WP_015409453.1 ------------------------MPASTD---------TSR------------V--------ETGVPRADG-VLDGGLR
WP_006432794.1 --------------------------------------------------------------------------------
WP_050049428.1 -------------------------METNQ------------------------V--------STGIKGLDR-ILDNGLL
WP_015790086.1 ----------------------------MQ---------LSR------------L--------STGVAGLDA-VLDGGLV
WP_050022936.1 --------------------------------------------------------------------------------
WP_008847027.1 --------------------------------------------------------------------------------
WP_011508322.1 -------------------------MNEPH---------GER------------I--------SVEIPGLER-ILRGGFL
WP_004581455.1 -----------------------------M---------VER------------I--------STGIAGLDE-ITDGGLL
WP_006672268.1 ----------MTTDTDAERDESEVDANDAA---------PER------------I--------GSGIDGLDE-VLRGGLV
WP_005558096.1 ------------------------------------------------------M--------NSGINGLDE-ILHGGLA
WP_008424570.1 ------------------------------------------------------M--------NSGINGLDE-ILNGGLA
WP_006652507.1 -----------------------MKHRTSP------------------------V--------SSGVDGLDD-ILHGGFV
WP_007259933.1 -----------------------MDYRVTP------------------------I--------SSGVDGLDA-LLNGGFA
WP_008577399.1 -------------------------------------------------------------------------------M
WP_004044302.1 -------------------------------------------------------------------------------M
WP_006600642.1 -------------------------------------------------------------------------------M
WP_008606022.1 -------------------------------------------------------------------------------M
WP_015174578.1 ------------------------MKKQMS---------QNR------------I--------SLGITGLNE-VIGGGLI
WP_015193307.1 ---------------------------MNF----------KR------------I--------STGIVGFDE-ILKGGFV
WP_015153819.1 ----------------------------MS----------ER------------M--------STGISGLDE-VLHGGLI
WP_008584016.1 -------------------------MTQSS---------PTR------------L--------STGISGLDE-VLSGGLI
WP_006630443.1 -------------------------MTQSS---------PTR------------L--------STGISGLDE-VLSGGLI
WP_007996659.1 -------------------------MTPPL---------SER------------A--------STGVAGLDE-VLSGGFV
WP_004596793.1 -------------------------MTPPL---------SER------------A--------STGVAGLDE-VLSGGFV
WP_008367613.1 -------------------------MTPPL---------SER------------A--------STGVAGLDE-VLSGGFV
WP_004046405.1 -------------------------MSTPL---------ADR------------A--------STGIAGLDE-ILSGGLV
WP_008441782.1 -------------------------MTTSL---------SDR------------V--------STGVDGLDE-VLSGGLV
WP_006112651.1 -------------------------MTPSL---------SER------------A--------STGVAGLDE-VLSGGLV
WP_007276524.1 ----------------MNDTTDTTTKEQGT---------VSR------------I--------STGISGLDE-ILRGGLI
WP_007541293.1 ------------------------MTPSAD---------PPR------------I--------STGVDGLDS-ILNGGLI
WP_008324914.1 ------------------------MTPPAE---------PPR------------I--------STGVDGLDS-ILNGGLI
WP_008085956.1 ----------------------------------------MR------------I--------GTGIPKLDS-LMQGGFL
WP_008082202.1 ----------------------------------------MR------------I--------GTGIPKLDS-LMQGGFL
WP_023495770.1 -----------------------MSNNKVT---------IRR------------L--------KTGVPGMDD-LLGGGLP
WP_004176449.1 ------------------------MNEKLC---------IRR------------L--------ATGVPGLDN-LLGGGLP
WP_025215472.1 ------------------------MSTKVT---------INR------------L--------ATGVPGLDE-VLGGGLP
WP_003478020.1 ---------------------MSSKVAIHC------------------------L--------RTGVPGLDA-VLGGGLP
WP_014690443.1 --------------------------MWWE---------VTR------------L--------STGQADLDL-VLGGGFE
WP_073265677.1 ---------------------------------------MKR------------L--------STGLADLDL-ILGGGLF
WP_043524096.1 ---------------------------------------MTY------------L--------STGQPDLDL-ILGGGLR
WP_014689926.1 ------------------------M---------------TH------------L--------STGHPDLDL-ILGGGLR
WP_011422231.1 ---------------------MSGDGQALR---------LER------------V--------STGVEGLDQ-VLGGGIP
WP_011979552.1 ---------------------------------------MER------------I--------KSYIFGFDE-MSYGGLP
WP_013898288.1 ---------------------------------------MER------------I--------QTKIPNLDM-ILNGGIP
WP_028052877.1 ---------------------------------------MER------------L--------VTGIENFDE-VLGGGIP
WP_045173228.1 ---------------------------------------MER------------L--------KTGIKNLDR-ILGGGIP
WP_073239389.1 ---------------------------------------MDK------------L--------ITGIKNFDS-ILGGGIP
WP_034424261.1 ---------------------------------------MDK------------L--------ITGIKNFDY-ILGGGIP
WP_003541884.1 ---------------------------------------MEK------------L--------KTGIKNLDG-ILSGGIP
WP_027363519.1 ---------------------------------------MDK------------L--------QTGIKNLDH-ILDGGIP
WP_012301809.1 ---------------------------------------MDK------------L--------RTGIKNLDH-ILDGGIP
WP_027355977.1 ---------------------------------------MDK------------L--------KTGIKNLDH-ILDGGIP
WP_054937721.1 ---------------------------------------MDK------------L--------KTGIKNLDY-ILGGGIP
WP_062283470.1 ---------------------------------------MDK------------L--------KTGIKNLDY-ILGGGIP
WP_072868189.1 ---------------------------------------MKR------------L--------ITGIKNLDY-ILGGGIP
WP_027718181.1 ---------------------------------------MER------------I--------KTGIKNLDY-ILGGGVP
WP_007921103.1 -----------MMDSFPPDATSVPMVPPPS---------PLE---------------------PTGIPHLDL-VLDGGLP
WP_007916835.1 -----------MMDSFPSDATSVPMVPPPS---------PLE---------------------PTGIPHLDL-VLGGGLP
WP_044190685.1 -----------------------MNSSRSL------------------------L--------TTGVPGFDS-LLGGGIP
WP_014398623.1 --------------------------MPSS---------KTP-----------LF--------QSGIPSFDV-LLGGGIP
WP_047855816.1 ------------------------MMDSRN---------TQK-----------LF--------ETGIPSFDL-LLGGGIP
WP_002615658.1 -----------------------MTDTPSS---------QQI------------F--------LSGIPSFDA-LLGGGIP
WP_043431330.1 --------------------MMDTSSNQQI------------------------F--------SSGVPSFDL-LLGGGIP
WP_071903678.1 -----------------------MMDTSNY---------QQI------------F--------SSGIPSFDL-LLGGGIP
WP_002640889.1 --------------------MSSSEQPSRQ---------DAR------------V--------STGVPGLDS-VLGGGLV
WP_074948861.1 --------------------MSPSEQAPRQ---------DAR------------V--------STGVPGLDA-VLGGGLI
WP_044198501.1 ----------------------MIENKPLQ---------TER------------L--------PTGVPGLDT-LLHGGFV
WP_075008710.1 ----------------------MTDSSARP---------AER------------I--------PTGIPGLDT-VLSGGFR
WP_043431682.1 ----------------------MTVHGPGP---------QER------------I--------STGVPGLDT-VLHGGLR
WP_042124728.1 --------------------------MVEQ---------LQR------------L--------ATGIKGLDD-LLMGGLI
WP_009402612.1 ---------------------------MEQ---------LKR------------L--------VTGIQGLDD-LLKGGLV
WP_023628790.1 --------------------------MVEQ---------LKR------------L--------ATGIEGLDA-LLKGGLV
WP_051097137.1 --------------------------MAQA---------LTR------------L--------VTGIEGLDA-LLKGGLV
WP_016391552.1 --------------------------MAQA---------LTR------------L--------VTGIAGLDA-LLKGGLV
WP_014397980.1 ------------MSNTEDADGSTPSSEGKS---------PAK-----------RL--------VTNVPRLDF-ITKGGLI
WP_043711068.1 ----------------MSSGEAGGSGRKAA---------PPR------------L--------ETGVPRLDF-ITKGGLL
WP_074957697.1 -----------------MSSEGGAGEKKTL---------HPR------------L--------ETGVPRLDF-ITKGGLI
WP_046712385.1 -----------------MSSEGGAGAKKPL---------HPR------------L--------ETGVPRLDF-ITKGGLI
WP_044193714.1 --------------MSSQEKGHGEQDRKAE---------HKR------------L--------ITRVPRLDF-ITKGGLL
WP_075008169.1 ---------------MEDTTGGPPPSRKAK---------PER------------L--------ITGVPRLDF-ITKGGLL
WP_002617630.1 ------------MEDKEGGGGAKGADHAPK---------PER------------L--------LTGVPRLDF-ITKGGLL
WP_061609245.1 ---MTLGREDQPGAQGSSIQDGERDSPSAA---------IPR------------L--------ETGIPRLDY-ILKGGFL
WP_061622502.1 ---MTREREHPRDAQAPSTEDRESDSPSAD---------IPR------------L--------ETGIPRLDY-ILKGGFL
WP_061618513.1 ---MTREREDQTGTQGASAED--AEGAGAA---------VPR------------L--------ETSIPRLDY-ILKGGFL
WP_071899402.1 ----------------MSGSDTDDSVQPPR---------DER------------V--------ESGIPRLDF-ILKGGFK
WP_047860338.1 ----------------MSESETKNTESTAR---------DAR------------I--------QSGIPRLDF-ILKGGLK
WP_052519146.1 ----------------MSESETEGTDKAAR---------DPR------------I--------QSGIPRLDF-ILKGGLK
WP_073558665.1 ----------------MSESETEGTGNTAR---------DPR------------I--------QSGIPRLDF-ILKGGLK
WP_002633920.1 -------------------MTDTSERPAEP---------DAR------------V--------PSGVPGLDA-LLRGGFL
WP_047861107.1 --------------------MSEAEQSEES---------TRR------------V--------PTGSTGLDA-LLKGGWL
WP_073565774.1 --------------------MNEAEQPEET---------TRR------------V--------RTGSTGLDT-LLRGGWL
WP_043406376.1 --------------------MNEAEQPEES---------TRR------------V--------PTGSTGLDT-LLRGGWL
WP_015053411.1 ------------------------MEKLKN------------------------I--------SSGIESLDE--LLGGFK
WP_013897585.1 ---------------------------------------MEI------------K--------STYIENLDE-VLGGGMI
WP_015053341.1 ---------------------------------------MEI------------R--------TTGIPGLDK-VLGGGIP
WP_013038357.1 ---------------------------------------MQQ------------V--------TTHIQGLDS-ILKGGWN
WP_011499837.1 ---------------------------------------MKQ------------M--------SSEIDALDT-ILKGGFP


KGNGIIVEGAPGTGKTTMGIQFLYHG--ALNG-ENGLYLS-FQEFPDQIYSDMSNFGFN----I-K--ELEKQKL--LKI
KGTAVILEGPPGTGKTTIGIQFLYEG-IIRDN-ETGIFIT-FEEFPDQIYKDMKSFGWD----LRD--LERKNKL---RI
AGSAIIVEGAPGTGKTTLGVQFLYNG-IKQYN-ENGIFIT-FEEFPEQIYADMQRFGWD----L-Q--ELERKNQ--LRV
KGSAIIVEGAPGTGKTTLGIQFLYNG-IQQHD-EHGIFIT-FEEFPDQIYMDMNKFGWD----L-Q--ALERQNK--LRI
RGTTIILEGNPGTGKTTLGIQFLLEG-ARQYG-ESGIYIT-FEELPEQIYRDMSGFGWD----L-R--ELERQNK-LRII
PGGVVILEGEPGTGKTTIGMQFLVEG-AIKHN-EPGIYIT-FEELPEQIYDDMERFGWN----L-K--DLERRNL--LRV
PGAVVILEGEPGTGKTTFGMQFLVEG-AIKHD-EPGIYIT-FEELPEQIYDDMTSFGWD----LRD--LERQNKL---RV
PGAVVILEGEPGTGKTTFGMQFLVEG-AVKHN-EPGIYIT-FEELPEQIYEDMNGFGWD----L-R--DLERQNK-LRVI
PGAVVILEGEPGTGKTTFGMQFLVEG-AVKHN-EPGIYIT-FEELPEQIYDDMTGFGWD----L-R--ELERQNK-LRVI
RGSSIVLEGAPGTGKTTLAMQFLYYG-ATEYD-EPGIYIT-FEELPDQIYQDMERFGWD----L-K--ALERKNL--LRV
VGSTVLVEGLPGTGKTILGMQFIFHG-AVEED-ESGIFIT-FEELPDQLYNELQDFGWD----L-R--ELEKQNK--LRV
TGSSILLEGAPGTGKTILGMQFLYDG-ALNNN-ESGIYIT-FEEFPDQIYNDMDSFGWD----I-K--SLEKENK--LRV
TGSSILLDGAPGTGKTILGMQYLVDG-VKNYN-ESGIYIT-FEEFPEQIYREMSQFGWE----I-K--ELEKQNK--LRV
VGSSILVDGAPGTGKTILGMQFLYDG-AKNRN-EAGVYIT-FEEFPEQIYQEMQAFGWD----I-K--ALEVENK--LRV
VGSSILLDGAPGTGKTILGMHYLYNG-AVNHN-ENGIYIT-FEEFPDQIYKEMNAFGWD----L-K--KLERENK--LRV
EGSAILLEGAPGTGKTILGMQFLYHG-AQELN-EAGIYIT-FEEFPEQLYQEMNSFGWD----L-R--QLEKKNK--LRV
KGQATLVLGQPAAGKTVLCLQILARA--VEQG-ERGVFVT-FEESPEQVRRDAASFDWG------A--GLLDSERWQLID
RGRATLLAGRSGTGKTMMSLQIACNL--ARRG-VRCVFAT-IEENPRDLLRAGDELGFD----S-S--RLANEGDCLHIV
DQRLTLLYGGTGVGKTVLALEVLVNN--AKAG-RPGIVVG-FEEGPEELIENHVSFDWG----LAEAADTNIHLM----A
VDRATLVLGGPGAGKTVLAMQMLANA-AIGDN-ERGLFVS-FEEAPDDLIAHLQGFGWG----L-S--QLVADGLITIID
KYKSTLLKGSAGTGKTLFTLFFAYSQ--LKNN-HHVIYVT-CDEPPSQILSYMDHFGLE----GSR--FVKEKKL-QILD
KNKPTLLKGGPGTGKTIYTLFFAHEQ--LKSN-NSVIYVT-CDEHPEQIIAHMAGFNLE----SSK--FLQEGKL-LILD
AGRSTLVSGTTGSGKTLFALEFLARG-ISGFD-QPGVFIT-FDERPGDLRVNARSLGFD----I-A--RWEAEGR-WMFV
TGRPTLVAGTTGSGKTLFSMEFLARG-ITGFG-DPGVYVT-FDETPDALRRNAHSLGFD----M-E--TWEADGT-WMFV
KGRCTLVTGTAGSGKTLFAVEFLALG-RQRSG-DPGVFVT-FEEPPSDIRRNAASLGFD----I-A--AWEAEGT-WAFV
KGRCTLVTGTAGSGKTLFAVEFLALG-RQRFG-DPGVFVT-FEEPPSDIRRNAASLGFD----I-A--AWEAEGT-WAFV
KGRCTLVTGTAGSGKTLFAVEFLALG-RQRSG-DPGVFVT-FEEPPSDIRRNAASLGFD----I-A--AWEAEGT-WAFV
AGRCTLVTGTAGSGKTLFATEFLARG--IQVHDEPGVFVT-FEEPPADIRSNALSLGLT----I-A--EWERDGK-WAFV
AGRSTLVTGTAGSGKTLFALEFLARG--LQFHDEPAVFVS-FEEPSADIRRNAASLGFP----L-T--EWEAAGK-WVFV
AGRATLVTGTTGSGKTMFATEFLARG-ITKFD-QPGVFVT-FEETAADIRRNTSSFGLP----I-D--RWEGEGK-WTFV
ANRSTLVSGTTGSGKTLFAIEFLARG-IMRFN-EPGVFVT-FEETAGHIRRNSASLGFP----I-E--RWEDEGK-WAFV
AGRSTLVSGTTGSGKTLFAVEFLSRG-ITRYN-EPGVFVT-FEETATDIRRNSASLGFP----I-Q--LWEDEGK-WAFV
AGRPTLVTGTTGSGKTVFAVEFLARG-IEKYD-QPGVFVT-FEEAPAEIRRNFASLGFP----I-E--QWEAEGK-WAFV
AGRPTLVTGTTGSGKTVFAVEFLARG-IEKYD-QPGVFVT-FEEAPAEIRRNFASLGFP----I-E--QWEAEGK-WAFV
SGRPTLVTGTTGSGKTIFAGEFLARG-IAKFD-QPGVFVT-FEEPPAAIRRNFVSLGFP----I-E--QWEAEGK-WVFV
AGRPTLVTGTTGSGKTIFAGEFLTRG-IKRNG-QPGVFVT-FEEPPEAIRRNFASLGFP----I-E--QWEAEGK-WAFV
AGRPTLVTGTTGSGKTIFAGEFLTRG-IKRNG-QPGVFVT-FEDPPEAIRRNFASLGFP----I-E--QWEAEGK-WAFV
RGRSTLVAGTAGSGKTLFAVEFLARG-ILDSG-EAGVFVS-FEETAEGIRRNAASLGFP----I-E--QWERQGKWVFVD
AGRSTLVAGTTGTGKTLFAIEFLAKG-VLGSG-EPGVFVN-FEENPEDIRHNAASLGFP----I-E--QWEREGK-WAFV
RGRTTLLVGTSGSGKTLFATELVHRA-ITESG-NSAVFVT-FEEKPADIVRNVRQLGWD----LSE--QIQRKKL-IILD
AERVTLVSGTAGSGKTLVAVQFLAEG-IARRD-ETGVFVS-FEERPAEIARNFRSFGWD----I-E--AWCDAGS-WAFV
EDRITMLSGTAGSGKTVLGCEFLWKS-MTHYK-ENCVFVT-FEESPQRVMQNIKSFGWD----L-H--ALQKENK-LAFV
KGRSTLVSGTSGTGKTLFAMQFLYNG-IKHLD-DHGIFVT-FEESPADIIKNATSFEWN----LAE--LIEQGRL-FVLD
KGRSTLVSGTSGTGKTLLAMQFLYNG-ITGLD-EHGVFVT-FEESPSDIIKNAHSFNWD----LQE--LIDQGRL-FILD
MGRSTLVSGTSGTGKTLMALQFVYNG-IVGLG-DHGIFVT-FEESPADIIKNAFSFNWD----LQA--LIDQGKL-FILD
MGRSTLISGTSGTGKTLFAVQFIYNG-IVELG-ENGVFVT-FEESPADIIKNAHSFNWD----LQK--LIDEGKL-FILD
TGRATLISGTSGTGKTVFSLHFLYNG-IKQFG-EPGIFVT-FEESPIDILRNASSFGWS----LQD--LVQQDKL-FVLD
IGRSTLISGTSGTGKTIYSLHFLYNG-ICKYG-EPGIFVT-FEESPIDVIRNASSFGWD----LQE--LIDQGKL-FILD
TGRSTLISGTSGTGKTVFSLHFLHNG-ITQFD-EPGIFVT-FEESPSDILRNSASFGWN----LQE--MVDQDKL-FILD
SGRSTLISGTSGTGKTVFSLHFLHNG-ITQFD-EPGIFVT-FEESPSDILRNSASFGWN----LQE--MVEQDKL-FILD
TGRSTLISGTSGTGKTVFSLHFLHNG-ITQFD-EPGIFVT-FEESPSDILRNSVSFGWN----LQE--MVEQDKL-FILD
IGRSTLISGTSGTGKTVFSLHFLHNG-IRHFD-EPGIFVT-FEESPLDIIRNAASFGWN----LQE--LVAQGKL-FILD
IGRSTLISGTSGTGKTVFSLNFLCNG-IRQFN-EHGIFVT-FEESPLDILRNASSFGWN----LQE--MVEQNKL-FVLD
IGRSTLISGTSGTGKTVFSLHFLYNG-IQHFD-EPGIFVT-FEESPLDILRNAASFGWD----LQS--MVENDKL-FILD
IGRSTLISGTSGTGKTVFSLNFLYNG-IRQFD-EPGIFVT-FEESPLDILRNAASFGWN----LQE--MVEQDKL-FLLD
IGRSTLISGTSGTGKTVFSLNFLYNG-IRQFD-EPGIFVT-FEESPLDILRNAASFGWN----LQE--MVEQDKL-FLLD
IGRSTLISGTSGTGKTVFSLHFLHNG-VAHFD-EPGIFVT-FEESPLDILRNAASFGWN----LQE--MVEQDKL-FILD
IGRSTLISGTSGTGKTVFSLHFLHNG-VAHFD-EPGIFVT-FEESPLDILRNAASFGWN----LQE--MVEQDKL-FILD
IGRSTLISGTSGTGKTVFSLHFLHNG-IAHFD-EPGIFVT-FEESPLDILRNAASFGWN----LQE--MVEQDKL-FILD
IGRSTLISGTSGTGKTVFSLHFLHNG-IAHFD-EPGIFVT-FEESPLDILRNAASFGWN----LQE--MVEQDKL-FILD
IGRSTLISGTSGTGKTVFSLHFLHNG-IAHFD-EPGIFVT-FEESPLDILRNAASFGWN----LQE--MVEQDKL-FILD
VGRSTLISGTSGTGKTVFSLHFLHNG-IAHYD-EPGIFVT-FEESPLDILRNAASFGWN----LQE--MVEQDKL-FILD
IGRSTLISGTSGTGKTVFSLHFLHNG-IAHYD-EPGIFVT-FEESPLDILRNAASFGWN----LQE--MVEQDKL-FILD
IGRSTLISGTSGTGKTVFSLHFLHNG-IAHYD-EPGIFVT-FEESPLDILRNAASFGWS----LQE--MVEQDKL-FILD
IGRSTLISGTSGSGKTVLSLHFLHNG-IKHFE-EPGIFVT-FEESPLDILRNAASFGWN----LQE--MVEQDKL-FILD
IGRSTLISGTSGSGKTVLSLHFLHNG-IKHFE-EPGIFVT-FEESPLDILRNAASFGWN----LQE--MVEQDKL-FILD
IGRSTLISGTSGTGKTVFSLHFLHNG-IKQFD-EPGIFVT-FEESPLDILRNAASFGWN----LQD--MVEQDKL-FILD
IGRSTLISGTSGTGKTVFSLHFLHNG-IKHFD-EPGIFVT-FEESPLDILRNAASFGWN----LQD--MVEQDKL-FILD
IGRSTLISGTSGTGKTVFSLHFLHNG-IKQFD-EPGIFVT-FEESPLDILRNAASFGWN----LQE--MVEQDKL-FILD
IGRSTLISGTSGTGKTVFSLHFLHNG-IKQFD-EPGIFVT-FEESPLDILRNAASFGWN----LQE--MVEQDKL-FILD
IGRSTLISGTSGTGKTVFSLHFLHNG-VKHFD-EPGIFVT-FEESPLDILRNAASFGWN----LQE--MVEQDKL-FILD
IGRSTLISGTSGTGKTVLSLNFLYNG-IRQYK-EPGIFVT-FEESPLDILRNAASFGWN----LQE--MLEQDKL-FILD
IGRSTLVSGTSGTGKTVLSLNFLYNG-IRQYN-EPGILVT-FEESPLDILRNAASFGWN----LQE--MVEQDKL-FILD
IARSTLFTGTSGTGKTVFSLQYLYHG-ISHFD-EPGIFVT-FEESPIDIIRNAAGFGWD----LQE--LIDQDKL-FILD
TARSTLVSGTSGTGKTVFSLQYLHHG-ICHFD-EPGVFVT-FEESPLDIIRNAGSFGWD----LQE--LINQDKL-FVLD
VSRSTLVSGTSGTGKTVFSLQYLHHG-ICNFD-EAGIFVT-FEESPLDIIRNAASFGWD----LQE--LIDQNKL-FILD
VSRSTLVSGTSGTGKTVFSLQYLHHG-ICNFD-EPGIFVT-FEESPLDIIRNAASFGWD----LQE--LIDQNKL-FILD
NARSTLVSGTSGTGKTVFSLQYLHYG-ICNFD-EPGIFVT-FEESPLDIIRNAASFGWD----LQG--LIDQNKL-FILD
SARSTLVSGTSGTGKTVFSLQYLHHG-ICNYD-EPGIFVT-FEESPLDISRNAASFGWD----LPE--LIDQNKL-FILD
LGRCTIVSGTSGTGKTIFAMQFLYNG-IIHFD-EPGIFVT-FEEAPEDIIKNVLSFGWN----LQA--LIDQGKL-FILD
IGRTTLVSGTSGTGKTLFCVQFIYNG-ITQFN-EPGIIVT-FEESPADIIKNAYSFGWD----LQE--LIDRDKL-FILD
LGRTTLVSGTSGTGKTLFALQFLYNG-IVKYQ-EPGIFVT-FEETPADIIRNAASFGWD----LQA--LIDKGQL-FILD
LGRTTLVSGTSGTGKTLFAMQFLYNG-IVKYQ-EPGIFVT-FEETPADIIRNASSFGWD----LQA--LIDRGQL-FILD
LGRTTLVSGTSGTGKTLLAIQFLYNG-IKYFD-YPGLFVT-FEESPDDIIENAYSFGWD----LQK--LVDDGYL-FILD
IGRSTLVSGTSGTGKTLFSIQFLYNG-IIEFD-EPGVFVT-FEETPQDIIKNARSFGWD----LAK--LVDEGKL-FILD
VGRSTLVSGTSGTGKTLLAVQFLYHG-VTYFN-EPGIFVT-FEESPEDIVTNAYSFGWD----LKS--LIKSGKL-FILD
LGRTTLVSGTSGTGKTMFAIQFLYHG-IVHFD-DPAVFVT-FEESPKDIIQNALSFGWD----LQQ--LMDDGKL-FILD
MGRTTLVSGTSGTGKTLFAVQFLYHG-IKYFD-RPGVLVT-FEESPQDIIKNAYSFGWD----LQS--LIDRGQL-FILD
EGRTTLVSGTSGTGKTLLALQFLYHG-IKYFD-YPGVFVT-FEESPQDVIKNAYSFGWD----LQN--LVERGKL-FILD
IGRTTLASGTSGTGKTLLAVQFLYNG-IHDFG-DPGIFVT-FEESPQDIITNAYSFGWD----LQN--LIDEGKL-FILD
IGRTTLVSGTSGTGKTLLAIQFLYNG-IKHLG-EAGVFVT-FEESPSDIITNAYSFGWN----LQE--LIDQGKL-FILD
VERTTLVSGTSGTGKTLLAIQFLYNG-IKHFG-ESGVFVT-FEESPADIITNAYSFGWD----LQE--LVDDGKL-FILD
IGRTTLVSGTSGTGKTLLAVQFLYRG-IEFFD-CPGIFVT-FEESPKDIIENAYSFGWD----LQN--LIDQGKF-FILD
IGRTTLVSGTSGTGKTLLAIQFLYHG-IKYFD-YPGLFVT-FEESPADVIQNAYSFGWD----LQE--IIDKGQL-FILD
IGRTTLVTGTSGTGKTLFAIQFLYHG-IKYFD-YPGLFIT-FEESPTDIIQNACSFGWD----LEK--LIEDGKL-FILD
ENRTTLVSGTSGTGKTLLAIQFLYHG-IKHFD-YPGIFIT-FEESPQDIIQNAHSFGWE----LQS--LVEGGKL-FILD
IGRTTLVSGTSGTGKTLFAIQFLYHG-IKYFD-YPGLFIT-FEESPNDIIQNAYSFGWD----LQS--LIDEGKL-FILD
MGRTTLVSGTSGTGKTLFAIQFLYHG-IKYFD-YPGLFIT-FEESPNDIIKNAYSFGWD----LES--LVEQGKL-FILD
IGRTTLVSGTSGTGKTLLAVQFLYQG-IHHFD-YPGLFIT-FEESPSDIIENAYSFGWD----LQQ--LIDDGKL-FILD
IGRTTLVSGTSGTGKTLLAVQFLYQG-IQHFD-YPGLFIT-FEESPRDIIENAYSFGWD----LQQ--LIDDGKL-FILD
SGRTTLVSGTSGTGKTLLAIQFLYHG-IKHFD-YPGLFVT-FEESPRDIIQNAHSFGWD----LQS--LVDEGKL-FILD
SGRTTLVSGTSGTGKTLLAIQFLYHG-IKHFD-YPGLFVT-FEESPRDIIQNAHSFGWD----LQS--LVDEGKL-FILD
SGRTTLVSGTSGTGKTLLAIQFLYHG-IKHFD-YPGLFVT-FEESPRDIIQNAHSFGWD----LQS--LVDEGKL-FILD
SGRTTLVSGTSGTGKTLLAIQFLYHG-IKHFD-YPGLFVT-FEESPRDIIQNAHSFGWD----LQS--LVDEGKL-FILD
SGRTTLVSGTSGTGKTLLAIQFLYHG-IKHFD-YPGLFVT-FEESPRDIIQNAHSFGWD----LQS--LVDEGKL-FILD
MGRTTLVSGTSGTGKTLLAVQFLYHG-IKYFD-YPGLFVT-FEESPTDIIQNAYSFGWD----LEE--LIDQGKL-FILD
MGRTTLVSGTSGTGKTLLAVQFLYHG-IKYFD-YPGLFVT-FEESPTDIIQNAYSFGWD----LEE--LIDQGKL-FILD
MGRTTLVSGTSGTGKTLLAVQFLYHG-IKYFD-YPGLFVT-FEESPTDIIQNAYSFGWD----LEE--LIDQGKL-FILD
MGRTTLVSGTSGTGKTLLAVQFLYHG-IKYFD-YPGLFVT-FEESPTDIIQNAYSFGWD----LEE--LIDQGKL-FILD
IGRTTLVSGTSGTGKTLLAVQFLYHG-IKYFD-YPGLFVT-FEESPTDIIQNAYSFGWD----LQE--IVDEGKL-FILD
VGRTTLVSGTSGTGKTLLAIQFLYHG-IKYFD-YPGLFVT-FEESPNDIIQNAHSFGWD----LNQ--LIDEGKL-FILD
VGRTTLVSGTSGTGKTLLAIQFLYHG-IKYFD-YPGLFVT-FEESPIDIIQNAYSFGWD----LNE--LIEEGKL-FILD
LGRTTLASGTSGTGKTLLAVQFLYHG-IKYFD-YPGLFVT-FEESPHDIIENAYSFGWD----LQK--LIDEGQL-FILD
VGRTTLVSGTSGTGKTLLAVQFLYHG-IKYFD-YPGLFVT-FEESPNDIIQNAYSFGWD----LQK--LIDEGKL-FILD
VGRTTLVSGTSGTGKTLLAVQFLYHG-IKYFD-YPGLFVT-FEESPNDIIQNAYSFGWD----LQK--LIDEGKI-FILD
KGRTTLVSGTSGTGKTLFSLQFLYNG-ITHLK-EPGIFVT-FEEAPNDIIRNAYIFGWD----LQQ--LIDDGQL-FILD
IGRTTLVSGTSGTGKTLLAIQFLYNG-IQQFD-EPGVFVT-FEESPADIIINANSFGWD----LQA--LIEQGKL-FILD
IGRTTLVSGTSGTGKTLLAVQFLYNG-ITQFD-EAGVFVT-FEESPADIIINASSFGWD----LQS--LIEQGKL-FILD
LARTTLVSGTSGTGKTLLSMHFLYNG-IVYFD-EPGIFVT-FEEDPIDIIKNAGSFGWD----LQQ--LINEGKL-FILD
LARTTLVSGTSGTGKTLLSMHFLYNG-IVYFD-EPGIFVT-FEEDPIDIIKNAGSFGWD----LQQ--LINEGKL-FILD
VGRTTLLSGTSGTGKTLLSVQFLYHG-ITYFD-EPGIFVT-FEESPSDIIKNAESFGWD----LQV--FIDQGKL-FILD
VGRTTLVSGTSGTGKTLFAVQFLYNG-IVRFD-EPGVFVT-FEESPTDIIKNACSFGWD----IQQ--LIYEGKS-FILD
LGRTTLFSGTSGTGKTLFSVQFLYNG-ILFFD-EPGVFVT-FEESPSDIIKNAYSFGWN----LPK--LIEEGKL-FILD
VGRSTLVSGTSGTGKTLFSLQFLYNG-ITYFN-EPGVFVT-FEESPVDILKNAHIFGWN----LQK--FIEQGKL-FILD
IGRTTLVSGTSGTGKTLFSLQFLYNG-IHEFN-EAGVFVT-FEESPSDIIKNAYIFGWD----LQR--LIEEGKL-FIVD
KGRTTLVSGTSGTGKTLFSLQFIYNG-IVYFD-EPGVFVT-FEESPSDIIKNAHIFGWD----LQG--LINEGKL-FILD
IGRTTLFSGTSGTGKTLFSLQFLFNG-IHFFN-EPGVFVT-FEESPSDIIKNAYIFGWD----LQR--LIEEGKL-FILD
IGRTTLFSGTSGTGKTLFSLQFLFNG-IHFFN-EPGVFVT-FEESPSDIIKNAYIFGWD----LQR--LIEEGKL-FILD
LGRTTLVSGTSGTGKTLLSLQFLYTG-ITYFD-EAGVFVT-FEESPSDIIKNAAIFGWN----LQH--LIAEGKL-FILD
IGRTTLLSGTSGTGKTLFSLQFLYNG-ITYFD-EAGVFVT-FEESPSDIIKNAHIFGWN----LQR--LIEEGKL-FILD
VGRTTLVSGTSGTGKTLLSLQFLYNG-ITYFD-EPGVFVT-FEESPSDIIKNSHIFNWN----LQN--LIDQGKL-FILD
VGRTTLVSGTSGTGKTLLSLQFLYNG-ITYFD-EPGVFVT-FEESPSDIIKNAHIFDWN----LQG--LIDEGKL-FILD
VGRTTLVSGTSGTGKTLLSLQFLYNG-ITYFD-EPGVFVT-FEESPSDIIKNAHIFDWN----LQR--LIDEGKL-FILD
VGRTTLVSGTSGTGKTLLSLQFLYNG-ITYFD-EPGVFVT-FEESPSDIIKNAHIFDWN----LQR--LIDEGKL-FILD
IGRTTLVSGTSGTGKTLFSLQFLYNG-ITRFD-EPGVFVT-FEESPSDIIKNAQIFGWN----LQH--LIDEGKL-FILD
VGRTTLVSGTSGTGKTLLSLQFLYNG-ITYFD-EAGVFVT-FEESPSDIIKNAYIFGWN----LQR--LIDEGKL-FILD
IGRTTLLSGTSGTGKTLLSLQFLYNG-ITHFD-EPGVFVT-FEESPSDIIKNAHIFGWN----LQK--LIEQGKL-FILD
IGRTTLLSGTSGTGKTLLSLQFLYNG-ITHFD-EPGVFVT-FEESPSDIIKNAHIFGWN----LQK--LIEQGKL-FILD
VGRTTLVSGTSGTGKTLLSLQFLYNG-ITYFD-EPGVFVT-FEESPSDIIKNAHIFGWN----LPR--LIEEGKL-FILD
VGRTTLVSGTSGTGKTLLSLQFLYNG-ITYFD-EPGVFVT-FEESPSDIIKNAHIFGWN----LQK--LIEEGKL-FILD
VGRTTLVSGTSGTGKTLLSLQFLYNG-ITYFD-EPGVFVT-FEESPSDIIKNAHIFGWN----LQR--LIEEGKL-FILD
VGRTTLVSGTSGTGKTLLSLQFLYNG-ITYFD-EAGVFVT-FEESPSDIIKNAHIFGWN----LQR--LIEEGKL-FILD
AGRTTLVSGTSGTGKTLLSLQFLFNG-ITYFD-EPGVFVT-FEESPSDIIKNADIFGWN----LQR--LINEGKL-FILD
VGRTTLVSGTSGTGKTLLSLQFLFNG-ISFFD-EPGVFVT-FEESPSDIIKNAHIFGWN----LQR--LINEGKL-FILD
VGRTTLVSGTSGTGKTLLSLQFLYNG-ITYFD-ESGVFVT-FEESPSDIIKNAHIFGWN----LQR--LIDEGKL-FILD
VGRTTLVSGTSGTGKTLLSLQFLYNG-ITYFD-EPGVFVT-FEESPSDIIKNAHIFGWN----LQR--LIDEGKL-FILD
VGRTTLVSGTSGTGKTLFSLQFLYNG-ITYFD-EPGVFVT-FEESPSDIIKNAYIFGWN----LQR--LIDEGKL-FILD
IGRTTLVSGTSGTGKTLLSLQFLYNG-ITFFD-DPGVFVT-FEESPSDIIKNAHIFGWN----LQR--LIDEGKL-FILD
ISRTTLISGTSGTGKTLLSLQFLYNG-ITYFD-ESGVFVT-FEESPSDIIKNAHIFGWN----LPR--LIEEGKL-FILD
IGRTTLVSGTSGTGKTLLSLQFLYNG-ITYFD-EAGVFVT-FEESPSDIIKNAHVFGWN----LPR--LIEEGKL-FILD
IGRTTLISGTSGTGKTLFSLQFLYNG-ITYFD-EAGVFVT-FEESPSDIIKNAHVFGWN----LPR--LIEEGKL-FILD
VGRTTLFSGTSGTGKTLFSLQFLYNG-ITYFD-EPGVFVT-FEESPSDIIKNAGIFGWD----LPR--LISEGKL-FILD
VGRTTLFSGTSGTGKTLFSLQFLYNG-ITYFD-EPGVFVT-FEESPSDIIKNAGIFGWD----LPR--LISEGKL-FILD
VGRTTLVSGTSGTGKTLFSLQFLYNG-ITYFD-ESGVFVT-FEESPSDIIRNACIFGWD----LQR--LINEGKL-FILD
VGRTTLVSGTSGTGKTLFSLQFLYNG-ISYFD-EAGVFVT-FEESPSDIIKNACIFGWN----LQR--LIDDGKL-FILD
IGRTTLVSGTSGTGKTLFSLQFLYNG-ISYFD-EPGVFVT-FEESPSDIIKNACIFGWN----LQR--LIDDGKL-FILD
VRRTTLVSGTSGTGKTLFSLQFLYNG-ISYFD-EPGVFVT-FEESPSDIIKNAYIFGWD----LQR--LMDEGKL-FILD
VGRTTLVSGTSGTGKTLFSLQFLYNG-ISYFD-DPGVFVT-FEESPNDIIKNAHIFGWD----LQR--LIEEGKL-FILD
VGRTTLVSGTSGTGKTLFSLQFLYNG-ISYFE-EPGVFVT-FEESPNDIIKNACIFGWD----LQR--LISEGKL-FILD
VGRTTLVSGTSGTGKTLFSLQFLVNG-ISYFE-EPGVFVT-FEESPYDIIKNAHIFGWD----LQG--LINDGKL-FILD
VGRTTLVSGTSGTGKTLFSLQFLFNG-ISYFE-EPGVFVT-FEESPHDIIKNAHIFGWD----LQG--LINDGKL-FILD
VGRTTLVSGTSGTGKTLFSLQFLFNG-ISYFE-EPGVFVT-FEESPHDIIKNAHIFGWD----LQG--LINDGKL-FILD
VGRTTLVSGTSGTGKTLFSLQFLFNG-ISYLE-EPGVFVT-FEESPYDIIKNAHIFGWD----LQS--LINDGKL-FILD
VGRTTLVSGTSGTGKTLFSLQFLFNG-ISYLE-EPGVFVT-FEESPYDIIKNAYIFGWD----LQG--LINDGKL-FILD
VGRTTLVSGTSGTGKTLMAVQFLYLG-IVHFD-EPGVFVT-FEESPADIVKNALSFGWD----LQK--LIDDGKL-FILD
IGRTTLVSGTSGTGKTLLGVQFLYHG-IVHFD-EPGILVT-FEESPEDIIKNAFSFGWD----LQK--LMDEGKL-FILD
AGRATIVSGTSGTGKTMLAVQFVYNG-ISNFN-EPGIFVT-FEESPSDIIKNAYSFGWD----LQK--LINEGKL-FVLD
IGRATLVSGTSGTGKTLFSVQFLYNG-ITHFD-EPGVFVT-FEESPSDIIKNASSFGWD----LQS--LIDQGKL-FILD
IGRTTLVSGTSGTGKTLFSLQFLYNG-IIFFD-EPGVFVT-FEETPQDIIKNTWGLGWD----LQK--PIDDGKL-FILD
QGRTTLVSGTSGTGKTLFAVQFLYNG-ITIFN-EPGIFVT-FEESPQDIIKNALSFGWN----LQS--LIDQGKL-FILD
KGRTTLVSGTSGTGKTLLAMQFLYNG-ITIFD-DPGIFVT-FEESPNDIIKNALSFGWD----LQT--LIDQGKL-FILD
ASRTTLVSGTSGTGKTLFAIQFLYNG-IINFD-EPGVFVT-FEESPTDIIKNAYSFGWD----LGK--LVNEGKL-FILD
AGRTTLVSGTSGTGKTLFTVQFLYNG-ITYFN-EPGVFVT-FEESPADLIKNAQSFGWD----LQG--LVDEGKL-FILD
RGRTTLVSGTSGTGKTLFAIQFIYNG-ITYFN-EPGVFVT-FEESPTDLIKNAQSFGWD----LQG--LVDEGKL-FILD
RGRTTLVSGTSGTGKTLFAIQFLYNG-ITYFN-EPGVFVT-FEESPTDLIKNAQSFGWD----LQG--LVDEGKL-FILD
AGRSTLVSGTSGTGKTLFAVQFIYNG-ITEFD-EPGVFVT-FEESPEDIIQNAYSFGWD----LQR--LVDDGKL-FILD
AGRSTLVSGTSGTGKTLFAVQFIYNG-ITEFD-EPGVFVT-FEESPEDIIQNAYSFGWD----LQQ--LVDDGKL-FILD
AGRSTLVSGTSGTGKTLFAVQFIYNG-ITEFD-EPGVFVT-FEESPEDIIQNAYSFGWD----LQQ--LVDDGKL-FILD
VGRTTLVSGTSGTGKTLFAVQFLYNG-ITFFE-EPGVFVT-FEESPSDIIKNAYSFGWD----LQG--LIDQGKL-FILD
SGRTTILSGTSGTGKTMLAVQFIYNG-IYYFD-EPGVFVT-FEESPADIIKNAYSFGWD----LQK--LIDDGKL-FILD
RGRTTLVSGTSGTGKTLLAMQFLYNG-ITLFD-EPGVFVT-FEESPADIARNALSFGWD----LQK--LIDEGKL-FILD
AGRSTLVSGTSGTGKTLIAVQFLYKG-ITDFD-EPGVFVT-FEESPADIIQNACSFGWD----LQK--LIDDGKL-FILD
AGRSTLVSGTSGTGKTLIAVQFLYNG-ITDFD-EPGVFVT-FEESPADIIQNACSFGWD----LQK--LIDDGKL-FILD
AGRSTLISGTSGTGKTLFAVQFLYNG-ITYFD-EPGILVT-FEEAPTDIIKNAASFGWD----LQG--LIDEGKL-FILD
LGRTTLVSGTSGTGKTLFAVQFLYNG-IINFD-EPGIFVT-FEESPNDIIKNASSFGWD----LQE--LVEQGKL-FILD
LGRTTLVSGTSGTGKTLFAVQFLYNG-IINFD-EPGIFVT-FEESPNDIIKNASSFGWD----LQE--LVEQGKL-FILD
LGRTTLVSGTSGTGKTLFAVQFLYNG-IINFD-EPGIFVT-FEESPNDIIKNASSFGWD----LQE--LVEQGKL-FILD
IARATLVSGTSGTGKTLFAVHFLYNG-IVYFD-EPGIFIT-FEESPTDIIKNASSFGWD----LQK--LIDEGKL-FILD
IARTTLVSGTSGTGKTLFAVQFLYNG-ITYFD-EPGIFVT-FEESPTDIIKNASSFGWD----LQQ--FIDEGKL-FILD
VGRTTLVSGTSGTGKTLFAIQFLYNG-ITYFD-EPGVFVT-FEESPQDIIKNAYSFGWN----LQQ--LVDHGKL-FILD
VGRTTLVSGTSGTGKTLLAVQFLYNG-ITYFD-EPGVFVT-FEESPSDIIKNACSFGWD----LQR--LVEQGKL-FILD
SGRTTLVSGTSGTGKTLLAVQFLYNG-ISNFD-EAGVFVT-FEESPTDISKNASSFGWE----LNK--LVNEGKL-FILD
SGRTTLVSGTSGTGKTLLAVQFLYNG-ISNFD-EAGVFVT-FEESPTDITKNASSFGWE----LNK--LVNEGKL-FILD
IGRTTLVSGTSGTGKTLFAVQFLYNG-IMNFE-EAGVFVT-FEESPTDIIKNAYSFGWD----LQR--LIDEGKL-FILD
LGRTTLVSGTSGTGKTLFAVQFLYNG-ITHFD-EAGVFVT-FEESPADIIKNACSFGWD----LAQ--LIEEGKL-FILD
LGRTTLVSGTSGTGKTLFAVQFLYNG-ITHFD-EPGVFVT-FEESPTDIIKNACSFGWD----LAQ--LIEEGKL-FILD
VARTTLVSGTSGTGKTLFAVQFLYNG-ITQFD-DPGVFVT-FEESPNDIIKNSHSLGWN----LQK--LIDDGKL-FILD
IGRTSLVSGTSGTGKTLFAVQFLYNG-IVHFD-EPGVFVT-FEESPSDIIKNAQSFGWD----LQR--LVNDGKL-FILD
VGRSTLVSGTSGTGKTLFATQFLYNG-ITYFN-EPGIFIT-FEESPTDIIKNAVSFGWD----LAK--FIDEGKL-FILD
VGRTTLVSGTSGTGKTLFATQFLYNG-ITQFD-EPGVFVT-FEESPADIIKNACSFGWN----LQQ--LVDEGKL-FILD
VGRTTLVSGTSGTGKTLLAVQFLYNG-IIYFD-DAGVFVT-FEESPTDIIKNAYSFGWD----LQK--LINDGKL-FILD
VGRTTLLSGTSGTGKTLVAVQFLYNG-IVNFD-EPGIFVT-FEESPTDIIKNAYSFGWD----LQS--LIDDGKL-FILD
VGRSTLVSGTSGTGKTLLAVQFLYNG-ITQFD-EPGVFVT-FEESPTDIIKNAYSFGWD----LQR--LVNQGKL-FILD
VGRTTLVSGTSGTGKTLLAIQFLYNG-IINFD-EAGVFVT-FEESPTDIIKNASSFGWD----LQQ--LIDDGKL-FILD
IGRTTLISGTSGTGKTLFSAQFLYNG-ITQFD-EPGIFVT-FEESPADIITNALSFGWD----LQK--FIDEGKL-FILD
VGRTTLVSGTSGTGKTLLAVQFLYNG-ITQFD-EAGVFVT-FEESPADIIKNAYSFGWD----LQR--FVDEGKL-FILD
IGRTTLVSGTSGTGKTLIAVQFIYNG-ITQFD-EAGVFVT-FEESPADIIKNAFSFGWD----LQK--FIDEGKL-FILD
IGRTTLVSGTSGTGKTLIAVQFIYNG-ITQFD-EAGVFVT-FEESPADIIKNAFSFGWD----LQK--FVDEGKL-FILD
VGRTTLVSGTSGTGKTLLAVQFLYNG-ITYFD-EPGIFVT-FEEAPADIIKNAFSFGWD----LQK--LIDEGKL-FILD
VGRTTLVSGTSGTGKTLFAVQFLYNG-ITHFD-EAGVFVT-FEEAPADIIKNAQSFGWD----LQA--LIDEGKL-FILD
VGRATLVSGTSGTGKTLFAVQFLYNG-ITHFD-EAGIFVT-FEEAPADIIKNAYSFGWD----LQK--LIDDGKL-FILD
LGRTTLVAGSSGSAKTLFAAQFLALG-IQLFD-QPGVFVT-FEEQIDDIRKNLKSFNWD----I-D--SWEKEGK-WIFV
IGRTTLVAGSSGSAKTLFGAQFLALG-IQLFN-QPGVFVT-FEEQVDDIRKNLKSFNWD----I-D--TWEKEGK-WIFV
LGRTTLVAGSSGSAKTLFGAQFLAMG-IQLYD-QPGVFVT-FEEQVDDIRRNLRSFNWD----I-D--TWEKEGK-WIFV
LGRTTLVTGSTGSAKTLFGAQFLAMG-IMEFD-QPGVFVT-FEEHPDDIRSNLRSFNWD----I-D--AWEKAGK-WVFV
AGRTTLLAGSSGSAKTLFGAQFLAMG-ILLYD-QPGVFVT-FEEQVDDIRKDLQSFGWE----I-E--KWEAEGK-WKFI
MGRTTLLAGSSGSAKTLFAAQFLAMG-ILKFN-QNGVFVT-FEEQVEDIRNDLKGFGWD----I-D--LWESEGK-WTFI
VGRTTLLAGSSGSAKTLFGAQFLAMG-ILLFN-QNGVFVT-FEEQVDDIRNDLKGFGWD----I-D--RWEADGK-WTFV
VNGSTLIAGASGAGKTVFALQFLYAG-ATDYG-QNGVFVT-CEERPSRLIRNVRGFGWD----L-Q--TLIDKDA-FAIV
RGRTTLVAGTAGSGKTVLALQFIYTG-IQEFN-EPGVVVT-FEESPDELKRNVFSLGWD----L-D--ALEDAGT-LAFV
HGRSTLIAGTAGSGKTVMALQFLYCG-ITDYD-ENGVLVT-FEETPADMMANVASFGWN----LEA--LVEAGKL-AIVD
LNRTTLVAGTAGSGKTVLALQYLITG-VRTTG-EHGVCVT-FEEAPEDLIRNIRSFGWE----L-E--NMIARRQ-VAIV
LNRSTLVSGTAGSGKTVLALQFLVMG--VQTCAEHGVCVT-FEEAPEDLMRNVASFGWD----F-E--SLNRNGQ-IAIV
LNRSTLVAGTAGSGKTVFALQFLVMG--VQACAEHGVCVT-FEEAPEDLMRNVASFGWD----F-E--AMNRNGQ-IAIV
LNRSTLVAGTAGSGKTVLALQFLVMG-VRACG-EHGVCVT-FEEAPADLMRNVASFGWD----F-E--EMNRNGQ-IAIV
RGRTTVVGGTPGSGKTIFATQFLAHG-VTKYG-ENGVLVT-FEEPPRDIEANMRGFGWD----L-A--TWRKEGR-LAVV
RARSTVVGGTPGSGKTVFATQFLAHG-ITHFG-ENGVLVT-FEEPPADIQANMSGFGWD----L-A--KWKKEGRLAFVD
RARTTVVGGTPGSGKTVFATQFLAHG-ITNFD-ENGVLVT-FEEPPADIESNMEGFGWE----L-A--KWRKEGR-LAFV
RARTTVVGGTPGSGKTVFATQFLAHG-ITTFG-ENGVLVT-FEEPPADIEANMRGFGWD----L-A--KWRKEGR-LAFV
RARTTVVGGTPGSGKTVFATQFLTHG-IKTFN-ENGVLVT-FEEPPADIEANMSGFGWE----L-A--KWRKEGR-LAFI
RRRTTIVAGTPGSGKTVFATQFLSQG-IMELD-ESGVFVT-FEESPSEIEANMSTFGWE----I-G--RWLLEKR-FAFV
RGRMTIVGGTPGSGKTVFATQFLAHG-ITDLG-EAGVFVT-FEESPAEIAVNMASFGWD----I-G--RWRAAGK-LAFV
RGRTTIVGGTPGSGKTVFATQFLAHG-ITVLD-EPGIFVT-FEESPADIEVNMASFGWD----IRR--WRETSKL-VFVD
RGRTTIVGGTPGSGKTVFATQFLAHG-ITVLD-EPGVFVT-FEESPVEIEVNMASFGWD----I-R--RWRENNK-LVFV
RGRTTIVGGTPGSGKTVFATQFLAHG-ITMRD-EPGVFVT-FEESPAEIEVNMASFGWD----I-R--GWRENNK-LVFV
RGRTTIVGGTPGSGKTVFATQFLAHG-ITVLD-EPGVFVT-FEESPAEIEVNMASFGWN----I-R--RWREANK-LVFV
RGRTTIVGGTPGSGKTVFATQFLAHG-ITVLG-EPGVFVT-FEESPAEIEVNMASFGWT----I-R--RWREANK-LVFV
KGRTTLLSGTSGSGKTLFATEFIWRG-ITEFN-ENGVFIT-FEETPKDIIKNVNSLGWN----LFD--LEKNKKL-----
IGRTTLVVGSAGSGKTVFSCQFLIEG--IKRG-ETGVYVS-FEESPKNIRRNMRGFGWD----I-A--KWEREGK-WIFV
KGRTTLLVGTAGSAKTIFSVQFLAAG-IEQFG-QGAVFVT-FEEMLDDIRHNVAGFGWN----I-E--RWEAEGN-WAFV
AGRTTLIVGTAGSAKTIFSAQFLAAG-IQSFD-QGAVFVT-FEESVADIRRNLAGFGWD----I-P--AWEAAGK-WSFV
KSRVTLVVGTAGSGKTVFASQYLAQG--IEQG-ENGVFVT-FEESPQRIRKNMRGFGWD----I-R--KWEEEGK-WAFV
VGRVTLVVGTAGAGKTVFASQYLAEG--IKRG-ENGVFVT-FEESPQRIRKNMRSFGWD----I-R--KWEEEGK-WAFV
VGRVTLVVGTAGAGKTVFASQYLAEG--IRRG-ENGVFVT-FEESPQRIRKNMRSFGWD----I-R--QWEEEGK-WVFV
AGRVTLVVGTAGAGKTVFASQYLAEG--IRRG-ENGVFVT-FEEPPGRIRKNMRSFGWD----I-P--QWEEEGK-WAFV
QGRTTLVAGTAGSGKTIFCTQFLIEG--IKQG-QNGVFIA-FEEPPKMIRKNVRGFGWN----I-S--HWEAENK-WMFV
KGRTSLVTGTAGSGKTIFACQFLIEG--IKRG-QNGVFVS-FEESPKMLRKNMRGLGWD----I-Q--AWEQEGK-WSFV
AGRTTLVAGTPGSAKTVFAGQFLAAG--IRRDDAPGVFVT-CEEGPADLRRNFGAFGWP----V-D--DWEADGR-WVFV
EGRTTLVAGTPGSAKTVFAGQFLAAG--IQRDDTPGVFVT-CEEAPADLRRNFGAFGWS----M-A--DWEADGR-WTFV
EGRTTLVAGTPGSAKTVFAGQFLAAG--IQRDATPGVFVT-CEESPADLRRNFSAFGWP----M-A--EWEADGR-WTFV
EGRTTLVAGTPGSAKTVFAGQFLAAG--IQRDATPGVFVT-CEESPADLRRNFSAFGWP----M-A--DWEADGH-WTFV
EGRTTLVAGTPGSAKTVFAGQFLAAG--IQRDATPGVFVT-CEESPADLRRNFSAFGWP----M-A--EWEADGR-WTFV
TGRTTLVSGSAGSAKTIFAAQFLAEG-IRQYD-QAGVFVT-FEESAADIRANVSSLGWD----VAD---WEAAGK-WAFV
KGRTTLVAGTAGSAKTIFACQFLVEG--IKEG-QNGVFVT-FEESPQAIRKNMRGFGWD----I-E--QWEAEKK-WAFV
LNRTTLLSGTAGSAKTVFACQFLVEG-ILNDG-SSGIFVT-FEESPDDIRQNMKGFGWD----I-P--YYERNGKWLFVD
KNRTTLIAGTAGSAKTVFAAQFLVEG-IRQHG-EAGVFVT-FEELPDDIRRNMLGFGWS----I-Q--EWEQEQK-WAFI
KGRATLIAGTAGSAKTVLACQFLAEG--IKEN-QNGVFVT-FEESPNAIRKNMKGFGWD----I-A--QWEKEGK-WAFV
LGRATLIAGTAGSAKTIFASQFLVEG--IQRG-ENGVFVT-FEEPPKALRKNMRGFGWD----I-Q--QWENEGK-WVFV
LGRATLIAGTAGSAKTIFACQFLVEG--IHRG-ENGVFVT-FEEPPKALRKNMRGFGWN----I-Q--QWENEGK-WIFV
KGRATLISGTAGSAKTVFACQFLVEG--IKKG-ENGVFIT-FEESPKAIRKNMRGFDWN----I-K--EWEENRQ-WAFV
KGRATLISGTAGSAKTVFACQFLVEG--VKLG-ENGVFVT-FEEPPKAIRCNMSGFGWK----I-R--EWEANRQ-WAFV
KGRATLISGTAGSAKTVFASQFLVEG--IKKG-ENGVFVT-FEEPPLAIRRNMSGFGWK----I-R--EWEQNRQ-WAFV
KGRATLISGTAGSAKTVFASQFLVEG--IKLG-ENGVFVT-FEEPPKAIRRNMSGFGWK----I-R--EWEKNRQ-WAFV
KGRGTLVAGTAGSAKTVFACQFLVEG--IVRG-ENGVFVT-FEEPPKALRRNMLGFGWD----I-Q--KWEEEGK-WVFV
KGRGTLVAGTAGSAKTVFACQFLVEG--IVRG-ENGVFVT-FEEPPKALRRNMLGFGWD----I-Q--KWEEEGK-WAFV
KGRATLVAGTAGSSKTVFACQFLAEG--IKRG-ENGVFVT-FEEPPKALRKNMRGFGWN----I-A--QWEADRK-WAFV
KGRATLVAGTAGSSKTVFACQFLAEG--IKRG-ENGVFVT-FEEPPKALRRNMRGFGWN----I-A--EWEMERK-WAFV
KGRATLVAGTAGSSKTVFACQFLAEG--IKRG-ENGVFVT-FEEPPKALRRNMRGFGWN----I-A--QWELERK-WAFV
KGRATLVAGTAGSSKTVFACQFLAEG--IKRG-ENGVFVT-FEEPPKALRRNMRGFGWN----I-A--QWELERK-WAFV
KGRATLIAGTAGSAKTVFACQFLAEG--IKNG-ENGVFVT-FEEPPHALRKNMGGFGWN----I-R--QWEENRQ-WAFV
KGRATLIAGTAGSAKTVFACQFLAEG--IKNG-ENGVFVT-FEEPPQALRKNMGGFGWN----I-R--QWEENRQ-WAFV
KGRATLIAGTAGSAKTVFACQFLAEG--IKNG-ENGVFVT-FEEPPHALRKNMGGFGWN----I-Q--QWEENRQ-WAFV
KGRATLVAGTAGSAKTVFACQFLAEG--IKRG-ENGVFVT-FEEPPKALRKNMRGFGWN----I-S--QWEEERK-WAFV
KGRATLVAGTAGSAKTVFACQFLAEG--IKRG-ENGVFVT-FEEPPKALRKNMLGFGWD----I-R--QWEENRQ-WAFV
AGRTTLVSGTAGSAKTVFAAQFLAEG-IRKYG-EPGVFVT-FEEPPSDIRRNMESLGWD----I-P--AWESEGR-WAFV
AGRTTLVSGTAGSAKTVFAAQFLAEG-IRKYG-EHGVFVT-FEEPPSDIRRNMESLGWD----I-A--TWESEGK-WAFV
RGRTTLLSGTAGSAKTVFAAQFLAAG-IIQFN-EAGVFVT-FEESPDALRRNMAGFGWD----I-A--TWEAEGK-WAFV
KGRTTLVSGTAGSAKTVFAAQFLAAG--IKRG-EPGVFVT-FEETPDALRRNMLGFGWD----I-A--RWEAEGK-WAFV
KGRTTLVSGTAGSAKTVFAAQFLAAG--IKRG-EPGVFVT-FEETPEALRRNMLGFGWD----I-A--RWEAEGK-WAFV
KGRTTLVSGTAGSAKTVFAAQFLAAG--IKRG-EPGVFVT-FEETPEALRRNMLGFGWD----I-A--RWEAEGK-WVFV
KGRTTLVSGTAGSAKTVFAAQFLAAG--IKRG-EPGVFVT-FEETPEALRRNMLGFGWD----I-A--RWEAEGK-WAFV
EGQPTLLRGGPGAGKTAIALTFFCHG--LEQG-EPSVLAT-FDESPAALTRHAEALGFP----LAE--HLAAGRG-RILD
RGRPTLLRGGPGTGKTVISLTFLCHG--IRQG-ENGVLVT-FDESPEALIRHAAGFGFA----ADR--FIEEGRL-RILD
RGRPSLIRGGPGTGKTVISLTYLCHG--ITQG-EPGVLVT-FDEDPDALLHHARGFGFPADTYLKE-GSLRILDM-RPDQ
RGRPSLVRGGPGTGKTVISLTFLCHG--ISQG-EPGVLVT-FDEDPEALLHHALGFGFP----A-D--TYVKEGS----L
ASRPTLLRGAAGTGKTVIALTFLCQG--IAAG-ETAVLVT-FDESPEALIAHAEGFGFP------A--GRHVDEN-RLRI
AGRPTLLRGAAGTGKTVIALTFLCQG--IAAG-ETAVFVT-FDEAPEALLGHAEGFGFP----ARR--YLAEGRL-RILD
QGRNTLIYGGPGTGKTFIAVEFLLNG-ASYYG-EHGVLVS-FDEPADNIVENFQTDDRI----LEK--LIKDGKI-FIED
RGRNTLIYGGPGTGKTFIAMEFLLKG-ASVYG-EPGVMVS-FDEPAANLIENFRSSDRL----LER--LLNDGSL-FIED
RGRNTLIYGGPGTGKTFIAMEFLLKG-ASVYG-EPGVMVS-FDEAMENLIENFRSSDRL----LER--LIDEGLL-FIED
KGRSTMVLGNAGCGKTLLAMEFLVQG-IQQFG-AHGLFVS-FEEKKEDLLEDMQSFGWN----LEA--AEQSGAL---LI
AGRPTLVYGGPGTGKTLFGLQFIAHG--VKQN-EKGVILT-FEETAEDLITYARSIGID----LAK--MIKEKRV---II
RGRPTLICGGPGCGKTLFAFETLVHG-AAQHD-EPGLFVS-FEESPNDLRTNFASFGFN----I-T--DLEQRGA-LLIE
RGRPTLICGGPGCGKTLLAFETLARG-AALYG-EPGIFVS-FEESPADLRINVANLAID----V-A--DLEQRGL-LLIE
KNRPTLLLGNTGCGKTIMAMEFIVNG-IVMFN-EPGVFMA-FEEDTDELVVNVESVGYN----LSK--HLSENKV-YLEH
RGRTTLVTGGTGTGKTLLALQFLVAG-ARDYG-EPGVLLT-FEESTAKVTANVASLGFD----L-D--GLQRDQL--LVA
GGRATLVTGGPGSCKTLFGIEFLVRG-AQEFD-EPGVLLA-FEESAADLTQNVASLGFD----L-A--GLETDGR--LVI
RGRPTLVTGAAGSGKTLFGIEFLVRG-ARDFG-EPGVLLA-FEESQSDLATNVASLGFD----L-D--QLEKDGL--LAI
RGRPTLVAGAAGSGKTLFGIEFLVRG-ATEHG-EPGVLLA-FEEAAGDLATNVASLGFD----L-P--QLEADGL--IAI
RGRPTLVAGSAGAGKTLFGLEFLVRG-ATEFD-EPGVLLA-FEEAAADIATNVASLGFD----L-P--ALEAEGK--IAI
AGRPTLVCGGPGCGKTLLAMEFLVRG-ATEYG-EPGVFMA-FEESMAELCANVASVGFD----LSH--LLAEKRL-FVDE
EGRPTLVCGYAGCGKTLFAMEFLVRG-ATEFN-EPGVFIA-FEESESDLVENVASIGFD----LVE---LMKADL-IRLD
KGRPTLLCGAAGCGKTLFAMTFLYNG-AVQFG-EPGVFIA-FEEQPEDLIKNVGSLSYD----IQK--LIADKKI---AI
QGRPTLLCGAAGCGKTLFAMTFLYNG-AVAYD-EPGVFIA-FEEQPEDLIKNVGSLSYD----IER--LIEQKKI---VV
QGRPTLLCGAAGCGKTLFAMTFLYNG-AVAYD-EPGVFIA-FEEQPEDLIKNVGSLSYD----IER--LIEQKKI---LV
QGRPTLLCGAAGCGKTLFAMTFLYNG-AVAFN-EPGVFIA-FEEQPEDLIKNVGSLSYD----IER--LIEQNKI---VV
RGRPTLLCGAAGCGKTLFAMTFLYNG-AVAYD-EPGVFIA-FEEQPEDLIKNVGSLSYD----IER--LIEQKKI---VV
QGRPTLLCGAAGCGKTLFAMTFLYNG-AVTYD-EPGVFIA-FEEQPEDLIKNVGSLSYD----VER--LIEQKKI---VV
QGRPTLLCGAAGCGKTLFAMTFLYNG-AVAYD-EPGVFIA-FEEQPEDLIKNVGSLSYD----IER--LIEQKKI---VV
TGRPTLVCGSAGCGKTLFAATFLVHG-ARELD-EPGVFVS-FEERPGDIVDNVASLGFD----LDT--LIESGKV-VIEH
SGRPTLVCGSAGCGKTLFATTFLVHG-ARDYD-EPGVFVT-FEEQPADIAANVASLGFD----VGG--LIDRDLL-AMEH
SGRPSLVCGSAGCGKTLFATTFLVHG-ARDYD-EPGVFVT-FEERPVDIAANVASLGFD----IDD--LIAKEKI-SMEH
TGRPTLVCGGAGCGKTLFASTFLIHG-ARALG-EPGVFVT-FEERPTDIVSNVASLGFA----LDQ--LVDEDKI-HIEH
TGRPTLVCGTAGCGKTLFATTFLIHG-ARDLG-EPGVFVT-FEERPADIAANVASLGFD----VDA--LVEQEKI-AFEH
TGRPTLVCGSAGCGKTLFAATFLVHG-VKDFD-EPGVFVS-FEERPVDIIDNVASLGFH----LDD--LIEEGRV-VIEH
TGRPTLVCGTAGCGKTLFASTFLLKG-ARDFD-EPGVFVT-FEERPSDIISNVASLGFE----VDR--LIEEGKV-YIEH
DGRPTLVCGSAGCGKTLFASTFLING--ARLYDEPGVFVT-FEERPADIVDNVASLGFG----LDK--LVEEGRI-AFEH
RGRPTLVCGSAGCGKTLFASTFLAKG-ARDHG-ENGVFVS-FEERPDDIVDNVASLGFG----FDE--LIADGRI-FIEH
TGRPSLICGSAGCGKTLFASTFLING--VRQHDEPGVFVT-FEERPEDIVTNVASLGFE----LDS--LMDQGLI-AMEH
TGRPSLVCGSAGCGKTLFASTFLING-VRDHG-EPGVFVT-FEERPEDIVSNVASLGFE----LDK--LIEEEKI-AMEH
TGRPSLVCGSAGCGKTLFASTFLING-VRDHG-EPGVFVT-FEERPEDIVNNVASLGFE----LDK--LIEEEKI-AIEH
TGRPSLVCGSAGCGKTLFASTFLING-VRDHG-EPGVFVT-FEERPEDIVNNVASLGFE----LDK--LIEEEKI-AIEH
TGRPSLVCGSAGCGKTLFASTFLING-VRDHG-EPGVFVT-FEERPEDIVNNVASLGFE----LDK--LIEEEKI-AIEH
TGRPTLVCGSAGCGKTLFASTFLLNG-AREFD-EPGLFVT-FEERPVDIVSNVASLGFG----MDD--LIAEGKI-QIEH
RGRPTLVCGSAGCGKTLFASTFLVNG--ARAD-EPGVFVT-FEERPKDIVDNVASLGFD----FES--LVEQGKL-HIEH
TGRPTLVCGSAGCGKTLFASTFLFNG-ARLYD-EPGVFVT-FEERPVDIVANVESLGFD----LQG--LINQSKI-HIEH
TGRPTLVCGSAGCGKTLFASTFLFNG-ARTYG-EPGVFVT-FEERPVDIVANVESLGFD----LQG--LIDQSKI-HIEH
TGRPTLVCGSAGCGKTLFASTFLFNG--ARLHDEPGVFVT-FEERPVDIVANVDSLGFD----LQG--LIDQSRI-HIEH
TGRPSLVCGSAGCGKTLFASTFLFNG-ARLYG-EPGVFVT-FEERPVDIVANVESLGFD----LQG--LIDQSKI-HIEH
AGRPSLICGSAGCGKTLFASTFLING-ARMYG-ERGVFVT-FEERAVDIVDNVASLGFD----LQG--LIDREQV-LIEH
SGRPSLVCGSAGCGKTLFASTFLING-ARLYG-EPGVFVT-FEERPVDIVDNVQSLGFD----LQE--LIDQSRV-FIEH
SGRPSLVCGSAGCGKTLFASTFLING-ARHFG-EAGVFVT-FEERPVDIVDNVQSLGFD----LQG--LIDQERI-LIEH
SGRPSLVCGSAGCGKTLFASTFLING--ARLYDEPGVFVT-FEERPVDIVDNVASLGFD----LQG--LIAQERV-LIEH
SGRPSLVCGSAGCGKTLFASTFLING--ARLYDEPGVFVT-FEERPVDIVDNVASLGFD----L-Q--GLIAQER-VLIE
TGRPSLVCGSAGCGKTLFASTFLING-ARLYG-EPGVFVT-FEERAVDIVDNVASLGFD----LQG--LIEQERI-LIEH
TGRPSLVCGSAGCGKTLFASTFLING-ARLYG-EPGVFVT-FEERAVDIVDNVASLGFD----LQG--LIEQERI-LIEH
QGRPTLMCGAAGCGKTLFGITFLVKG-IETYG-EPGVFMS-FEERQEELSTNVASLGFD----LEA--LVEQKML---VV
EGRPTLMCGAAGCGKTLFGITFLVKG-SEDHG-DPGVFMS-FEERQDELTTNVASLGFD----LDD--LIARKKL---VV
AGRPTLMCGAAGCGKTLFAMTFLVEG-VLKYG-EPGVLVS-FEESAEDLAANVASLGYD----VMS--LIDQKKL-AIDH
LGRPTLMCGAAGCGKTLFAMTYLAEG-VLKYG-EHGVLVS-FEESAADLAANVASLGYD----VNA--LIEEKKL-AIDH
HGRPTLMCGAAGCGKTLFAMTFLAEG-VLKYG-EHGVLVS-FEESAEDLAANVASLGYD----VNA--LIEQKKL-AIDH
HGRPTLMCGAAGCGKTLFAMTFLAEG-VLKYG-EHGVLVS-FEESAEDLAANVASLGYD----VNA--LIEQKKL-AIDH
AQRPTLVCGGPGCGKTLFAMTVLVNG-ATMFD-EPGVFMS-FEEASEDLALNVQSLGYD----LQS--LMDAKKI---VM
AGRPTLIAGAAGCGKTLFALTFLVKG-ATAYD-EPGVFMS-FEERADDLIDNVSSLGYD----LPG--LIADKKL---VI
AGRPTLVCGGAGCGKTLLAMTFLVNG-AEQFD-EPGVFMS-FEERAEDLAANVASLGFD----IPG--LVARGRL---MI
TGRPSLVCGAAGCGKTLFATTFLVNG-ATRFD-EPGVFVS-FEERAEDLAANVASLGYE----LET--LIEEGKL-AIDH
TGRPSLVCGAAGCGKTLFATTFLVNG-ATRFD-EPGVFVS-FEERAEDLAANVASLGYE----LET--LIEEGKL-AIDH
TGRPTLVCGGAGCGKTLFAVTFLVNG-ATEFG-EPGVFMS-FEERAEDLSANVASLGYD----LDG--LVADGRL---AI
VGRPSLVCGSAGCGKTLFAVTFLVNG-ATRFG-EPGVFMS-FEERAEDLAANVASLGYD----LDG--LVADGSL---AI
AGRPSLICGAAGCGKTLFATTFLVNG-ATRFG-EPGVFMS-FEERAEDLAANVASLGYD----LDG--LVASGRL---AI
AGRPTLICGAAGCGKTLFATTFLVNG-ATLYG-EPGVFMS-FEERAEDLAANVASLGYD----LDG--LVAAGHL---AI
AGRPTLICGAAGCGKTLFATTFLVNG-ATLYG-QPGVFMS-FEERAEDLAANVASLGYD----LDG--LVAAGHL---AI
AGRPTLICGAAGCGKTLFATTFLVNG-ATLYG-EPGVFMS-FEERAEDLAANVASLGYD----LDG--LVAAGHL---AI
AGRPTLICGAAGCGKTLFATTFLVNG-ATLYG-EPGVFMS-FEERAEDLAANVASLGYD----LDG--LVAAGHL---AI
TGRPTLICGAAGCGKTLFATTFLVNG-ATLYG-EPGVFMS-FEERAEDLAANVASLGYD----LDG--LVAAGHL---AI
AGRPSLVCGSAGCGKTLFATTFLVNG-ATRYG-EPGVFMS-FEERAEDLVANVASLGYD----LDG--LIAKGKI---AI
AGRPTLVCGAAGCGKTLFATTFLVNG-AMLHG-EPGVFVS-FEERAEDIAANVASLGYD----IDG--LVAEGRL---AV
KGRPSLVCGAAGCGKTLFATTFLVNG-ATRFG-EPGVFMS-FEERAEDLVANVASLGYD----LDG--LVAQGKL---AI
KGRPSLVCGAAGCGKTLFATTFLVNG-ATRFG-EPGVFMS-FEERAEDLVANVASLGYD----LDG--LVAQGKL---AI
KGRPSLVCGAAGCGKTLFATTFLVNG-ATRFG-EPGVFMS-FEERAEDLVANVASLGYD----LDG--LVAQGKL---AI
KGRPSLVCGAAGCGKTLFATTFLVNG-ATRFG-EPGVFMS-FEERAEDLVANVASLGYD----LDG--LVAQGKL---AI
KGRPSLVCGAAGCGKTLFATTFLVNG-ATRFG-EPGVFMS-FEERAEDLVANVASLGYD----LDG--LVAQGKL---AI
KGRPSLVCGAAGCGKTLFATTFLVNG-ATRFG-EPGVFMS-FEERAEDLVANVASLGYD----LDG--LVAQGKL---AI
KGRPSLVCGAAGCGKTLFATTFLVNG-ATRFG-EPGVFMS-FEERAEDLVANVASLGYD----LDG--LVAQGKL---AI
KGRPSLVCGAAGCGKTLFATTFLVNG-ATRFD-EPGVFMS-FEERAEDLVANVASLGYD----LDG--LVAQGKL---AI
KGRPSLVCGAAGCGKTLFATTFLVNG-ATRFD-EPGVFMS-FEERAEDLVANVASLGYD----LDA--LVAQGKL---AI
KGRPSLVCGAAGCGKTLFATTFLVNG-ATRFD-EPGVFMS-FEERAEDLVANVASLGYD----LDA--LVAQGKL---AI
SGRSTLVCGSAGCGKTLLGMEFLIHG-AQQFQ-EPGVFVA-FEETEEDLARNVASLGYD----LTS--LVQERKM---LV
RGRPTLVCGAAGCGKTLMGMQFLVRG-ALEYG-EPGAFIA-FEERVEDLHANVASLGFN----L-A--ELESRGL--LSI
RGRPTLVCGNAGCGKTLLAMEFLVRG-ATEYA-EPGLFVS-FEETREELITNVSALGFD----L-----IDLEEKNLFAV
RGRTSLVVGKAGSGKTLLGMEFLVHG-ALDFG-EPGVFIS-FEETPGDLVENVASLGYD----LND-----LQERNLLAI
KGRPSLVCGGPGCGKTLFGMEFLVRG-ATEFD-EPGVFVS-FEERPEELAQNVISLGWN----L-Q--DLETNGK--LLV
KGRPILVCGGPGCGKTLLGMEFLVRG-AREFG-EHGVFVT-FEERPEELAQNVATFGWN----LKE--LETKGKL---VI
RGRPTLVCGAAGSGKTLLAMEFIVRG-ARELD-EPGVFMA-FEETEGELTANVHSLGFD----LDG--LVARNQV---AL
RGRPTLICGAAGCGKTLLAMEFIVRG-AREFD-EPGVFMA-FEETEGELIENVGSLGFA----LDA--LVDQGRV---AL
KGRPSLVSGGPGCGKTLFAMEFIIRG-IIDYG-EPGVFVA-FEEKIDDLKLNFRSMGFD----LDN--LIRRKKL---VL
KGRPILVSGGPGCGKTLFAMEFVVRG-IVDHG-EPGVFVA-FEEKVDDLMKNFASMGFD----LFD--LIEQKKI-VLDH
LGRPTLICGGAGCGKTLLGVEFLVHG-AIIYD-EPGVLMT-FEETAAEITTNVTSLGWD----LDR--LHKKGKL-LIDH
QGRPTLICGSAGCGKTLFGVEFLVRG-AVEYG-EPGVLVS-FEESAKEIIQNVASLGWN----LQD--LVAEEKI---LI
KGRPTLICGSAGCGKTLFGVEFLVRG-ATLYD-EPGILMT-FEESPAEITENVASLGWN----LNQ--LIAEGKM-LIDH
QGRPTLICGSAGSGKTLFGVEFLVRG-ATLYG-EPGVLVT-FEETASEITKNVASLGWN----LNQ--LIAEGKI-LIDH
QGRPTLVCGSAGCGKTLLGVEFLVHG-AVDYG-EAGVLMT-FEETAEEITQNVASLGWE----LDQ--LVTDGKL-IIDH
QGRPTLVCGSAGCGKTLMGVEFLVRG-ATEYD-EPGILMS-FEETAQELTENVISLGWD----LAE--LIAQKKL-IIDH
KGRPTLICGSAGCGKTLLGVEFLVRG-AIEYG-EPGILMA-FEETAEELTENVMSFGWD----LAQ--LVEEKKL-SIDH
KGRPTLICGAAGCGKTLLSMEFLVRG-ATQYG-EPGVFLS-FEETSEELTQNVASLGWD----L-E--QLIADKL--IGL
KGRPTLVCGSAGCGKTLLGMEFLVRG-ATEYG-EPGVFIS-FEETVEELTQNVTSLGWD----LDR--LVAEKKL-SIDC
QGRPTLICGTAGSGKTLIGLNFLVSG-VVSYS-EPGVFVS-FEETPDELIQNVRSLGWD----LKK--LIAEKQF-LIDH
LGRTTLICGTAGCGKTLMGMEFIVRG-ILDYS-ESAVFMA-FEETAAELTQNVASLGWD----LDE--LTATEKL-SIDY
LGRPTLVCGTAGCGKTLMGMEFLIRG-ALEYD-EPGVFMA-FEETAEELTQNVASLGWD----L-E--QLTAEEK--ISI
KGRPTLVCGTAGCGKTLLAMEFLVRG-AVEYN-EPGVFMA-FEETAQELTENVASLGWD----L-D--QLTAENK--ISI
KGRPTLVCGTAGCGKTLLAMEFLVRG-AVQYN-EPGVFIA-FEETAEELTENVASLGWD----LKQ--LTAENKI-SIDY
KGRPTLVCGTAGCGKTLLAMEFLVRG-AVQYD-EPGVFIA-FEETAEELTENVASLGWD----LKQ--LTAENKI-SIDY
QGRPTLVCGTAGCGKTLMAMQFLIKG-VEDYD-EPGVFMS-FEETAEELRQNVISLGWD----VKA--LQDQKKL---GI
QGRPTLLCGKAGCGKTLMAMEFLVHG-ATEYQ-EPGVFIS-FEESPDELTQNVASFGWD----LTA--LADQKKL---TI
QGRPVLLCGKAGCGKTLIAMEFLVRG-ATEFN-EPGVFLA-FEETAEELAQNVASLGWD----LAE--LINEKKL---AI
QGRPILVCGKAGCGKTLMAMEFLIRG-ATLFD-EPGVFMA-FEETAEELTQNVASLGWD----VAS--LIKEKKI---VI
QGRPILLCGRAGCGKTLIAMEFLVRG-ATLFD-EPGVFMA-FEETAEELTQNVASLGWD----VAE--LIKEKKL---VI
RGRPTLVCGSAGCGKTLFGMEFLARG-AAEFD-EPGVFVA-FEETPEELTRNAASLGFD----LAA--LSAQGKL---AL
RGRPTLICGGAGCGKTLFATEFLVRG-AMEFG-EPGVFMC-FEETEAELSANVASLGFD----LAG--LVRRKKI---LL
RGRPALICGGAGCGKTLFAAEFLVRG-AMEFG-EPGVFMC-FEETEAELSANVASLGFD----LPG--LVRRKKI---LL
AGRPTLVSGSAGAGKTMLATEFLVRG-ATEFG-ENGVFIM-FEENSEELTANVRSIGFD----LKK--LVTQKKL-----
AGRPTLICGSAGSGKTMLAMEFLVRG-ATQYG-EPGVFMM-FEENVAELTANVRSLGFD----LEK--LTAQKKL-----
AGRPTLVCGSAGCGKTMLAMEFLVRG-ATQFD-EPGVFMM-FEENAAELTANVRSLGFD----LEK--LIAEKKI---VL
TGRPTLVCGSAGCGKTMLAMEFLVRG-ATEFD-EPGVFMM-FEENAAELTANVRSLGFD----L-E--GLISEKK--IVL
LGRPTLVCGAAGCGKTLLAAEFLVNG-ALRYG-EPGVFMS-FEESNDDLVANMRSLGHD----L-D--VLQAEGK--LVV
RGRPTLVCGAAGCGKTMLAAEFLVNG-AQQYG-EPGVFMT-FEESADDLVANMRSLGHD----L-D--ALQAAGK--LVV
AGRPTLVCGAAGCGKTMLAAEFLVRG-AQDFG-EPGVFMM-FEETAAELAENMLSLGFD----L-E--KLQRQKK--IAL
RGRPTLVCGAAGCGKTMLAAEFLVRG-AMQFD-EPGVFMM-FEETADELAANVASIGWD----L-G--KLERQKK--IAI
AGRPTLVCGAAGCGKTMLAAEFLVRG-ATEYD-EPGVFMM-FEESADELAENMRSLGFD----L-E--KLQRQKK--LAL
AGRPTLVCGAAGCGKTMLAAEFLVKG-ATEYA-EPGVFMM-FEESTEELVENMRSLGFD----L-D--QLQRQKK--LAL
AGRPTLVCGAAGCGKTMLAAEFLVKG-ATEYA-EPGVFMM-FEESTEELVENMRSLGFD----L-D--QLQRQKK--LAL
LGRPTLVCGSAGSGKTLFGLEFLLRG-IIEYG-EPGVLMT-FEETSSELSANMRSLGFD----LDE--LIQQNKL---II
TGRTSLICGSAGSGKTVMALEFLVHG-AKDFD-EPGVFMA-FEETEHELTQNIASFGYD----L-E--ELEKAGK-ISID
KGRPTLICGGTGSGKTLMSLEFIVNG-ATKYD-EPGVFMA-FEEKAEELIMNVASLGFD----LAA--LVESKKV-SLDY
QGRPTLICGGAGSGKTLMSLEFIING-ATKYN-EPGVFMA-FEEKTEELILNVASLGFD----LAS--LIKSKKV---SL
TGRPTLFCGGAGAGKTLFAIEFIVRG-VIDYG-EPGVILT-FEEKAEDLQMNVASMGYD----L-Q--KLEKDGL--LKI
KGRPSLICGDAGAGKTLFGIEFIVKG-AVQYG-EPGVILT-FEERSADLASNVASLGFD----L-K--KLEKSNL--LQI
AGRPTLICGSAGAGKTLFSIEFIVRG-AVQLG-EPGVIIT-FEEKAEDLESNVSSLGFD----L-K--KLQRDNL--LRI
EGRPSLICGEAGAGKTLFSIEFLIRG-ATQFD-EPGVIMT-FEEKADDLEKNVLSLGFD----L-K--KLQKQGLIWIDH
TGRPTLICGEAGCGKTLMSIEFIVRG-AIQFN-EPGVFIA-FEEKTDELAMNVASLGFD----LKK--LQEEKKL---KI
LGRPTLICGEAGCGKTLMSLEFIVRG-AVQYN-EPGVFVA-FEEKSDELAMNVASLGFD----LKK--LQEQKKL---KI
AGRPTLICGAAGCGKTLMSIEFVVRG-ALTYN-EPGVFMA-FEEKADELTMNVASLGFD----L----NQLIEDK-LIRI
TGRPTLVCGEAGSGKTLLSTEFIVRG-ALQYD-EPGVFMA-FEEKAEELYMNVRSLGFD----LQK--LQDEKKI-----
TGRPTLLCGEAGSGKTLMSVEFIVRG-ALEYN-EPGVFMA-FEEKAEELAMNVASLGFD----L-Q--KLQQDKK--IRV
KGRPTLICGAAGSGKTLFAIEFIVRG-ALNYK-EPGVFMA-FEEKSDELAINVASLGFD----L-E--KLQKQNL--IKL
QGRPTLICGEAGCGKTLMSLEFIVRG-AMIFN-EPGVFMA-FEEKTDELAMNVASLGFN---------LYELQEQKKVKL
KGRPTLICGGAGSGKTLMAMEFLVHG-AQKFN-EPGVFVA-FEEKSEELAQNVISLGYD----L-K--QLEQDRL--IKI
KGRPTLICGGAGSGKTLMAMEFLVHG-AQKFN-EPGVFVA-FEEKSEELAQNVMSLGYD----L-K--QLEQDKL--IKI
AGRPTLICGAAGSGKTLFSVEFLVHG-AMEHG-EPGVFVA-FEEKAEELGVNVASLGFD----L-E--QMQRDKL--IRI
QGRPTLICGSAGCGKTLFSIEFLVHG-ALQFG-EPGVFVA-FEEKSEELTINVASLGFD----L-D--RMQKDKL--IKL
KGRPTLICGSAGCGKTLFSMEFLVRG-ALEFD-EPGVFMA-FEEKADELAVNVASLGFN----LQQLQNDKRIKL-----
KGRPTLVCGAAGCGKTLMAIEFIVKG-ILEFG-EPGVFMA-FEEKAGELETNVSSLGFN----L-A--KLQKDGL--LRV
TARPTLICGAAGSGKTLFSIEFIVKG-ALEFN-EPGVFMA-FEEKAEELSLNVASLGFD----L-E--ALQRNNL--IKV
TGRPTLICGSAGCGKTLMSLEFIVRG-ALEFN-EPGVFIA-FEEKADELATNVASLGFD----LNE--LQQKNKI---KI
SGRPTLVCGEAGSGKTLFSIEFIVKG-AMEYG-EPGVFMA-FEEKAEELKANVASLGFD----L-E--QLEKDKK--IRL
KNRPVLICGSAGCGKTLFAMQFLVKG-ILEEN-EPGVFMS-FEETSADLSQNVRSLGFD----LEE--LKKQKKL---KV
KGRPTLICGGPGCGKTLLSMQFLIKG-ITDFD-EPGVFMS-FEEPTADLSLNVKSLGFD----L-E--QLKADKK--LVV
KGRPTLICGGAGCGKTLLSMQFLIKG-ITEYN-EPGVFMS-FEEPSNDLSLNVKSLGFD----L-E--KLKADKK--LVV
KGRPTLVCGGAGCGKTLLSMQFLIKG-ITEYN-EPGVFMS-FEEPSDDLTLNVKSLGFD----L-E--KLKADKK--LVV
KGRPTLVCGGAGCGKTLLSMQFLIKG-ITEYN-EPGVFMS-FEEPSDDLTLNVKSLGFD----L-E--KLKADKK--LVV
KGRPTLICGGAGCGKTLLSMQFLIKG-ITEYN-EPGVFMS-FEEPSADITLNVKSLGFD----L-E--KLKAEKK--LAV
KGRPTLICGGAGCGKTLMSMQFLIKG-ITDHN-EPGVFMS-FEEPSDDLTLNVKSLGFD----I-E--KLKADKR--LVV
KGRPTLICGGAGCGKTLMSMQFLIKG-ITDHN-ETGVFMS-FEEPSDDLTLNVKSLGFD----I-E--KLKKDKK--LVV
KGRPTLICGGAGCGKTLLSMQFLIKG-ITDYN-EPGVFMS-FEEPSDDLTLNVKSLGFD----L-E--KLKADKK--LVV
KGRPTLICGGAGCGKTLLSMQFLIKG-ITDYN-EPGVFMS-FEEPSDDLTLNVKSLGFD----L-E--KLKADKK--LVV
KGRPTLICGGAGCGKTLLSMQFLIKG-ITEYK-EPGVFMS-FEEPSDDLTLNVKSLGFD----L-E--KLKAEKK--LVV
KGRPTLICGGAGCGKTLLSMQFLIKG-ITEYN-EPGVFMS-FEEPSEDLTLNVKSLGFD----L-Q--KLKADKK--LVV
KGRPTLICGGAGCGKTLLSMQFLSKG-ITEYN-EPGVFMS-FEEPSDDLTLNVKSLGFD----L-E--QLKADKK--LVV
KGRPTLICGGAGCGKTLLSMQFLIKG-ITEYN-EPGVFMS-FEEPSTDLTLNVKSLGFD----L-E--QLKAEKK--LVV
KGRPTLICGGAGCGKTLLSMQFLIKG-ITEYD-EPGVFMS-FEEPSDDLTLNVKSLGFD----L-E--KLKKDKK--LVV
KGRPTLICGGAGCGKTLLSMQFLIRG-ITEYN-EPGVFMS-FEEPSDDLTLNVKSLGFD----L-E--KLKANKK--LVV
KGRPTLICGGAGCGKTLLSMQFLIKG-ITEYN-EPGVFMS-FEEPSDDLTLNVKSLGFD----L-E--KLKKDKK--LVV
QGRPTLICGGAGCGKTLLSMQFIIKG-ITQYN-EPGVFMS-FEEPSDDLTLNVKSLGFD----L-D--QLKKDKK--LIV
KGRPTLICGGAGCGKTLLSMQFLIKG-ITDYN-EPGVFMS-FEEPSDDLTLNVKSLGFD----L-E--QLKKDKK--LVV
KGRPILICGGAGCGKTLLSMQFLIKG-ITEYG-EPGVFMS-FEEPSDDLTLNVKSLGFD----L-E--QLKKDKK--LVV
KGRPTLICGGAGCGKTLMSMQFLIKG-ITDHN-ENGVFMS-FEEPSDDLTLNVKSLGFD----L-E--QLKKDKK--LVV
KGRPTLICGGAGCGKTLMSMQFLIKG-ITDHN-ENGVFMS-FEEPSDDLTLNVKSLGFD----L-E--QLKKDKK--LVV
QGRPTLICGGAGCGKTLLSMQFLIKG-ITEFN-EPGVFMS-FEEPSDDLTLNVKSLGFD----L-E--QLKKDKK--LVV
KGRPTLICGGAGCGKTLLSMQFLIKG-ITEYN-EPGVFMS-FEEPSDDLTLNVKSLGFD----L-E--QLKKDKK--LVV
LGRPTLVCGSAGCGKTLLGIEFLVRG-IQNYG-EPGVLMT-FEETAEELAANVASLGFD----L-G--ALQAAKL--LRV
LGRPTLICGSAGCGKTLMGVEFLVRG-ALEYN-EPGVLMA-FEETSEELAANVASLGFD----L-P--ALQAQKL--LRV
KGRPTLVCGSAGCGKTLMGIEFLVRG--IEQHNEPGVLLA-FEETVEELAANVASLGFD----L-P--QLQQDKM--LRI
KGRPTLLCGSAGCGKTLMAVEFLVRG-ILDYD-EPGVLMA-FEETAVELADNVQSLGFD----L-R--QLQADKK--LRL
LGRPTLVCGSAGCGKTLMGVEFLVRG-ILNHD-EPGVLMA-FEETADELAANVTSLGFD----LKALQAAGKLKL-----
QGRPTLICGSAGCGKTLMGIEFLVRG-IQNFN-EPGVLMA-FEETGEELAANVASLGFD----L-K--ELQDRKM--LRV
QGRPTLICGSAGCGKTLMGIEFLVRG-IQEYN-EPGVLMA-FEETGEELAANVASLGFD----L-K--ALQDSKM--LRL
QGRPTLICGSAGCGKTLMGIEFLVRG-IQNYN-EPGVLMA-FEETASELAANVASLGFD----LPD---LQAQKM--LRV
LGRPTLICGSAGCGKTLMGIEFLVRG-IQDYN-EPGVLMA-FEETAPELAANVASLGFD----L-V--ELQARKM-LRVD
LGRPTLICGSAGCGKTLMGIEFLVRG-IQDYN-EPGVLMA-FEETAPELAANVASLGFD----L-V--ELQARKM-LRVD
KSRPTLVCGSAGSGKTLLAMEFLIEG-ARKYG-EPGVFMA-FEETEEELVKNFASLGFD----L-D--CLEAENK--LVV
RGRTTLVYGSAGSGKTLMAMEFLVNG-AEKYG-EPGVFMA-FEETAEDLTENFASLGFD----L-D--SLEAENR--LTI
EGRTTLVYGSAGSGKTLMAMEFLVKG-AENYG-EPGVFMA-FEETSEDLAENFASLGFG----L-D--SLETRNK--LIV
EGRTTLVYGSAGSGKTLMAMEFLVKG-AENYG-EPGVFMA-FEETAEDLAENFASMGFD----L-D--SLEARNK--LIV
QGRPTLVCGSAGCGKSLFAVEFLIRG-ATEFG-EPGVLMT-FEETADDIRKNVASLGFD----VDK--LIAEKKL---VI
KGRPTLICGGAGCGKTLLAMEFVVHG-ATNFD-EPGVFMA-FEETAQDLTENVASLDFD----LKD--LIARKKI---VL
SGRPTLVCGGAGCGKTLLGMQFLVHG-ATQAG-EPGVFMA-FEETAAELAQNVASLGFD----L-E--DLTTRGL--LAV
SGRPTLVCGGAGCGKTLLGMQFLVHG-ATQAG-EPGVFMA-FEETAAELAQNVASLGFD----L-E--DLTTRGL--LAV
AGRPTLVCGSAGCGKSLFGMEFLVRG-ATEFG-DPGVFVS-FEETEQELIANVSSLGFN----LPE--LIQNKKL---AI
-------------------MEFLVRG-ATAFD-EPGVFVS-FEETTDELAENVSSLGFD----VKQ--LIDQRRL---AI
KGRTVLVAGGPGSGKTLLAMEFLVRG-VTDYG-EPGIFVA-FEETAQELSSNVASLGFR----VEE--LVQDGKL-----
KGRTVLVAGGPGSGKTLLAMEFLVRG-IIDYD-EPGVFMA-FEETAQELSSNMASLGFR----VDE--LVGKGKM---LI
KGRTVLVAGGPGSGKTLLAMEFLVRG-IIDYD-EPGVFMA-FEETAQELSSNMASLGFR----VDE--LVGKGKM---LI
KGRPTLICGGPGCGKTLFAMEFLVRG-ATMFH-EPGIFVA-FEENSEELTQNVSSLGFH----L-E--ELSARKK--IIL
QGRPTLVCGAAGCGKTIFAMEFIVHG--AEMG-EPGVFVS-FEESIEDLKKNFISMNPD----LND--LIDQNKI---SF
QGRPTLVCGAAGCGKTIFAMEFIVHG--AEMG-EPGVFVS-FEESIEDLKKNFISMNPN----LND--LIDQNKI---SF
GGRPTLIAGGPGSGKTLIAMEFLVRG-ATQYD-EPGVFIA-FEEREEDLVKNFASLGFD----L-K--ELEAQKK--LLV
LGRASLVCGSAGCGKTMLSMQFLVNG-ALQYN-EPGVFVS-FEETEAELIQNFASLGID----LDD--LCSKKKI-MMDY
QGRPTLVCGGTGCGKTLFAMEFLLRG-ALHHD-EPGVFMS-FEEKPDELVQNYASLGFN----LKDLLARHLLAL-----
RGSVILLKGDPGAGKTTFAAKFIYEG-ITKYG-EPGIYIS-FAEPFDEFYRFMKLLGMD----F----NIDNFCY-----
DGSVILISGEAGTGKTILASSIAQEE--LERG-KKVMFIS-FNETEDEFFENMKKVGLD----L-EKPGFLYYDL-FSVG
RGSMILIAGEPGTGKTTLVSAIAINE--IKKG-KKVLFVS-LNEPKEDYFGTIEGFGWE----IDE----SKFKF-----
EGSIILVAGEPGSGKTIFSATFLYNG-AVKFG-EKGVYVS-FSETKSEFYEQMRMFGMD----F-K--NLEEKGL-FKFI
DGSVILVAGEPGSGKTIFSATFLYNG-FVKFG-DKGIYIS-LSETKREFYEQMKMLGMD----F-E--TFEKAGV-FKFI
NGSMILIVGEPGTGKTILSATYLYNG-AKKFG-EKGMYIS-LAETKWEFYKGMKQLGMD----F-E--ELENNGL-FKFI
DGSLILVAGEPGAGKTIFSATFVYNG-AKKFG-ERGVYIS-FAETKKEFYEAMKQLGMD----F-E--ELENKGL-FKFI
DGSLILVAGEPGAGKTIFSATFIYNG-AKKFG-EKGMYIS-LAETKSEFYESMRQLGMD----F-E--ELERNGL-FKFV
EGFTVLVAGDPGAGKTIFGSTFLYNG-MDQFG-EKAVYVS-LAETKEDFYEEMKGLGMD----F-E--KYEKEGL-FKFI
EGSLIIVAGEPGTGKTIFTSTIIHNG-LEKFG-EKGMYIS-LSETKEDFYDEMKRLGMD----F-E--KYEKSGL-FRFM
DGSLILIAGEPGTGKTIFTSTIVYNG-LEKFG-EKGMYIS-LSETKEDFYSEMKRLGMD----F-E--KYEKSGL-FRFV
RGWAYLLKGGPGSGKTIFGLQFLLEG--AKRG-EKVVYVS-FDEPKEEVQLQAESFGWS----L-DHPNLYFIDK-VSEM
RCALILVEGPPGSGKTTVALQLLIQA--VRAE-ESCLLAT-SAESPQQLRSIAASHGWS----L-D--GINITGL-SEPS
RCALILVEGPPGSGKTTMALQFLIQA--VRAG-ESCLLAT-SAESPQQLRSIAASHGWS----L-E--GINITGL-SEPP
ASNLYMLQGAPGSGKTTAALQFLRAG--VEVG-ESCVYVT-LSQTAAELNAIALSHGWT----L-D--GIRVEEL-ATSG
ASNLYIIQGAPGSGKTTAALQFLRAG--VELG-EPCIYVS-LSQTKAELEAIALSHGWT----L-D--GIRVEEL-SASD
KGHLYLVEGDAGAGKTTLGLQFLLEG--KRRG-EKTLWIS-LSETESQLRATAASHRWD----L-S--GVEIRNL-TQTG
AGHLYLLEGASGAGKTTLGLQFLLEG--RRQE-ERVLWCT-LAETESQLLATARSHDWD----L-S--GIDVINL--ADS
REGFYLLQADPGSGKTTVALQFVLGR--VKAR-EACLYVT-LTESRADLEDACASHGWT----I-E--GLQICDF-TENA
REHMYLVEGTPGSGKTTLALQFLLEG--VRSG-ERCLYIT-LSETERELRATALSHSLD----L-N--GLTILEV-APLE
RRRLYLIEGTPGSGKTTLAMQFLIEG--TQQG-ERSLFVS-LSETEAELRSSAASHGWS----L-E--GVTILEV---PP
RENLYLIEGTPGSGKTTLAMQFLIEG--ARHG-EGTLYIT-LSESEQELRKTAASHGWS----L-E--GVTILQV-IPLE
KQRIHLIEGRPGSGKTTIGLRFLIDG--AEKG-EKCLYIS-LSETVEELRATAASHGWS----L-D--GIGLREV-VPAE
KQRIHLIEGRPGSGKTTIGLRFLIDG--AEKG-EKCLYIS-LSETVEELRATAASHGWS----L-D--GIVLREV-VPAE
RHRLHLLEGAPGSGKTTIALRFLLEG--IAHG-ERGLYVT-LSETAEELTASAASHGWS----L-E--GIDLFEL-VPAE
KGRVHLLQGDPGSGKTTIATQFLLEG-VKRKG-ARGLYVS-MSESAEELRSSAASHGWD----L-S--AIEIFDL-VPLE
CHRLHLLEGAPGAGKTTIAMQFLLEG--RERG-EKGLYIT-LSESTDELQAAAASHGWT----L-D--GIDLFDL-IPIE
RGRIHLLEGAPGTGKTTIALQLLIQA--RCDG-KTGLYIT-LSEDAKELETTAASHGWS----L-D--DFSVFDI-VPIE
KERLHLLEGAPGTGKTTIALQFLLQG--QRDG-RRCLYVT-LSESRAELCASAASHGWS----L-D--GIGIFDL-IPLE
RARLHLLEGAPGTGKTTIALQFLLKG--LRDG-KRGLYVT-LSETETELRASAKSHGWS----L-D--GIGIFEL-VPLE
RARLHLLEGAPGTGKTTIALQFLLKG--LRDG-KRGLYVT-LSETETELRASAASHGWS----L-D--GIGIFEL-VPLE
KDRIHLIEGPPGTGKTTIALRFLIDG--VRNS-QRCLYVT-FSESTAELVSAARTHGWN----V-E--GIDFFEL--VPE
THRLHLVEGAPGTGKTTIGMRFLIAG--VEKA-AKCLYVT-FSESEQELRSAAATHGWD----M-S--GIDIFEL--IPD
THRLHLLEGAPGTGKTTIGLRFLIAG--VAKS-AKCLYVT-FSESEQELRSAAATHGWD----V-S--GIDIFEL--VPD
PGRLFLVDGAPGAGKTTLALQFLMDG--VSQG-EGALYIT-LAESADEMAAVARSHGWS----L-D--GIEIYEM-PSVH
ANCFVLIEGDPGVGKTTMAMQFALEG--IRQG-ESVLYLS-LSEGEEELRSVAASHGFD----L-E--GLTIVDL-SPGS
AGQMYLLEGDPGTGKTTLAMQFILEG--TRRG-EKCLYIT-LSEPRSELELSMRSHGWD----P-A--DLPIAEF-VPEE
AGQMYLVEGDPGTGKTTLAMQFILAG--TRRG-SKSLYIT-LSESRDELEGSALSHGWH----P-H--EIPIAEF-VPAE
GGQMYLLEGDPGTGKTTLAMQFIIAG--VKKG-ERALYVT-LSESKAELEGSALSHGWN----I-E--LLPIAEF-IPAE
AGQMYLLEGDPGTGKTTLAMQFIMAG--VQRG-ESSLYIT-LSESKAELEGSALSHGWD----V-R--QLPISEF-IPAE
PSHLYLIDGDPGTGKTTLGIQFLLAG--VQQG-EPVLYIT-LSESERELRQVARSHAWN----L-D--GVNIFEL-LPME
RNHLFLIEGDPGTGKTTIAMQFLLEG--LRGG-HSGLYVT-LSESKHELLEIARAHGWS----F-D--AIPIFEM-VPDD
HNHLYLIEGDPGTGKTTIAMQFLMEG--ARRC-KKGLYVT-LSESKEELLEIADSHGWM----L-D--GIDLFEL-VADE
RGHLYLVEGDPGTGKTTIALQFLLEG--VKSG-ETGMYIT-LSESKQELEQVAESHGWS----L-D--PITIYEM-VPSD
KGHLYLIEGNPGTGKTTLALQFLLAG--IQNG-ERVLYIT-LSESEEELQEAMRSHGWS----F-E--SLRICEM-APPE
RNRLYLVEGQPGTGKTTLALQFLIDG--ARNG-EKCLYIT-LAETEDELRTGAASHGWD----L-D--GIDVFEL-LPPE
RQRLYLLEGHPGTGKTTVALQFLLEG--AARG-ERCLYIT-LSETEEELRDCAASHGWT----LPE--AITIFEL-IPPE
RNRLHLLEGSPGTGKTTIALQFLLEG--AKLD-EAGIYVS-LAETEEELRDGAASHGWS----IPD--QVKIFEL-IPPE
RNRLHLLEGIPGTGKTTIALQFLLAG--AKAG-ESGLYVS-LAETEDELRDGAASHGWT----IGD--RIRICEL-VPPE
RRHVFLLEGEPGSGKTTIALQFLLQG--AAEG-ERTLYVT-MSETEAELREGAAARGWD----LPP--SIQILEL-VPPE
RGHLYLLEGSPGTGKTTIALQFLVEG--HKRG-EKGLYVT-LSETDDELRLTAKSHGWE----IGE--TFDIFEQ-APPE
RGRVFLLEGNPGTGKTTIALRFLLTG--AEQG-ERGLYVS-LSESEDELRAGATSHGWT----LGP--EIDIFEF--APE
RDRVYLFEGSPGTGKTTAALSFLIAG--AAAG-ERVLYVT-LSETETELRDTAASHGWT----L-E--GVEIFEL-APPE
RDRVYLLEGNPGTGKTTAALRFLIEG--AGEG-EPTLYIT-LSETEAELRSTAQSHGWS----L-N--GVEIFEL-VPPE
RDRLYLLEGNPGTGKTTAAMSFLMAG--AAQG-ETCLYIT-LSETEEELRDTARSHEWS----L-E--GIDIFEL-VPPE
RDRVYLLEGAPGTGKTTAAMSFLLEG--ARRG-EAGLYIT-LSETEEELRGTATSHGWS----L-E--GVDIFEL-VPPE
RGRVYLLEGAPGTGKTTASMSFLLEG--ARLG-ERGLYIT-LSETEEELRGTARSHGWT----M-D--GVDIFEL-VPPE
RERVYLLEGAPGTGKTTSAMRFLLEG--ARLG-ERGLYIT-LSETEEELRGTARNHKWS----L-E--GVDIFEL-VPPE
KGRLFLLEGSPGTGKTTIGLQFLLAG--RDAG-ERVLYVT-MSETEAELRATAASHGWS----L-D--GVEIFEL-VPPE
RGRVFLLEGLPGTGKTTVAMQFLLEG--ARNG-EKVLYLT-LSESEEELRAAAAAHGWA----L-D--GVEIVEL-ISPD
RGRVFLLEGLPGTGKTTVAMQFLLEG--ARNG-EKVLYLT-LSESEEELRAAAAAHGWA----L-D--GVEIVEL-ISPD
RGRVFLLEGLPGTGKTTVAMQFLLEG--AQTG-EKVLYLT-LSESEEELRAAAAAHGWA----L-D--GVEIVEL-ISPD
RGRVFLLEGLPGTGKTTVAMQFLLEG--ARNG-EKVLYLT-LSESEEELRAAAAAHGWA----L-D--GVEIVEL-ISPD
RGRVFLLEGLPGTGKTTVAMQFLLEG--ARNG-EKVLYLT-LSESEEELRAAAAAHGWA----L-D--GVEIVEL-ISPD
RGRVFLLEGLPGTGKTTVAMQFLLEG--ARNG-EKVLYLT-LSESEEELRAAAAAHGWA----L-D--GVEIVEL-ISPD
NGRVFLLEGHPGTGKTTIALQFLLAG--AEAG-ETGLYIT-LSETEDELRASARSHGWS----L-E--GVDLYEL-APPE
RGRLYLLEGSPGTGKTTIATQFLITG--AAAG-ERCLYIT-LSETEDEFRVGAASHGWD----L-S--GIDIFEL-LPPE
RGRLYLLEGSPGTGKTTIATQFLIEG--AAVG-EPCLYIT-LSETENEFRAGAESHGWN----L-D--GIDIFEL-LPPE
RSRTFLLEGSPGTGKTTMAMQFLVAG--AQAG-ERCLYVT-LSETAAELRASAASHDIS----L-D--GIELYEL-IPPE
RGRLFLLEGSPGTGKTTIATQFLMAG--VAAG-ERVLYIT-LSETEEELRDGAASHGWT----LPP--ELTIYEL-VPPE
RGRLFLLEGSPGTGKTTIATQFLMAG--AAAG-ERVLYIT-LSETDEELRAGAASHGWD----FAP--SFEVFEL-VPPE
AGRLFLLEGTPGAGKTTIATQFLTQG--AEAG-EPVLYIT-LSETEEELRAGAKSHGWT----FPP--SFTVFEL-VPPE
AGRLFLLEGTPGAGKTTIATQFLTQG--AEAG-EPVLYIT-LSETEEELRAGAKSHGWT----FPP--SFTVFEL-VPPE
KSRLFLIEGSPGTGKTTIATQFLLAG--VEAG-ETTLYIT-LSETEEELRDGATSHGWT----FPA--AFEVFEL-VPPE
KGRLFLVEGSPGTGKTTLASQFLMAG--AEQG-EKVLYIT-LSETEEELRDGAASHGWT----FPE--NFEVFEL-VPPE
NGRLFLVEGSPGTGKTTLASQFLMAG--AAKD-EKVLYIT-LSETEEELRDGAASHGWQ----FPK--NFEIFEL-VPPE
NGRLFLVEGSPGTGKTTIASQFLMAG--VKND-ERVLYIT-LSETEEELRDGAASHGWD----FPE--NFEIFEL-VPPE
RARTFLLEGSPGTGKTTIAVKFLVTG--AAAG-ERCLYVT-LSETEDELRATAKAHGWD----L-S--GIDLYEL-IPPE
RARTFLLEGNPGTGKTTIALQFLMTG--AAAG-ERCLYVT-LSETEDELRASARSHGWD----L-A--GVELYEL-IPPE
RARTFLLEGNPGTGKTTIALQFLMTG--AAAG-ERCLYVT-LSETEDELRATALAHGWD----L-T--GVELYEL-IPPE
RARTFLLEGNPGTGKTTIALQFLMTG--AAAG-ERCLYVT-LSETEDELRATALAHGWD----L-T--GVELYEL-IPPE
RRRLFLLEGNPGTGKTTISIQFLSAG--AQAG-ERTLYIT-LSETEEELRAGATSHGLD----M-A--GIEVFEL-VPPE
RRRLFLLEGNPGTGKTTVSIQFLIAG--ARAG-ERSLYIT-LAETEEELRAGATSHGWD----L-T--GIDIFEL-VPPE
RRRVFLLEGAPGTGKTTVATQFLLAG--AEAG-ERSLYIT-LSENEDELRSGAGSHGWD----L-S--GIEVFEL-LPPE
RGRVFLLEGAPGTGKTTLAMQFLIAG--AEAG-ERCLYIT-LSETEQELRASAASHEWD----L-T--GVEIFEL-IPPE
RGRAFLLEGAPGTGKTTVATQFLIAG--AEAG-ERCLYIT-LSESETELRDGAGSHGWN----L-S--GVEVFEL-IPPE
RGRVFLLEGSPGTGKTTIAAQFLMAG--SAAG-ERTLYIT-LSETEDELRGTADSHGWA----L-D--DVEIFEL-VPPE
RGRIFLMEGDPGTGKTTIANQFLLAG--AAKG-ERCLYIT-LSETEEELRETAKSHDWD----LPE--NFHIFEL-VPPE
RGRIFLMEGDPGTGKTTIANQFLLAG--AAKG-ECCLYIT-LSETEEELRETARSHGWD----LPD--NFHIFEL-VPPE
RSRVFLLEGNPGTGKTTIATQFLLEG--ANRG-EQCLYIT-LSETEEELRESITSHRWE----LPE--NFAIFEL-IPPE
RGRVFLLEGSPGTGKTTIAMQFLAQG--AARG-EKCLYVT-LSETEDELRDSARSHGWD----L-T--GVDLYEL-VPPE
RGRVFLLEGSPGTGKTTIATQFLNEG--AASG-ERCLYIT-LSETEDEMREGARSHSWD----L-D--GIEIFEL-IPPE
RGRVFLLEGSPGTGKTTIATQFLIEG--AAQG-ERCLYIT-LSETEDEMRESAQSHGWT----L-A--GIDLYEL-VPPE
RGRVFLLEGSPGTGKTTIAMQFLIEG--AKRG-ERCLYIT-LSETDDEMRESAQSHGWT----L-D--GVDLFEL-VPPE
RGRVFLLEGSPGTGKTTIATQFLIEG--ARRG-ERCLYIT-LSETEEEMRESAASHGWT----L-E--GVDLFEL-VPPE
RGRVFLLEGSPGTGKTTIATQFLIEG--ARRG-ERCLYIT-LSETEEEMRESAASHGWT----L-E--GVDLFEL-VPPE
RGRVFLLEGSPGTGKTTIATQFLIEG--ARRG-ERCLYIT-LSETEEEMRESAASHGWT----L-E--GVDLFEL-VPPE
RGRVFLLEGSPGTGKTTIAMQFLIEG--ARRG-ERCLYIT-LSETEDEMRESAASHGWT----L-E--GVDLFEL-VPPE
RGRVFLLEGSPGTGKTTIAMQFLIEG--ARRG-ERCLYIT-LSETEDEMRESAASHGWT----L-E--GVDLFEL-VPPE
RGRVFLLEGSPGTGKTTIAMQFLIEG--ARRG-ERCLYIT-LSETEDEMRESAASHGWT----L-E--GVDLFEL-VPPE
RGRVFLLEGSPGTGKTTIAMQFLIEG--ARRG-ERCLYIT-LSETEDEMRESAASHGWT----L-E--GVDLFEL-VPPE
RGRVFLLEGSPGTGKTTVAMQFLIEG--ARRG-ERCLYIT-LSETEDEMRESAGSHGWT----L-E--GVDLFEL-VPPE
RGRVFLLEGSPGTGKTTIATQFLMEG--AERG-EKCLHVT-LSETEEEMRESAQSHGWD----L-S--GIDLFEL-VPPE
RGRVFLLEGSPGTGKTTIATQFLMEG--AAQG-EKCLYVT-LSETDEEMRDGAQSHGWD----F-A--GIDLFEL-LPPE
NGRLFLLEGSPGTGKTTLATQFLMAG--AAAG-ERALYIT-LSETEDELRAGAASHGWS----L-D--DIELFEL-VPPE
RGRLFLLEGSPGTGKTTIATQFLMAG--VAAG-ERALYIT-LSETEDELRSGATSHGWS----L-D--GIDIFEL-VPPE
RGRVFLLEGSPGTGKTTIAMQFLMNG--ADAG-ERVLYIT-LSETDDELRASAASHGWS----L-D--GVDVYEL-VPPE
RSRVFLLEGTPGTGKTTIATQFLMTG--AAAG-ERCLYIT-LSETEDELRASAASHGWS----F-D--GVDIFEL-VPPE
PGHVYLLEGSPGTGKTTIALQFLLEG--AKVG-EPGLYIT-MSETERELREGAASHGWT----VDG--GIKVFEL-VPPE
PGHVYLLEGSPGTGKTTIALQFLLAG--AKAG-ETGLYIT-MSETEAELRDGAASHGWS----LDD--AIHVFEL-VPPE
PGHVYLLEGSPGTGKTTIALQFLLEG--ARAG-ETGLYIT-MSETEQELRDGAASHGWV----LGD--GVQVFEL-VPPE
PGHVYLLEGSPGTGKTTIALQFLLDG--AKAG-ETGLYVT-MSETESELREGAASHGWS----LGD--SVHVYEL-VPPE
RDRLYLLEGSPGTGKTTVALQFLMEG--ARRG-ERGLYIS-LSETREELHETARSHGWA----IDD--HVTVYEL-IPPE
RDRLYLLEGDPGTGKTTIALQFLLEG--ARAG-EVGLYIT-LSETRQELSENAASHGWS----FDE--HIAVFEL-VPPE
RDSVFLLEGSPGTGKTTMALRFLLTG--AEAG-ERGLYIT-LSETERELRQGAASHGWT----LDD--SIEVFEL-VPPE
RDRVFLLEGSPGTGKTTLALQFLLEG--TAAG-ETGLYVT-LSETEEELREAAASHGWT----LGE--GITVFEL-VPPE
RRHVFLVEGSPGTGKTTTAMRFLLEG--AEKG-ETCLYVT-LSETEEELRDSAASHGWT----LDE--RISVFEV-VPAE
RGHVYLLEGNPGTGKTTIALDYLLEG--AALG-ERCLYIT-LSETEQELRSGAASHGWE----LNE--NIRVFEL-VPPE
RDHVFLLEGSPGTGKTTVGLKFLLAG--AERG-ERGLYIT-LSETQRELRTGARSHGWE----IGE--HITIFEV-VPPE
RGHVFLLEGEPGTGKTTVALQFLLAG--AQAG-ETSLYIT-LSETEGELRDSARSHGWE----LDG--SIAVFEL-TPPE
RGHVFLVEGEPGTGKTTVALKFLMTG--AQAG-ESCLYIT-LSETERELRDSARSHGWE----LDE--HIHVYEL-TPPE
RSHVFLLEGEPGTGKTTVALQFLLAG--AAAG-ERGLYIT-LSETERELRDGARSHGWE----LDE--HISVFEL-TPPE
RSHVFLLEGEPGTGKTTVALQFLLAG--AAAG-ERGLYIT-LSETERELRDGARSHGWE----LDE--NISVFEL-TPPE
RSHVFLLEGEPGTGKTTVALQFLLAG--SAAG-ERGLYIT-LSETERELRDGARSHGWE----LDE--NISVFEL-TPPE
RGHMFLLEGEPGTGKTTVALQFLMAG--ARAG-ERTLYIT-LSETERELRQGAKSHGWD----LDE--NIHVFEL-TPPE
RSHVFLLEGEPGTGKTTIALQFLQAG--AMAG-ERCLYIT-LSETERELRQGARSHGWE----LDD--HIHIFEL-TPPE
RSHLFLLEGEPGTGKTTVALHFLQDG--AKSG-ERSLYIT-LSETERELRQGAKSHGWD----LDD--NIHIFEL-TPPE
RSHLFLLEGEPGTGKTTVALHFLQDG--AKCG-ERSLYIT-LSETERELRQGAKSHGWD----LDE--NIHIFEL-TPPE
RSHLFLLEGEPGTGKTTVALHFLQDG--AKCG-ERSLYIT-LSETERELRQGAKSHGWD----LDE--NIHIFEL-TPPE
RSHLFLLEGEPGTGKTTVALHFLQDG--AKCG-ERSLYIT-LSETERELRQGAKSHGWD----LDE--NIHIFEL-TPPE
RSHLFLLEGEPGTGKTTVALQFLQAG--AKNG-ERSLYIT-LSETERELRQGAESHGWH----LDD--NIHIFEL-TPPE
RGHVFLLEGEPGTGKTTIALHFLLAG--ARAG-ERSLYIT-LSETERELRQGAASHRWA----LDE--NIEIFEL-TPSE
RGHVFLLEGEPGTGKTTVALQFLMAG--AEAG-ERSLYIT-LSETEQELRQGARSHGWE----LDH--NIAIFEL-TPPE
RGHVFLLEGEPGTGKTTVALQFLLAG--AEAG-ERSLYIT-LSETEQELRQGARSHGWE----LDH--NIAIFEL-TPPE
RGHVFLLEGEPGTGKTTVALQFLLAG--AEAG-ERSLYIT-LSETEQELRQGARSHGWE----LDH--NIAIFEL-TPPE
RGHVFLLEGEPGTGKTTVALQFLLAG--AAAG-ERSLYIT-LSETAEELRQGASSHGWS----LDE--HIEIFEL-TPPE
RGHVFLLEGEPGTGKTTVALQFLLAG--AAAG-ERSLYIT-LSETEEELRQGASSHGWD----LDD--NIEIFEL-TPPE
RSHVFLLEGEPGTGKTTVALHFLRTG--ALAG-ERCLYIT-LSETERELRQGAQSHGWE----LDG--SIHIFEL-TPPE
RGHVFLLEGQPGTGKTTMALHFLRAG--AEAG-ERCLYIT-LSETERELRQGAASHGWQ----LDE--QIHIFEL-IPPE
RGHVFLLEGQPGTGKTTVALHFLRAG--AAAG-ERCLYIT-LSETERELRQGAASHGWQ----LDE--HIHIFEL-IPPE
RSHVFLLEGQPGTGKTTVALHFLRAG--AAAG-ERCLYIT-LSETERELRQGAASHGWQ----LDE--HIHIFEL-IPPE
RGHVFLLEGEPGTGKTTVALQFLRAG--AQAG-ERCLYIT-LSETERELRQGAQSHGWE----LDE--NIHLFEL-TPPE
RGHVFLLEGQPGTGKTTVALHFLRDG--AAAG-ERCLYIT-LSETERELRQGAQSHGWQ----LDE--NIHIFEL-IPPE
RSHVFLLEGEPGTGKTTVALHFLRAG--AAAG-ERCLYIT-LSETERELRQGAQSHGWQ----LDE--NIHIFEL-IPPE
RSHVFLLEGEPGTGKTTVALHFLRAG--AAAG-ERCLYIT-LSETERELRQGAQSHGWQ----LDE--NIHIFEL-IPPE
RSHVFLLEGEPGTGKTTVALHFLRAG--AAAG-ERCLYIT-LSETERELRQGAQSHGWQ----LDE--NIHIFEL-IPPE
RSHVFLLEGEPGTGKTTVALHFLRAG--AAAG-ERCLYIT-LSETERELRQGAQSHGWQ----LDE--NIHIFEL-IPPE
RSHVFLLEGEPGTGKTTVALHFLRAG--AAAG-ERCLYIT-LSETERELRQGAQSHGWQ----LDE--NIHIFEL-IPPE
RSHLFLLEGEPGTGKTTVALHFLQAG--ARNG-ERSLYIT-LSETERELRQGAKSHGWD----LDE--HIHIFEL-TPPE
RSHLFLLEGEPGTGKTTVALHFLQAG--AKNG-ERSLYIT-LSETERELRQGAKSHGWD----LDE--HIHIFEL-TPPE
RSHLFLLEGEPGTGKTTVALQFLQAG--AKSG-ERSLYIT-LSETERELRQGAKSHGWD----LDE--HIHIFEL-TPPE
RSHLFLLEGEPGTGKTTVALHFLQSG--AKNG-ERSLYIT-LSETERELRQGAKSHGWD----LDE--HIHIFEL-TPPE
RSHLFLLEGEPGTGKTTVALHFLQAG--AKNG-ERSLYIT-LSETERELRQGAASHGWD----LDD--NIHIFEL-TPPE
RSHLFLLEGEPGTGKTTVALHFLQAG--AKNG-ERSLYIT-LSETERELRQGAASHGWD----LDD--NIHIFEL-TPPE
RSHLFLLEGEPGTGKTTVALHFLQAG--AEAG-ERSLYIT-LSETERELRQGAGSHGWE----LDE--HIHIFEL-TPPE
RSHLFLLEGEPGTGKTTVALHFLQAG--AKAG-ERSLYIT-LSETERELRQGAQSHGWE----LDE--HIHIFEL-TPPE
RSHLFLLEGEPGTGKTTVALHFLQAG--AKAG-ERSLYIT-LSETERELRQGAKSHGWD----LDE--HIHIFEL-TPPE
RSHLFLLEGEPGTGKTTVALHFLQAG--AKAG-ERSLYIT-LSETERELRQGAKSHGWD----LDE--HIHIFEL-TPPE
RSHLFLLEGEPGTGKTTVALHFLQAG--AKNG-ERSLYIT-LSETERELRQGAKSHGWD----LDD--NIHIFEL-TPPE
RSHLFLLEGEPGTGKTTVALHFLQAG--AKDG-ETSLYIT-LSETERELRQGAKSHGWD----LDN--NIHIFEL-TPPE
RSHLFLLEGEPGTGKTTVALHFLQAG--AQNG-ERSLYIT-LSETERELRQGAKSHGWD----LDD--NIHIFEL-TPPE
RSHLFLLEGEPGTGKTTVALHFLQAG--AKNG-ETSLYIT-LSETERELRQGATSHGWD----LDD--NIHIFEL-TPPE
RSHLFLLEGEPGTGKTTVALHFLQAG--AKNG-ETSLYIT-LSETERELRQGATSHGWD----LDD--NIHIFEL-TPPE
RSHLFLLEGEPGTGKTTVALHFLQAG--AKNG-EKSLYIT-LSETERELRQGAKSHGWD----LDD--NIHIFEL-TPPE
RSHLFLLEGEPGTGKTTVALHFLQAG--AENG-ETSLYIT-LSETERELRQGAKSHGWD----LDD--NIHIFEL-TPPE
RSHLFLLEGEPGTGKTTVALHFLQAG--AKNG-ETSLYIT-LSETERELRQGAKSHGWD----LDD--NIHIFEL-TPPE
RSHLFLLEGEPGTGKTTVALHFLQAG--AKNG-ETSLYIT-LSETERELRQGAKSHGWD----LDE--NIHIFEL-TPPE
RSHLFLLEGEPGTGKTTVALHFLQAG--AKNG-ETSLYIT-LSETERELRQGAKSHGWD----LDE--NIHIFEL-TPPE
RSHLFLLEGEPGTGKTTVALHFLQAG--AKNG-ETSLYIT-LSETERELRQGAKSHGWD----LDE--NIHIFEL-TPPE
RSHLFLLEGEPGTGKTTVALHFLQAG--AKNG-ETSLYIT-LSETERELRQGAKSHGWD----LDE--NIHIFEL-TPPE
RSHVFLLEGEPGTGKTTVALHFLQAG--AKNG-ERCLYIT-LSETEHELRQGAKSHGWD----LDD--HIHIFEL-TPPE
RSHVFLLEGEPGTGKTTVALHFLQAG--AQNG-ERCLYIT-LSETEHELRQGAKSHGWD----LDD--HIHIFEL-TPPE
RSHVFLLEGEPGTGKTTVALHFLRAG--AQNG-ERCLYIT-LSETEHELRQGAKSHGWD----LDE--HIHIFEL-TPPE
RSHVFLLEGEPGTGKTTVALHFLRAG--AQNG-ERCLYIT-LSETEHELRQGAKSHGWD----LDE--HIHIFEL-TPPE
RSHVFLLEGEPGTGKTTVALHFLRAG--AQNG-ERCLYIT-LSETEHELRQGAKSHGWD----LDE--HIHIFEL-TPPE
RSHVFLLEGEPGTGKTTVALHFLRAG--AQNG-ERCLYIT-LSETEHELRQGAKSHGWD----LDE--HIHIFEL-TPPE
RSHLFLLEGEPGTGKTTVALHFLQAG--AKNG-ERSLYIT-LSETERELRQGAESHGWD----LDD--NIHIFEL-TPPE
RSHLFLLEGEPGTGKTTVALHFLQAG--AQNG-ERCLYIT-LSETERELRQGAKSHGWD----LDD--NIFIFEL-TPPE
RSHLFLLEGEPGTGKTTVALHFLQAG--AQNG-ERCLYIT-LSETERELRQGAESHGWD----LDD--NIFIFEL-TPPE
RSHLFLLEGEPGTGKTTVALHFLQAG--AQNG-ERCLYIT-LSETEHELRQGAKSHGWD----LDD--NIFIFEL-TPPE
RSHLFLLEGEPGTGKTTVALHFLQAG--AQNG-ERCLYIT-LSETERELRQGAKSHGWD----LDD--NIFIFEL-TPPE
RSHLFLLEGEPGTGKTTVALHFLQDG--AKNG-ERSLYIT-LSETERELRQGAESHGWD----LDD--NIHIFEL-TPPE
RSHLFLLEGEPGTGKTTVALHFLQAG--AKNG-ERSLYIT-LSETERELRQGAESHGWD----LDD--NICIFEL-TPPE
RSHLFLLEGEPGTGKTTVALHFLQAG--AKNG-ERSLYIT-LSETERELRQGAESHGWD----LDD--NICIFEL-TPPE
RSHLFLLEGEPGTGKTTVALHFLQAG--AKDG-ERSLYIT-LSETERELRQGAESHGWN----LDD--NIHIFEL-TPPE
RSHLFLLEGEPGTGKTTVALHFLQSG--ARDG-ERSLYIT-LSETERELRQGAKSHGWD----LDD--NIHIFEL-TPPE
RSHLFLLEGEPGTGKTTVALHFLQAG--AKSG-ERSLYIT-LSETERELRQGAESHGWH----LDD--NIHIFEL-TPPE
RSHLFLLEGEPGTGKTTVALHFLQAG--AREG-ERSLYIT-LSETERELRQGAKSHGWD----LDD--NIHIFEL-TPPE
RSHLFLLEGEPGTGKTTVALHFLQAG--ARNG-ERSLYIT-LSETERELRQGAKSHGWD----LDE--NIHIFEL-TPPE
RSHLFLLEGEPGTGKTTVALHFLQAG--AKSG-ERSLYIT-LSETERELRHGAKSHGWD----LDD--NIHIFEL-TPPE
RSHLFLLEGEPGTGKTTVALHFLQAG--AKSG-ERSLYIT-LSETERELRQGATSHGWD----LDD--NIHIFEL-TPPE
RSHLFLLEGEPGTGKTTVALHFLKAG--AENG-ERSLYIT-LSETERELRQGAKSHGWD----LDD--NIHIFEL-TPPE
RSHLFLLEGEPGTGKTTVALHFLKAG--AENG-ERSLYIT-LSETERELRQGAKSHGWD----LDD--NIHIFEL-TPPE
RSHLFLLEGEPGTGKTTVALHFLKAG--AENG-ERSLYIT-LSETERELRQGAKSHGWD----LDD--NIHIFEL-TPPE
RSHLFLLEGEPGTGKTTVALHFLQAG--AREG-ERSLYIT-LSETERELRQGAKSHGWD----LDD--NIHIFEL-TPPE
RSHLFLLEGEPGTGKTTVALHFLQAG--AKSG-ERSLYIT-LSETERELRQGAKSHGWD----LDD--NIHIFEL-TPPE
RSHLFLLEGEPGTGKTTVALHFLQAG--AKNG-ETCLYIT-LSETERELRQGAESHGWD----LDD--NIHIFEL-TPPE
RSHLFLLEGEPGTGKTTVALHFLQAG--AKNG-ETCLYIT-LSETERELRQGAESHGWD----LDD--NIHIFEL-TPPE
RSHLFLLEGEPGTGKTTVALHFLQAG--AKNG-ERSLYIT-LSETERELRQGAKSHGWD----LDD--NIHIFEL-TPPE
RSHLFLLEGEPGTGKTTVALHFLQAG--AHNG-ERCLYIT-LSETERELRQGAKSHGWE----LDD--HIHIFEL-TPPE
RSHLFLLEGEPGTGKTTVALHFLQAG--AHNG-ERCLYIT-LSETERELRQGAKSHGWE----LDD--HIHIFEL-TPPE
RSHLFLLEGEPGTGKTTVALHFLQAG--AKNG-EKSLYIT-LSETEHELRQGAKSHGWD----LDD--NIHIFEL-TPPE
RSHLFLLEGEPGTGKTTVALHFLQAG--AKNG-EKSLYIT-LSETERELRQGAKSHGWD----LDD--NIHIFEL-TPPE
RSHLFLLEGEPGTGKTTVALHFLQAG--AKNG-EKSLYIT-LSETERELRQGAKSHGWD----LDD--NIHIFEL-TPPE
RSHLFLLEGEPGTGKTTVALHFLQAG--AKNG-EKSLYIT-LSETERELRQGAKSHGWD----LDD--NIHIFEL-TPPE
RSHLFLLEGEPGTGKTTVALHFLQAG--AKNG-EKSLYIT-LSETERELRQGAKSHGWD----LDD--NIHIFEL-TPPE
RSHLFLLEGEPGTGKTTVALHFLQAG--AKNG-EKSLYIT-LSETERELRQGAKSHGWD----LDD--NIHIFEL-TPPE
RSHVFLLEGEPGTGKTTVALHFLQAG--AKNG-EKSLYIT-LSETERELRQGAKSHGWD----LDD--NIHIFEL-TPPE
RSHLFLLEGEPGTGKTTVALHFLQAG--AKKG-EKSLYIT-LSETERELRQGAKSHGWD----LDD--NIHIFEL-TPPE
RSHLFLLEGEPGTGKTTVALHFLQAG--AKNG-ERSLYIT-LSETERELRQGAESHGWD----LDD--NIHIFEL-TPPE
RRHLFLLEGEPGTGKTTVALHFLQAG--AKAG-ETSLYIT-LSETERELRQGAKSHGWD----LDD--NIHIFEL-TPPE
RSHLFLLEGEPGTGKTTVALHFLQAG--AKNG-ETSLYIT-LSETERELRQGAKSHGWD----LDD--NIHIFEL-TPPE
RSHLFLLEGEPGTGKTTVALHFLQAG--AKNG-ERSLYIT-LSETERELRQGAKSHGWD----LDD--NIHIFEL-TPPE
RSHLFLLEGEPGTGKTTVALHFLQAG--AKNG-ERSLYIT-LSETERELRQGAKSHGWD----MDD--NIHIFEL-TPPE
RSHLFLLEGEPGTGKTTVALHFLQAG--AKNG-ERSLYIT-LSETERELRQGAKSHGWD----MDD--NIHIFEL-TPPE
RGHLFLLEGEPGTGKTTVALHFLQAG--AKNG-ERSLYIT-LSETERELRQGAKSHGWD----LDD--NIHIFEL-TPPE
RSHLFLLEGEPGTGKTTVALHFLQAG--AKNG-ERSLYIT-LSETERELRQGAKSHGWD----LDD--NIHIFEL-TPPE
RSHLFLLEGEPGTGKTTVALHFLQAG--AKNG-ERSLYIT-LSETERELRQGAKSHGWD----LDD--NIHIFEL-TPPE
RSHLFLLEGEPGTGKTTVALHFLQAG--AKEG-ERTLYIT-LSETERELRQGAKSHGWD----LDE--NIHIFEL-TPPE
RSHLFLLEGEPGTGKTTVALHFLQAG--AKAG-ERTLYIT-LSETERELRQGAESHGWD----LDD--NIYIFEL-TPPE
RSHLFLLEGEPGTGKTTVALHFLQAG--AKAG-ERTLYIT-LSETERELRQGAESHGWD----LDD--NIHIFEL-TPPE
RSHLFLLEGEPGTGKTTVALHFLQAG--AKAG-ERTLYIT-LSETERELRQGAESHGWD----LDD--NIHIFEL-TPPE
RGHVFLLEGEPGTGKTTVALHFLLAG--AKAD-ERSLYIT-LSETERELRQGAHSHGWT----LDE--NIEIFEL-TPPE
RSHVFLLEGEPGTGKTTVALQFLLAG--AQAG-ERSLYIT-LSETERELRQGAASHGWT----IDE--NVHIFEL-TPPE
RSHVFLLEGEPGTGKTTVALQFLLAG--AQAG-ERSLYIT-LSETERELRQGAASHGWT----IDE--NVHIFEL-TPPE
RGHVFLLEGEPGTGKTTVALQFLLAG--AKAG-ERSLYIT-LSETERELRQGAASHGWT----IDE--NVHIFEL-TPPE
RGHVFLLEGEPGTGKTTVALQFLLAG--AQAG-ERSLYIT-LSETERELRQGAASHGWM----IDE--NVHIFEL-TPPE
RGHVFLLEGEPGTGKTTVALQFLLAG--AQAG-ERSLYIT-LSETERELRQGAASHGWT----IDE--NVHIFEL-TPPE
RGHVFLLEGEPGTGKTTVALHFLLAG--AEAG-ERSLYIT-LSETERELRQGAASHGWT----MDE--NIHIFEL-TPPE
RGHVFLLEGEPGTGKTTVALHFLLAG--AEAG-ERSLYIT-LSETERELRQGAASHGWT----LDE--NIHIFEL-TPPE
RGHVFLLEGEPGTGKTTVALHFLLAG--AKAG-ERSLYIT-LSETERELRQGATSHGWT----LDE--NIHIFEL-TPPE
RGHVFLLEGEPGTGKTTVALHFLLAG--AQAG-ERSLYIT-LSETERELRQGATSHGWT----LDE--NIHIFEL-TPPE
RGHVFLLEGEPGTGKTTVALHFLLAG--AQAG-ERSLYIT-LSETERELRQGASSHGWT----LDD--HIHIFEL-TPPE
RGHVFLLEGEPGTGKTTVALHFLLAG--SQAG-ERSLYIT-LSETERELRQGAASHGWT----LDD--NIHIFEL-TPPE
RGHVFLLEGEPGTGKTTVALHFLLAG--AKAG-ERSLYIT-LSETERELRQGAASHGWT----LDE--NIHIFEL-TPPE
RGHVFLLEGEPGTGKTTVALHFLLAG--AKAG-ERSLYIT-LSETERELRQGAASHGWT----LDD--NIHIFEL-TPPE
RGHVFLLEGEPGTGKTTVALHFLLAG--AKAG-ERSLYIT-LSETERELRQGATSHGWT----LDD--NIHIFEL-TPPE
RGHVFLLEGEPGTGKTTVALHFLLAG--AKAG-ERSLYIT-LSETERELRQGATSHGWT----LDD--NIHIFEL-TPPE
RGHVFLLEGEPGTGKTTVALHFLLAG--AKVG-ERSLYIT-LSETERELRQGATSHGWT----LDD--NIHIFEL-TPPE
RGHVFLLEGEPGTGKTTVALHFLLAG--AKAG-ERSLYIT-LSETERELRQGATSHGWT----LDD--NIHIFEL-TPPE
RGHVFLLEGEPGTGKTTVALHFLLAG--AKAG-ERSLYIT-LSETERELRQGATSHGWT----LDN--NIHIFEL-TPPE
RGHVFLLEGEPGTGKTTVALHFLLAG--AKAG-ERSLYIT-LSETERELRQGATSHGWT----LDD--NIHIFEL-TPPE
RGHVFLLEGEPGTGKTTVALHFLLAG--AKAG-ERSLYIT-LSETERELRQGATSHGWT----LDD--NIHIFEL-TPPE
RGHVFLLEGEPGTGKTTVALHFLLAG--AKAG-ERSLYIT-LSETERELRQGATSHGWT----LDD--NIHIFEL-TPPE
RGHVFLLEGEPGTGKTTVALHFLLAG--AKAG-ERSLYIT-LSETERELRQGATSHGWT----LDD--NIHIFEL-TPPE
RGHVFLLEGEPGTGKTTVALHFLLAG--AKAG-ERSLYIT-LSETERELRQGATSHGWT----LDD--NIHIFEL-TPPE
RGHVFLLEGEPGTGKTTVALHFLLAG--AKAG-ERSLYIT-LSETERELRQGATSHGWT----LDD--NIHIFEL-TPPE
RGHVFLLEGEPGTGKTTVALHFLLAG--AQAG-ERSLYIT-LSETERELRQGALSHGWE----MDD--NVHIFEL-TPPE
RGHVFLLEGEPGTGKTTVALHFLLAG--AQAG-ERSLYIT-LSETERELRQGALSHGWE----MDD--NVHIFEL-TPPE
RGHVFLLEGEPGTGKTTVALHFLLAG--AQVG-ERSLYIT-LSETERELRQGALSHGWE----MDE--NVHIFEL-TPPE
RGHVFLLEGEPGTGKTTVALHFLLAG--AQAG-ERSLYIT-LSETERELRQGALSHGWE----MDE--NVHIFEL-TPPE
RGHVFLLEGEPGTGKTTVALHFLMAG--AEAG-ERSLYIT-LSETERELRQGARSHGWE----LGE--NVNIFEL-TPPE
RGHVFLLEGEPGTGKTTVALHFLMAG--AEAG-ERSLYIT-LSETEHELRQGARSHGWE----LGE--NVHIFEL-TPPE
RGHVFLLEGEPGTGKTTVALHFLLAG--AQAG-ERSLYIT-LSETERELRQGARSHGWE----LDD--NVHIFEL-TPPE
RGHVFLLEGEPGTGKTTVALHFLLAG--AQAG-ERSLYIT-LSETERELRQGARSHGWE----LDD--NVHIFEL-TPPE
RGHVFLLEGEPGTGKTTVALHFLLAG--AQAG-ERSLYIT-LSETERELRQGARSHGWE----LDD--NVHIFEL-TPPE
RGHVFLLEGEPGTGKTTVALHFLRAG--ALAG-ERCLYIT-LSETEKELRQGALSHGWE----LNE--NIKIFEL-TPPE
RGHVFLLEGEPGTGKTTVALHFLRAG--ALAG-ERCLYIT-LSETEKELRQGALSHGWE----LNE--NIKIFEL-TPPE
RGHVFLLEGEPGTGKTTVALHFLRAG--ALAG-ERCLYIT-LSETEKELRQGALSHGWE----LNE--NIKIFEL-TPPE
RGHVFLLEGEPGTGKTTVALHFLRAG--ALAG-ERCLYIT-LSETEKELRQGALSHGWE----LNE--NIKIFEL-TPPE
RGHVFLLEGEPGTGKTTVALHFLRAG--ALAG-ERCLYIT-LSETEKELRQGALSHGWE----LNE--NIKIFEL-TPPE
RGHVFLLEGEPGTGKTTVALHFLRAG--ALAG-ERCLYIT-LSETEKELRQGALSHGWE----LNE--NIKIFEL-TPPE
RGHVFLLEGEPGTGKTTVALHFLRAG--ALEG-ERCLYIT-LSETEKELRQGALSHGWE----LNE--NIQIFEL-TPPE
RGHVFLLEGEPGTGKTTVALHFLRAG--ALAG-ERCLYIT-LSETEKELRQGALSHGWE----LNE--NIQIFEL-TPPE
RGHVFLLEGEPGTGKTTVALQFLMAG--ARAG-ERSLYIT-LSETEHELRQGARSHGWE----LDE--NIHIFEL-TPPE
RGHVFLLEGEPGTGKTTVALHFLMAG--ARAG-ERSLYIT-LSETERELRQGARSHGWE----LDE--SVHIFEL-TPPE
RGHVFLLEGEPGTGKTTVALHFLLAG--AQAG-ERSLYIT-LSETERELRQGARSHGWE----LGE--NVHIFEL-TPPE
RGHVFLLEGEPGTGKTTVALHFLMAG--AKAG-ERSLYIT-LSETERELRQGALSHGWD----LDE--NINIFEL-TPPE
RGHVFLLEGEPGTGKTTVALHFLMAG--AAAG-ERSLYIT-LSETERELRQGALSHGWE----LGE--NIHIFEL-TPPE
RGHVFLLEGEPGTGKTTVALHFLLAG--ARAG-ERSLYIT-LSETERELRQGAQSHGWE----LDE--NIHIFEL-TPPE
RGHVFLLEGEPGTGKTTVALHFLLAG--ALAG-ERSLYIT-LSETERELRQGALSHGWE----LDE--NIHIFEL-TPPE
RGHVFLLEGEPGTGKTTVALHFLMAG--ARAG-ERSLYIT-LSETERELRQGALSHGWE----LDE--NIHIFEL-TPPE
RGHVFLLEGEPGTGKTTVALHFLLAG--ARAG-ERSLYIT-LSETERELRQGALSHGWE----LDE--NIHIFEL-TPPE
RGHVFLLEGEPGTGKTTVALHFLLAG--ARAG-ERSLYIT-LSETERELRQGALSHGWE----LDE--NIHIFEL-TPPE
RGHVFLLEGEPGTGKTTVALHFLLAG--ARAG-ERSLYIT-LSETERELRQGALSHGWE----LDE--NIHIFEL-TPPE
RGHVFLLEGEPGTGKTTVALHFLLAG--ARAG-ERSLYIT-LSETERELRQGALSHGWE----LDE--NIHIFEL-TPPE
RGHVFLLEGEPGTGKTTVALHFLLAG--ARAG-ERSLYIT-LSETERELRQGALSHGWE----LDE--NIHIFEL-TPPE
RGHVFLLEGEPGTGKTTVALHFLLAG--ARAG-ERSLYIT-LSETERELRQGALSHGWE----LDE--NIHIFEL-TPPE
RGHVFLLEGEPGTGKTTVALHFLLAG--ARAG-ERSLYIT-LSETERELRQGALSHGWE----LDE--NIHIFEL-TPPE
RGHVFLLEGEPGTGKTTVALHFLLAG--ARAG-ERSLYIT-LSETERELRQGALSHGWE----LDE--NIHIFEL-TPPE
RGHVFLLEGEPGTGKTTIALHFLLAG--ARAG-ERSLYIT-LSETERELRQGALSHGWE----LDE--NIHIFEL-TPPE
RGHVFLLEGEPGTGKTTVALHFLLAG--ARAG-ERSLYIT-LSETERELRQGALSHGWE----LDE--NIHIFEL-TPPE
RGHVFLLEGEPGTGKTTVALHFLLAG--ARAG-ERSLYIT-LSETERELRQGALSHGWE----LDE--NIHIFEL-TPPE
RGHVFLLEGEPGTGKTTVALHFLLAG--ARAG-ERSLYIT-LSETERELRQGALSHGWE----LDE--NIHIFEL-TPPE
RGHVFLLEGEPGTGKTTVALHFLLAG--ARAG-ERSLYIT-LSETERELRQGALSHGWE----LDE--NIHIFEL-TPPE
RGHVFLLEGEPGTGKTTVALHFLLAG--ARAG-ERSLYIT-LSETERELRQGALSHGWE----LDE--NIHIFEL-TPPE
RGHVFLLEGEPGTGKTTVALHFLLAG--ARAG-ERSLYIT-LSETERELRQGALSHGWE----LDE--NIHIFEL-TPPE
RGHVFLLEGEPGTGKTTVALHFLLAG--ARAG-ERSLYIT-LSETERELRQGALSHGWE----LDE--NIHIFEL-TPPE
RGHVFLLEGEPGTGKTTVALHFLLAG--ARAG-ERSLYIT-LSETERELRQGALSHGWE----LDE--NIHIFEL-TPPE
RGHVFLLEGEPGTGKTTVALHFLLAG--ARAG-ERSLYIT-LSETERELRQGALSHGWE----LDE--NIHIFEL-TPPE
RGHVFLLEGEPGTGKTTVALHFLLAG--ARAG-ERSLYIT-LSETERELRQGALSHGWE----LDE--NIHIFEL-TPPE
RGHVFLLEGEPGTGKTTVALHFLLAG--ARAG-ERSLYIT-LSETERELRQGALSHGWE----LDE--NIHIFEL-TPPE
RGHVFLLEGEPGTGKTTVALHFLLAG--ARAG-ERSLYIT-LSETERELRQGALSHGWE----LDE--NIHIFEL-TPPE
RGHVFLLEGEPGTGKTTAALHFLRAG--SVAG-ERTLYIT-LSETERELRQGAASHGWE----LDE--NIVIFEL-TPPE
RSHVFLLEGEPGTGKTTVALHFLMAG--ARAG-ERCLYIT-LSETERELRQGAASHGWE----LND--NIEIFEL-TPPE
RSHVFLLEGEPGTGKTTVALHFLLAG--ARAG-ERSLYIT-LSETEHELRQGAASHGWE----LGE--NIEIFEL-TPPE
RSHVFLLEGEPGTGKTTVALHFLLAG--ARAG-ERSLYIT-LSETERELRQGAASHGWE----LNE--NIEIFEL-TPPE
RSHVFLLEGEPGTGKTTVALHFLLAG--ARAG-ERSLYIT-LSETERELRQGAASHGWE----LNE--NIEIFEL-TPPE
RSHVFLLEGEPGTGKTTVALHFLLAG--ARAG-ERSLYIT-LSETERELRQGAASHGWE----LNE--NIEIFEL-TPPE
RSHVFLLEGEPGTGKTTVALHFLLAG--ARAG-ERSLYIT-LSETERELRQGAASHGWE----LNE--NIEIFEL-TPPE
RGHVFLLEGEPGTGKTTVALHFLLAG--AKAG-ERSLYIT-LSETERELRQGALSHGWT----LDD--NIKIFEL-TPPE
RGHVFLLEGEPGTGKTTVALHFLLAG--AKAD-ERSLYIT-LSETERELRQGALSHGWT----LDD--NIKIFEL-TPPE
RGHVFLLEGEPGTGKTTVALHFLLAG--AKAG-ERSLYIT-LSETERELRQGASSHGWT----LDD--NIKIFEL-TPPE
RGHVFLLEGEPGTGKTTVALHFLLAG--AKAG-ERSLYIT-LSETERELRQGALSHGWT----LDD--NIKIFEL-TPPE
RGHVFLLEGEPGTGKTTVALHFLLAG--ARAG-ERCLYIT-LSETERELRQGARSHGWE----LNE--NIEIFEL-TPPE
RGHVFLLEGEPGTGKTTVALHFLMAG--ARAG-ERCLYIT-LSETERELRQGAQSHGWE----LNE--NIEIFEL-TPPE
RGHVFLLEGEPGTGKTTVALHFLMAG--ARAG-ERCLYIT-LSETERELRQGALSHGWE----LNE--NIEIFEL-TPPE
RGHVFLLEGEPGTGKTTVALHFLLAG--ARAG-ERCLYIT-LSETERELRQGAASHGWE----LNE--NIEIFEL-TPPE
RGHVFLLEGEPGTGKTTVALHFLLAG--ARAG-ERCLYIT-LSETERELRQGAASHGWE----LNE--NIEIFEL-TPPE
RGHVFLLEGEPGTGKTTVALHFLMAG--ARAG-ERCLYIT-LSETERELRQGAASHGWE----LNE--NIEIFEL-TPPE
RGHVFLLEGEPGTGKTTVALHFLMAG--ARAG-ERCLYIT-LSETERELRQGAASHGWE----LNE--NIEIFEL-TPPE
RGHVFLLEGEPGTGKTTVALHFLMAG--ARAG-ERCLYIT-LSETERELRQGALSHGWE----LGE--NIEIFEL-TPPE
RGHVFLLEGEPGTGKTTVALHFLLAG--ARAG-ERSLYIT-LSETERELRQGALSHGWE----LGD--NIEIFEL-TPPE
RNHVFLLEGEPGTGKTTVALQFLLAG--AQAG-EVGLYIT-LSETERELREGARSHGWE----LDE--HIEIFEL-TPPE
-------------------MQFLLAG--AQAG-EVGLYIT-LSETERELREGARSHGWE----LDE--HIEIFEL-TPPE
RNHVFLLEGEPGTGKTTVALQFLQAG--ADAG-EVSLYIT-LSETEHELREGAASHGWE----LAD--EINIFEL-TPPE
RNHVFLLEGEPGTGKTTVALQFLQAG--ADAG-EVSLYIT-LSETEHELREGAASHGWE----LAD--EINIFEL-TPPE
RNHVFLLEGEPGTGKTTVALQFLQAG--ADAG-EVSLYIT-LSETEHELREGAASHDWE----LAD--EINIFEL-TPPE
RNHVFLLEGEPGTGKTTVALQFLQAG--ADAG-EVSLYIT-LSETEHELREGAASHGWV----LAD--EINIFEL-TPPE
RNHVFLLEGEPGTGKTTVALQFLQAG--ANLG-EVSLYIT-LSETEHELREGAASHGWE----LAD--EINIFEL-TPPE
RNHVFLLEGEPGTGKTTVALQFLQAG--ADLG-EVSLYIT-LSETEHELREGAASHGWE----LAD--EINIFEL-TPPE
RNHVFLLEGEPGTGKTTVALQFLQAG--ADLG-EVSLYIT-LSETEHELREGAASHGWE----LAD--EINIFEL-TPPE
RSHVFLLEGEPGTGKTTVALQFLLAG--AEVG-EVCLYIT-LSETERELRDGARSHGWE----LDE--NIKIFEL-TPPE
RSHVFLLEGEPGTGKTTVALQFLLAG--AEVG-EVCLYIT-LSETERELRDGARSHGWE----LDE--NIKIFEL-TPPE
RSHVFLLEGEPGTGKTTVALQFLLAG--ADAG-EVCLYIT-LSETERELRDGARSHGWE----LDE--HIRIFEL-TPPE
RCHVFLLEGEPGTGKTTVALQFLLAG--AQAG-ETSLYIT-LSETERELRDGARSHGWE----LDE--HIKIFEL-TPPE
RCHVFLLEGEPGTGKTTVALQFLLAG--AQAG-ETSLYIT-LSETERELRDGARSHGWE----LDE--HIKIFEL-TPPE
RCHVFLLEGEPGTGKTTVALQFLLAG--AQAG-ETSLYIT-LSETERELRDGARSHGWE----LDE--HIKIFEL-TPPE
RSHVFLLEGEPGTGKTTIALQFLQAG--AAAG-EISLYIT-LSETEKELRSGAASHGWE----LDE--QINIFEL-TPPE
RSHVFLLEGEPGTGKTTIALQFLQAG--AAAG-EISLYIT-LSETEKELRSGAASHGWE----LDE--QINIFEL-TPPE
RSHVFLLEGEPGTGKTTIALQFLQAG--AAAG-EISLYIT-LSETEKELRSGAASHGWE----LDE--QINIFEL-TPPE
RSHVFLLEGEPGTGKTTVALQFLQAG--AAAG-EISLYIT-LSETERELRAGAASHGWE----LDP--QINIYEL-TPPE
RSHVFLLEGEPGTGKTTVALQFLQAG--AAAG-EISLYIT-LSETERELRAGAASHGWE----LDP--QIHIYEL-TPPE
RSHVFLLEGEPGTGKTTVALQFLQAG--AAAG-EISLYIT-LSETERELRAGAASHGWE----LDP--QIHIYEL-TPPE
RSHVFLLEGEPGTGKTTVALQFLQAG--AAAG-EISLYIT-LSETERELRSGAASHGWE----LDP--QIHIYEL-TPPE
RSHVFLLEGEPGTGKTTVALQFLQAG--AAAG-EISLYIT-LSETERELRAGAASHGWE----LDP--QIHIYEL-TPPE
RSHVFLLEGEPGTGKTTVALQFLQAG--AAAG-EISLYIT-LSETERELRAGAASHGWE----LDP--QIHIYEL-TPPE
RSHVFLLEGEPGTGKTTVALQFLQAG--AAAG-EISLYIT-LSETERELRAGAASHGWE----LDP--QIHIYEL-TPPE
RSHVFLLEGEPGTGKTTVALQFLQAG--AAAG-EISLYIT-LSETERELRAGAASHGWE----LDP--QIHIYEL-TPPE
RSHVFLLEGEPGTGKTTVALQFLQAG--AAAG-EISLYIT-LSETERELRAGAASHGWE----LDP--QIHIYEL-TPPE
RSHVFLLEGEPGTGKTTVALQFLQAG--AAAG-EISLYIT-LSETERELRAGAASHGWE----LDP--QIHIYEL-TPPE
RSHVFLLEGEPGTGKTTVALHFLQAG--AAAG-EISLYIT-LSETERELRAGAASHGWE----LDP--QIHIYEL-TPPE
RSHVFLLEGEPGTGKTTVALHFLQAG--AAAG-EISLYIT-LSETERELRAGAASHGWE----LDP--QIHIYEL-TPPE
RSHVFLLEGEPGTGKTTVALHFLQAG--AAAG-EISLYIT-LSETESELRSGAASHGWE----LDD--KINIFEL-TPPE
RSHVFLLEGEPGTGKTTVALHFLQAG--AAAG-EISLYIT-LSETESELRSGAASHGWE----LDD--KINIFEL-TPPE
RSHVFLLEGEPGTGKTTVALHFLQAG--AAAG-EISLYIT-LSETESELRSGAASHGWE----LDD--KINIFEL-TPPE
RSHVFLLEGEPGTGKTTVALQFLQAG--AAAG-EISLYIT-LSETESELRSGAASHGWE----LDE--QINIFEL-TPPE
RSHVFLLEGEPGTGKTTVALQFLQAG--AAAG-EISLYIT-LSETESELRSGAASHGWK----LDE--QINIFEL-TPPE
RSHVFLLEGEPGTGKTTVALQFLKAG--AVAG-EISLYIT-LSETESELRSGAASHGWE----LDE--QINIFEL-TPPE
RSHVFLLEGEPGTGKTTVALQFLKAG--AVAG-EISLYIT-LSETESELRSGAASHGWE----LDE--QINIFEL-TPPE
RSHVFLLEGEPGTGKTTVALQFLKAG--AAAG-EISLYIT-LSETESELRSGAASHGWE----LDD--QINIFEL-TPPE
RSHVFLLEGEPGTGKTTVALQFLKAG--AAAG-EISLYIT-LSETESELRSGAASHGWE----LDD--QINIFEL-TPPE
RSHVFLLEGEPGTGKTTVALQFLQAG--AAAG-EISLYIT-LSETESELRSGAASHGWE----LDE--QINIFEL-TPPE
RSHVFLLEGEPGTGKTTVALQFLQAG--AAAG-EISLYIT-LSETESELRSGAASHGWE----LDE--QINIFEL-TPPE
RSHVFLLEGEPGTGKTTVALQFLKAG--AAAG-EISLYIT-LSETESELRSGAASHGWE----LDE--QINIFEL-TPPE
RSHVFLLEGEPGTGKTTVALQFLKAG--AAAG-EISLYIT-LSETESELRSGAASHGWE----LDE--QINIFEL-TPPE
RSHVFLLEGEPGTGKTTVALQFLKAG--AAAG-EISLYIT-LSETESELRSGAASHGWE----LDE--QINIFEL-TPPE
RSHVFLLEGEPGTGKTTVALQFLKAG--AAAG-EISLYIT-LSETESELRSGAASHGWE----LDE--QINIFEL-TPPE
RSHVFLLEGEPGTGKTTVALQFLKAG--AAAG-EISLYIT-LSETESELRSGAASHGWE----LDE--QINIFEL-TPPE
RSHVFLLEGEPGTGKTTVALQFLKAG--AAAG-EISLYIT-LSETESELRSGAASHGWE----LDE--QINIFEL-TPPE
RSHVFLLEGEPGTGKTTVALQFLKAG--AAAG-EISLYIT-LSETESELRSGAASHGWE----LDE--QINIFEL-TPPE
RSHVFLLEGEPGTGKTTVALQFLQAG--AAAG-EISLYIT-LSETESELRSGAASHGWE----LDE--HINIFEL-TPPE
RSHVFLLEGEPGTGKTTVALQFLQAG--AAAG-EISLYIT-LSETESELRSGAASHGWE----LDE--HINIFEL-TPPE
-------------------MQFLQAG--AAAG-EISLYIT-LSETESELRSGAASHGWE----LDE--HINIFEL-TPPE
RSHVFLLEGEPGTGKTTVALQFLQAG--AAAG-EISLYIT-LSETESELRSGAASHGWE----LDE--HINIFEL-TPPE
RSHVFLLEGEPGTGKTTVALQFLQAG--AAAG-EISLYIT-LSETESELRSGAASHGWE----LDE--HINIFEL-TPPE
RSHVFLLEGEPGTGKTTVALQFLQAG--AAAG-EISLYIT-LSETESELRSGAASHGWE----LDE--HINIFEL-TPPE
RSHVFLLEGEPGTGKTTVALQFLQAG--AAAG-EISLYIT-LSETESELRSGAASHGWE----LDE--HINIFEL-TPPE
RSHVFLLEGEPGTGKTTVALQFLQAG--AAAG-EISLYIT-LSETESELRSGAASHGWE----LDE--HINIFEL-TPPE
RSHVFLLEGEPGTGKTTVALHFLQAG--AAAG-EISLYIT-LSETESELRSGAASHGWQ----LDE--HINIFEL-TPPE
RSHVFLLEGEPGTGKTTVALQFLQAG--AAAG-EISLYIT-LSETESELRSGAASHGWQ----LDE--HINIFEL-TPPE
RSHVFLLEGEPGTGKTTVALQFLQAG--AAAG-EISLYIT-LSETESELRSGAASHGWQ----LDE--HINIFEL-TPPE
RSHVFLLEGEPGTGKTTVALQFLQAG--AAAG-EISLYIT-LSETESELRSGAASHGWQ----LDE--HINIFEL-TPPE
RSHVFLLEGEPGTGKTTVALQFLQAG--AAAG-EISLYIT-LSETESELRSGAASHGWE----LDE--HINIFEL-TPPE
RSHVFLLEGEPGTGKTTVALQFLQAG--AAAG-EISLYIT-LSETESELRSGAASHGWE----LDE--HINIFEL-TPPE
RSHVFLLEGEPGTGKTTVALQFLQAG--AAAG-EISLYIT-LSETESELRSGAASHGWE----LDE--HINIFEL-TPPE
RSHVFLLEGEPGTGKTTVALQFLQAG--AAAG-EISLYIT-LSETESELRSGAASHGWE----LDE--HINIFEL-TPPE
RSHVFLLEGEPGTGKTTVALQFLQAG--AAAG-EISLYIT-LSETESELRSGAASHGWE----LDE--HINIFEL-TPPE
RSHVFLLEGEPGTGKTTVALQFLQAG--AAAG-EISLYIT-LSETESELRSGAASHGWE----LDE--HINIFEL-TPPE
RSHVFLLEGEPGTGKTTVALQFLQAG--AAAG-EISLYIT-LSETESELRSGAASHGWE----LDE--HINIFEL-TPPE
RSHVFLLEGEPGTGKTTVALHFLQAG--AAAG-EISLYIT-LSETESELRSGAASHGWQ----LDE--HINIFEL-TPPE
RSHVFLLEGEPGTGKTTVALHFLQAG--AAAG-EISLYIT-LSETESELRSGAASHGWQ----LDE--HINIFEL-TPPE
RRHVFLLEGEPGTGKTTVALHFLQAG--ALAG-EVCLYIT-LSETDRELREGAMSHGWE----LGK--NIVIFEL-TPPE
RRHVFLLEGEPGTGKTTVALHFLQAG--ALAG-ERCLYIT-LSETDRELREGATSHGWE----LGE--NISIFEL-TPPE
RSHIFLLEGQPGAGKTTVALQFLLEG--VAQD-ETCLYIT-LSETAKELREGARSHGWE----LDE--RVTVFEL-TPPE
RGHIFLLEGQPGAGKTTVALQFLLNG--AAAG-ERCLYIT-LSETERELREGANSHGWT----LDE--QINVFEL-TPPE
RGHLYLVEGEPGAGKTTVALQFLLEG--AKIG-ERCLYVT-LSETEAELRHGAASHGWD----LGG--GVEVFEL-VPPE
RGHLFLVEGAPGTGKTTMALQFLMEG--VRAG-EKCLYIT-LSETEQELRGGAASHGWS----LGD--GLDIFEL-LPPE
RGHVFLVEGAPGTGKTTVALQFLLEG--IKAG-ERCLYIT-LSETERELRDGAASHGWV----LDD--GLTVFEL-LPPE
RGHVFLVEGAPGTGKTTVALQFLREG--TKAG-ERCLYIT-LSETERELRDGAASHGWT----LDE--GITVFEL-LPPE
RGHIFLVEGAPGTGKTTVALQFLLEG--ARVG-EKGLYIT-LSETNSELRDGAASHGWT----LDK--SIEVFEL-LPPE
PHHVFLLEGTPGTGKTTIALQFLMEG--ARAG-EKCLYIT-LSETEHELRDGAASHGWS----LDE--KIEVFEL-LPPE
RGHVFLVEGAPGTGKTTIALQFLMEG--ARAG-EKCLYIT-LSETEAELRGGAASHGWS----LDH--NIEVFEL-LPPE
RRHVFLLEGAPGTGKTTIALQFLLDG--ASAG-EKCLYVT-LSETEEELRGTAVSHGLT----IDD--SLEIFEL-VPPE
RRHVFLLEGAPGTGKTTIALQFLLDG--ASAG-EKCLYVT-LSETEEELRGTAVSHGLT----IDD--SLEIFEL-VPPE
RRHVFLLEGSPGTGKTTVSLQFLLEG--AARG-ERCLYIT-LSETEDELRSSAESHGME----IGE--AITIFEL-VPPE
RRHVFLLEGSPGTGKTTISLQFLLEG--AARG-ERCLYIT-LSETEDELRSSATSHGMT----IGE--DITIFEL-VPPE
RRHVFLLEGSPGTGKTTISLQFLIEG--ANRG-ERCLYIS-LSESEEELRDSAASHGME----LNE--NIEIFEL-VPPE
RRHVFLLEGSPGTGKTTISLQFLIEG--AMRG-EKCLYIS-LSESEEELRDSAASHNMV----LNE--NIEIFEL-VPPE
RRHVFLLEGSPGTGKTTISLQFLIEG--AVRG-ERCLYIS-LSESEDELRDSAASHNMK----LHE--NIEIFEL-VPPE
RRHVFLLEGSPGTGKTTISLQFLIEG--AVRG-ERCLYIS-LSESEEELRDSAASHNMV----LHE--NIEIFEL-VPPE
RRHVFLLEGTPGTGKTTIALQFLLEG--AARS-ERCLYIT-LSETEEELRDGASSHGME----IGE--QIEIYEL-VPPE
RRHVFLLEGAPGTGKTTIAMQFVQQG--AALG-EKCLYIT-LSETEDELRDSALSHGMQ----IHR--NIEVFEL-VPPE
RRHVFLLEGAPGTGKTTIAMQFVQQG--AALG-EKCLYIT-LSETEDELRDSALSHGME----IHR--NIEIFEL-VPPE
RRHVFLLEGAPGTGKTTIAMQFVQQG--AALG-EKCLYIT-LSETEDELRDSALSHGME----IHR--NIEIFEL-VPPE
RRHVFLLEGAPGTGKTTIAMQFVQQG--AALG-EKCLYIT-LSETEDELRDSALSHGME----IHR--NIEIFEL-VPPE
RGHVFLLEGSPGAGKTTIALQFLTQG--AEQG-ERCLYIS-LSESEQELRDSARSHGIE----INE--AIEIFEL-VPPE
RGHVFLLEGSPGAGKTTIALQFLTQG--AEQG-ERCLYIS-LSESEQELRDSARSHGIE----INE--AIEIFEL-VPPE
RRHVFLLEGSPGTGKTTIALQFLKQG--AEQG-EKCLYIT-LSETEDELRDSAASHGME----LSG--QIEIFEL-VPPE
RRHVFLLEGSPGTGKTTIALQFLKQG--ADQG-ERCLYIT-LSETEEELRETAASHNMQ----LPD--GIEIFEL-VPPE
RGHVFLLEGSPGTGKTTIALQFLIEG--ANLG-ERCLYIT-LSETEDELQESAASHGMT----VGE--SIEIFEL-VPPE
RRHVFLLEGAPGSGKTTIALQFLLEG--AKVG-ERCLYIT-LSETTEELVDSATSHGWN----LRG--LAEIFEL-VPPE
RRHVFLLEGTPGSGKTTIALQFLLEG--ADSG-ERCLYIT-LSETESELRDSALSHGRD----IGD--RIEIFEL-VPPE
RRHVFLLEGAPGSGKTTIALQFLLEG--AGIG-ERCLYIT-LSETEEELRDSALSHGKD----IGD--QVEIFEL-VPPE
RRHVFLLEGAPGSGKTTIALQFLLEG--ATIG-ERCLYIT-LSETEEELRDSASSHGKD----IGD--QVEIFEL-VPPE
RRHVFLLEGAPGSGKTTIALQFLLEG--ANIG-ERCLYIT-LSETEEELRDSAFSHGKD----IGD--QVEIFEL-VPPE
RRHVFLLEGAPGSGKTTIALQFLLEG--ANIG-ERCLYIT-LSETEEELRDSALSHGKD----IGD--QVEIFEL-VPPE
RGHVFLLEGAPGSGKTTIALQFLLEG--ASIG-ERCLYIT-LSETEEELRDSALSHGKD----IGD--QVEIFEL-VPPE
RRHVFLLEGSPGTGKTTIALQFLCEG--ARLN-ERCLYIS-LSETEEELREVAASHDLR----ISD--NIEIFEL-VPPE
RRHVFLLEGSPGTGKTTIALQFLIEG--ARLN-ERCLYIS-LSETDEELRDAAASHDLE----ISD--NIEIFEL-VPPE
RRHVFLLEGSPGTGKTTVALQFLIEG--ARLD-ERCLYIS-LSETDEELRDAAASHDLE----ISD--NIEIFEL-VPPE
RRHVFLLEGSPGTGKTTIALQFLIEG--EKRG-ERCLYIS-LSETDEELRDCARSHGME----IGS--GIEIFEL-VPPE
RRHVFLLEGSPGTGKTTIALQFLIEG--EKRG-ERCLYIS-LSETDEELRDCARSHGME----IGS--GIEIFEL-VPPE
RRHVFLLEGSPGTGKTTIALQFLIEG--EKHG-ERCLYIS-LSETDEELRDCARSHGME----IGS--GIEIFEL-VPPE
RRHVFLLEGSPGTGKTTIALQFLIEG--EIRG-ERCLYIS-LSETDEELRDCAKSHGME----IGS--GIEIFEL-VPPE
RRHVFLLEGSPGTGKTTIALQFLIEG--EIRG-ERCLYIS-LSETDEELRDCARSHGME----IGS--GIEIFEL-VPPE
RRHVFLLEGSPGTGKTTIALQFLIEG--EIRG-ERCLYIS-LSETDEELRDCARSHGME----IGS--GIEIFEL-VPPE
RRHVFLLEGSPGTGKTTIALQFLIEG--EIRG-ERCLYIS-LSETDEELRDCARSHGME----IGS--GIEIFEL-VPPE
RRHVFLLEGSPGTGKTTIALQFLIEG--EIRG-ERCLYIS-LSETDEELRDCARSHGME----IGS--GIEIFEL-VPPE
RRHVFLLEGSPGTGKTTIALQFLIEG--EIRG-ERCLYIS-LSETDEELRDCARSHGME----IGS--GIEIFEL-VPPE
RRHVFLLEGTPGTGKTTIALQFLLEG--ATLK-ERCLYIS-LSESEEELRESALSHGIE----FGD--SIEIFEL-VPPE
RRHVFLVEGSPGTGKTTIALQFLLEG--ADLG-ERCLYIS-LSESEEELRDSAASHGME----LGD--AIEIFEL-VPPE
RRHVFLLEGSPGTGKTTIALQFLLEG--ADLG-ESCLYIS-LSETEEELRDSAASHGME----LGD--GIKIFEL-VPPE
RGHVFLLEGTPGSGKTTIALQFLLEG--AGQG-ERCLYIS-LSETEEELRDSAGSHGIE----IGD--QIEIFEL-VPPE
RRHVFLLEGSPGTGKTTIALQFLLEG--AVKG-ERCLYIS-LSETEDELRDSARSHGME----IGD--QIRIFEL-VPPE
KGHVFLLEGNPGTGKTTIALQFLRDG--AAEG-ERGLYIT-LSETDQELREGARSHGMD----IPD--LIDVFEL-VPPE
QGHVFLLEGNPGTGKTTIALQFLLSG--AADG-ESGLYIT-LSETEHELRQSAQSHGLE----INE--QVELFEL-VPPE
RGHVFLLEGTPGSGKTTIALQYMIEG--AAQG-EKCLYIT-LSETEQELRDGAASHGMT----LEE--HVEVFEL-VPPE
RGHVFLLEGNPGSGKTTIALQYMIEG--AAQG-EKCLYIT-LSETEQELRDGAASHGMT----LEE--HVEVFEL-VPPE
KGHVFLLEGSPGTGKTTIALQFLLQG--ATRG-EKGLYVT-LSETEQELRQGAASHGLT----IDE--NIKVFEL-VPPE
EGRVFLLEGNPGTGKTTIALRFLLEG--AAAG-EKGLYVT-LSETEDELREGALSHGLI----IDE--NIDVYEL-VPPE
TGHVFLLEGNPGAGKTTIALQFLIEG--ARLG-EQGLYIT-LSETESELRAGASSHGMV----VDG--NIEVFEL-VPPE
KGHVFLLEGNPGTGKTTIALQFLIQG--SEVG-ERGLYIT-LSETERELRAGAASHGLT----IDE--SIEVFEL-APPE
KGHVFLLEGNPGTGKTTIALQFLIQG--SEVG-ERGLYIT-LSETERELRAGAASHGLT----IDE--SIEVFEL-APPE
PGHVFLMEGSPGTGKTTIALSFLMSG--AEIG-ERGLYIT-LSETEKELRAGARSHGWD----LGD--TIEVSEL-VPPE
PGHVFLMEGSPGTGKTTIALSFLMSG--AEIG-ERGLYIT-LSETEKELRTGARSHGWD----LGD--AIEVSEL-VPPE
KGHVFLLEGSPGTGKTTIALRFLLAG--GEDG-DKGLYIT-LSETERELRESAASHGWT----IGE--SVEVFEL-VPPE
KGHVFLLEGSPGTGKTTIALRFLLAG--GEDG-DKGLYIT-LSETERELRESAASHGWT----IGE--SVEVFEL-VPPE
TGHVFLLEGNPGTGKTTIALRFLLEG--AAAG-ERCLYIT-LSETEHELRNGAASHGWT----VDG--NIEVFEL-APAE
EGHLFLLEGAPGTGKTTIALRFLITG--AQAG-EPGLYIT-LSETEKELRNGALSHGWR----LGE--NIEVFEV-VPPE
ASNIFLLEGAPGTGKTTIALRFLITG--AEAG-ERGLYIT-LSETEKELRNGAASHGWH----LAD--EIDVFEV-VPPE
QGNLFLLEGSPGTGKTTIALRFLLEG--AEAG-DQGLYIT-LSETERELRDGAASHGWQ----LGD--RVAVFEV-VPPE
QGNLFLLEGEPGTGKTTIALRFLLAG--AETG-EQGLYIT-LSETEQELRSGAASHGWR----LND--KIEVFEV-VPPE
QGNLFLLEGDPGTGKTTIAIRFLMAG--VDAG-EPGLYIT-LSETEKELRHGAASHGWQ----LGS--GISIFEV-VPPE
RKNVFLLEGSPGTGKTTIALSFLMTG--AALG-EPCLYIT-LSETEVELRNGARSHGWD----LGH--AIKIFEV-SPSE
RGSVFLLEGSPGTGKTTIALSFLLAG--AELG-EPCLYIT-LSETALELRKGALSHGWH----LRD--EIIIFEV-SPSE
RGNVFLLEGSPGTGKTTIALSFLMDG--AEAG-EPCLYIT-LSETASELRNGALSHGWR----LGD--DVNIFEV-SPSE
RGNLFLLEGSPGTGKTTIALSFLQAG--AELG-EPCLYIT-LSETMEELRNGALSHGWR----LGP--QISIFEV-SPSE
RGNLFLLEGSPGTGKTTIALSFLKAG--AELG-EPCLYIT-LSETTTELRNGALSHGWR----LGP--EINIFEV-SPSE
ANRIHLLEGAPGSGKTTLALQFLLEG--IKRG-ESVLYIT-LAETKREVFAVGKSHGWV----L-D--ELNILAF-TPPE
RSNVHLVEGAPGTGKTTLGLQFLLDG--RERG-ERGLYVT-LSETKRELARSARTHGWS----L-D--GIEIFEL-VPPE
PARVHLIEGRPGSGKTTLALQFLMAA--RDRG-ERTLYVT-LSEGRDELLEAAATHGWD----L-D--GIGIYEL-VPPE
SNRVHLIEGQPGTGKTTLALQFLLDG--AASG-ERCLYIT-LSESKDELEQVAETHGWD----L-H--GIDIFEL-VPAE
SHRVHLIEGQPGTGKTTLALQFLLDG--ASKG-ERCLYIT-LSESKDELRQVAETHGWN----L-D--GIEIFEL-VPAE
SHRVHLIEGQPGTGKTTLALQFLLEG--ASRG-ERCLYIT-LSESKDELRQVAETHGWN----L-E--GIEIFEL-IPAE
KFRSHLVEGRPGSGKTTLGLQFLING--IQNG-EKCLYIT-LSESKRELQSVAYRHGLS----L-D--GIEILEL-VPPE
RYRSHLIEGRPGSGKTTLGLQFLIEG--VAAG-ETCLYIT-LSESKRELLAVATRHGWT----L-D--GIVILEL-VPPE
RNRSHLIEGKPGSGKTTLGLQFLIEG--AKNG-ETCLYIT-LSESKRELLSVAGRHGWD----L-K--GVQILEL-VPPE
RNRSHLIEGKPGSGKTTLGLQFLIEG--AKNG-ETCLYIT-LSESKRELLSVAGRHGWD----L-K--GVQILEL-VPPE
RNRSHLIEGKPGSGKTTLGLQFLIEG--AKNG-ETCLYIT-LSESKRELLSVAGRHGWD----L-K--GVQILEL-VPPE
RNRSHLIEGKPGSGKTTLGLQFLIEG--AKNG-ETCLYIT-LSESKRELLSVAGRHGWD----L-K--GVQILEL-VPPE
RNRSHLIEGKPGSGKTTLGLQFLIEG--AKNG-ETCLYIT-LSESKRELLSVAGRHGWD----L-K--GVQILEL-VPPE
RNRSHLIEGKPGSGKTTLGLQFLIEG--AKNG-ETCLYIT-LSESKRELLSVAGRHGWD----L-K--GVQILEL-VPPE
RNRSHLIEGKPGSGKTTLGLQFLIEG--AKKG-ETCLYIT-LSESKRELLSVAGRHGWD----L-K--AVQILEL-VPPE
RNRSHLIEGKPGSGKTTLGLQFLIDG--AKKG-ETCLYIT-LSESKRELLSVAGRHGWD----L-K--GVQILEL-VPPE
RNRSHLIEGKPGSGKTTLGLQFLIEG--AKKG-ETCLYIT-LSESKRELLSVAGRHGWD----L-K--GVQILEL-VPPE
RNRSHLIEGKPGSGKTTLGLQFLIEG--AKKG-ETCLYIT-LSESKRELLSVAGRHGWD----L-K--GVQILEL-VPPE
RNRSHLIEGKPGSGKTTLGLQFLIEG--AKKG-ETCLYIT-LSESKRELLSVAGRHGWD----L-K--GVQILEL-VPPE
RNRSHLIEGKPGSGKTTLGLQFLIEG--AKKG-ETCLYIT-LSESKRELLSVAGRHGWD----L-K--GVQILEL-VPPE
RFRSHLVEGRPGSGKTTLGLQFLIEG--ARNA-ERCLYIT-LSESKRELLSVARGHGWD----L-N--GIEVLEL-VPPE
KFRSHLVEGRPGSGKTTIGLQFLIEG--ARNG-ETCLYIT-LSESRRELLSVANRHGWD----L-N--GIEILEL-VPPE
KFRSHLVEGRPGSGKTTLGLQFLIHG--AETG-EKCLYIT-LSESKRELRSVADRHGFS----L-E--GIEILEL-VPPE
KFRSHLIEGRPGSGKTTLGLQFLIKG--AADG-EKCLYIT-LSESKRELHSVAKRHGFS----L-D--GIEILEL-VPPE
KYRSHLVEGRPGSGKTTLGLQFLIKG--AAAG-EKCLYIT-LSESRRELQSVAVRHGFS----L-D--GIEILEL-VPPE
KFRSHLVEGRPGSGKTTLGLQFLIKG--AADG-EKCLYIT-LSESKRELHSVAQRHGFS----L-D--GIEILEL-VPPE
KFRSHLVEGRPGSGKTTLGLQFLIKG--AAAG-EKCLYIT-LSESKRELHSVAERHGFS----L-D--GIEILEL-VPPE
KFRSHLVEGRPGSGKTTLGLQFLIKG--ASDG-EKCLYIT-LSESKRELHSVAERHGFS----L-D--GIEILEL-VPPE
KFRSHLVEGRPGSGKTTLGLQFLIKG--ASDG-EKCLYIT-LSESKRELHSVAERHGFS----L-D--GIEILEL-VPPE
ANRAHLIEGRPGSGKTTLALQFLLDG--ARAG-ERCLYIT-LSESRRELLNVAERHGWS----L-D--GIEVFEL-VPPE
ANRAHLIEGRPGSGKTTQALQFLIDG--ARLG-ERCLYIT-LSESRRELISVATRHGWS----L-D--GIEIFEL-VPPE
ANRAHLIEGRPGSGKTTQALQFLLDG--ARLG-ERCLYIT-LSESRRELVSVAARHGWS----L-D--GIEIFEL-VPPE
ANRAHLVEGRPGSGKTTLALQFLRDG--ARLG-ERCLYIT-LSESRRELASVASRHGWS----L-A--GIEIFEL-VPPE
ANRAHLIEGRPGSGKTTLALQFLLDG--ARLG-ERCLYIT-LSESRRELVSVATRHGWS----L-E--GVEIFEL-VPPE
RSRAHLIEGRPGSGKTTLAMQFLLDG--ARRG-ERCLYIT-LSESRRELQNVAARHGWS----L-D--GIEIVEL-VPPE
SRRSHLIEGRPGSGKTTLAMQFLLDG--VRRG-ERCLYIT-LSESRRELLNVAGRHGWS----L-D--GIEIFEL-IAPE
SRRSHLIEGRPGSGKTTLAMQFLLDG--VRRG-ERCLYIT-LSESRRELLNVAGRHGWS----L-D--GIEIFEL-IAPE
SQRSHLIEGRPGSGKTTLAMQFLLDG--VRRG-ERCLYIT-LSESRRELLNVAERHGWS----L-D--GIEICEL-VAPE
SQRSHLIEGRPGSGKTTLAMQFLLDG--VRRG-ERCLYIT-LSESRRELLNVAERHGWS----L-D--GIEICEL-VAPE
SQRSHLIEGRPGSGKTTLAMQFLLDG--VRRG-ERCLYIT-LSESRRELLNVAERHGWS----L-D--GIEICEL-VAPE
SQRSHLIEGRPGSGKTTLAMQFLLDG--VRRG-KRCLYIT-LSESRRELLNVAERHGWS----L-D--GIEICEL-VAPE
SQRSHLIEGRPGSGKTTLAMQFLLDG--VRRG-ERCLYIT-LSESRRELLNVAERHGWS----L-D--GIEICEL-VAPE
SQRSHLIEGRPGSGKTTLAMQFLLDG--VRRG-ERCLYIT-LSESRRELLNVAERHGWS----L-D--GIEICEL-VAPE
SNRAHLIEGRPGSGKTTLGLQFLLDG--VRRG-ERCLYIT-LSESKRELLSVGGRHGWS----L-E--GIEIYEL-VPPE
ANRAHLIEGRPGSGKTTLGLQFLLDG--AARG-ETCLYIT-LSESQRELAAVASRHGWS----L-E--GIEIYEL-VPPE
TNRAHLIEGRPGSGKTTLGLQFLLEG--RELG-ETCLYIT-LSESRRELLSVASRHGWS----L-D--GIEIFEL-VPPE
ANRAHLIEGRPGSGKTTLGMQFLLAG--AEQG-ERCLYIT-LSESKRELLSVASRHGWA----L-D--GIEIFEL-VPPE
ANRAHLIEGRPGSGKTTLGMQFLLDG--AKQG-ERCLYIT-LSESRRELLSVASRHGWS----L-D--GVEIFEL-VPPE
GQRAHLIEGRPGCGKTTLGMQFLMDG--VARG-ERGLYIT-LSESRRELMSVAERHGWS----L-D--GIDIYEL-VPPE
GQRAHLIEGRPGCGKTTLGMQFLMDG--VARG-ERGLYIT-LSESRRELMSVAERHGWS----L-D--GIDIYEL-VPPE
AQRAHLIEGRPGSGKTTLGLQFLLDG--LKRG-ERGLYIT-LSESRRELLSVAERHGWS----L-D--GIEIYEL-VPPE
AQRAHLIEGRPGSGKTTLGLQFLLDG--LKRG-ERGLYIT-LSESRRELLSVAERHGWS----L-D--GVEIYEL-VPPE
AQRAHLIEGRPGSGKTTLGLQFLLDG--VNRG-ERGLYIT-LSESRRELLSVAERHGWS----L-D--GVEIYEL-VPPE
AQRAHLIEGRPGSGKTTLGLQFLLDG--VNRG-ERGLYIT-LSESRRELLSVAERHGWS----L-D--GVEIYEL-VPPE
AQRAHLIEGRPGSGKTTLGLQFLLDG--VNRG-ERGLYIT-LSESRRELLSVAERHGWS----L-D--GVEIYEL-VPPE
AQRAHLIEGRPGSGKTTLGLQFLLDG--VNRG-ERGLYIT-LSESRRELLSVAERHGWS----L-D--GVEIYEL-VPPE
AQRAHLIEGRPGAGKTTLSLQFLMDG--VKLG-ERVLYIT-LSESRRELLSVAERHGWN----L-D--GIDIYEL-VPPE
AQRAHLIEGRPGSGKTTLGLQFLMDG--VKLG-ERALYIT-LSESRRELLSVAERHGWS----L-D--GIDIYEL-VPPE
AQRAHLIEGRPGSGKTTLGLQFLMDG--VKLG-ERALYIT-LSESRRELLSVAERHGWS----L-D--GIDIYEL-VPPE
AQRAHLIEGRPGSGKTTLGLQFLMDG--VKLG-ERALYIT-LSESRRELLSVAERHGWS----L-D--GIDIYEL-VPPE
AQRAHLIEGRPGSGKTTLGLQFLMDG--VKLG-ERALYIT-LSESRRELLSVAERHGWS----L-D--GIDIYEL-VPPE
AHRAHLIEGRPGGGKTTLGLQFLLDG--HAQG-ERSLYIT-LSESKRELLSVAERHGWS----L-D--GIDIYEL-VPPE
ARRAHLVEGRPGSGKTTLGLQFLIDG--VAQG-ETCLYIT-LSESRRELLSVAGRHGWS----L-D--GIEIYEL-VPPE
ARRAHLVEGRPGSGKTTLGLQFLIDG--VAQG-ETCLYIT-LSESRRELLSVAGRHGWS----L-D--GIEIYEL-VPPE
AQRAHLVEGRPGGGKTTLGLQFLLDG--VARG-ETCLYIT-LSESRRELMSVSERHGWS----L-E--GIEIYEL-VPPE
AQRAHLIEGRPGGGKTTLGLQFLLDG--AARG-ETCLYIT-LSESRRELMSVSERHGWS----L-E--GIEIYEL-VPPE
AQRAHLIEGRPGGGKTTLGLQFLLDG--AARG-ETCLYIT-LSESRRELMSVSERHGWS----L-E--GIEIYEL-VPPE
AQRAHLIEGRPGGGKTTLGLQFLLDG--AARG-ETCLYIT-LSESRRELMSVSERHGWS----L-E--GIEIYEL-VPPE
RNRIYLVSGDPGVGKTTMALQFLLEG--VRLK-EPGLYIT-LSETKDELIGVSESHGWS----L-E--HFALFEL-SAIE
SHRLYLVKGDPGVGKTTLALQFLMKG--ANQG-EKVLYIS-LSETKNEILAVAESHGWD----L-S--AVNLYEL-SSIE
PHRLYLVKGDPGVGKTTLALQFLMKG--ASQG-EKVLYIS-LSETKNEILAVADSHGWD----L-S--AVNLYEL-SSIE
HHRLYLVKGDPGVGKTTLALQFLMKG--ASQG-EKVLYIS-LSETKNEILAVAESHGWD----L-S--PVNLYEL-SSIE
PRRMYLVEGTPGTGKTTFGLQFLRDG--LEKG-EKVLYIT-LSETVEELDEVARGHGWS----L-D--GITLFEL-GESG
SSRLYLIEGAPGSGKTTLGLQFLLRG--VKAG-EKVLFIT-LSETTAELAEVAAAHGWS----L-D--GISIFEM-EATE
SSRLYLIEGAPGSGKTTLGLQFLLRG--VKAG-ERVLFIT-LSETTAELAEVAAAHGWS----L-D--GISIFEM-EATE
SSRLYLIEGAPGSGKTTLGLQFLLRG--VKAG-EKVLFIT-LSETTAELAEVAAAHGWS----L-D--GISIFEM-EATE
AGRFYLLEGAPGSGKTTVAIQFLMEG--LSNG-EKVLYVT-LSETAEELYAVGQSHDWN----L-E--TMPLFEL-AQAD
PSRLYLLEGAPGSGKTTLGLQFLMEG--VRQG-ERCLYIT-LSETHEELAAVVASHDWT----L-D--GIDIFEL-SSAE
PSRLYLLEGAPGSGKTTLGLKFLMEG--VRQG-ERCLYIT-LSETHEELAAVVASHDWT----L-D--GIDIFEL-SSAE
PGHLYLLEGQPGSGKTTLSLQFLIEG--VSEG-ERCLYVT-LSETTKELREVAASHGWD----L-N--GIELFEL-SSVE
AGRLYLLEGQPGSGKTTLSLQFLREG--VRQG-ERCLYVT-LSETAEELREVATSHGWD----L-K--GIDLFEL-SSVE
QGRLYLLEGPPGSGKTTLSLQFLLHG--LSKG-ERCLYIT-LSETADELREVANAHGWS----L-N--GLDLFEL-ASAE
QGRLYLLEGPPGSGKTTLSLQFLLHG--LSKG-ERCLYIT-LSETADELREVANAHGWS----L-D--GLDLFEL-ASAE
QGRLYLLEGPPGSGKTTLSLQFLLHG--LSKG-ERCLYIT-LSETADELREVANAHGWS----L-D--GLDLFEL-ASAE
QGRLYLLEGPPGSGKTTLSLQFLLQG--LKKG-ERCLYIT-LSETAEELREVASAHGWS----L-E--GLHLFEL-GSAE
QGRLYLLEGPPGSGKTTLSLQFLLQG--LKQG-ERCLYVT-LSETAEELREVASAHGWS----L-D--GLHLFEL-GSAE
ANRLYLLEGQPGSGKTTLALQYLREG--VRLG-ERCLYVT-LSETADELSDVAASHGWT----L-D--GIDLFEL-AAAE
SNRLYLLEGQPGSGKTTLALQFLLEG--ACKG-ESCLYIT-LSETLDELQEVAQSHGWS----L-D--ALHIFEL-ASAE
SNRLYLLEGQPGSGKTTLALQFLLEG--ASKG-ESCLYIT-LSETLDELQEVAQSHGWS----L-D--ALHIFEL-ASAE
SNRLYLLEGQPGSGKTTLALQFLLEG--ASKG-ESCLYIT-LSETLDELQEVAQSHGWS----L-D--ALRIFEL-ASAE
SNRLYLLEGQPGSGKTTLALQFLLEG--ACKG-ESCLYIT-LSETLDELQEVAQSHGWS----L-D--ALHIFEL-ASAE
SNRLYLLEGQPGSGKTTLALQFLLEG--ASKG-ESCLYIT-LSETLDELQEVAQSHGWS----L-D--ALHIFEL-ASAE
SNRLYLLEGQPGSGKTTLALQFLLEG--AAKG-ESCLYIT-LSETLDELQEVAQSHGWS----L-D--ALHIFEL-ASAE
SNRLYLLEGQPGSGKTTLALQFLLEG--AAKG-ESCLYIT-LSETLDELQEVAQSHGWS----L-D--ALHIFEL-ASAE
SNRLYLLEGQPGSGKTTLALQFLLEG--AAKG-ESCLYIT-LSETLDELQEVAQSHGWS----L-D--ALHIFEL-ASAE
SNRLYLLEGQPGSGKTTLALQFLLEG--ASKG-ESCLYIT-LSETLDELQEVAQSHGWS----L-D--ALHIFEL-ASAE
SNRLYLLEGQPGSGKTTLALQFLLEG--ASKG-ESCLYIT-LSETLDELQEVAQSHGWS----L-D--ALHIFEL-ASAE
SNRLYLLEGQPGSGKTTLALQFLLEG--ASKG-ESCLYIT-LSETLDELQEVAQSHGWS----L-D--ALHIFEL-ASAE
SNRLYLLEGQPGSGKTTLALQFLLEG--ASKG-ESCLYIT-LSETLDELQEVAQSHGWS----L-D--ALHIFEL-ASAE
PNRLYLLEGQPGSGKTTVALKFLLDG--AAKG-ESCLYVT-LSETIDELNEVAASHNWV----L-D--GLHIFEL-ASAE
ANRLYLLEGQPGSGKTTMALQFLLDG--AARG-ESCLYVT-LSETIDELTEVAASHEWS----L-E--PLHIFEL-ASAE
ANRLYLLEGQPGSGKTTMALQFLLDG--AASG-ESCLYVT-LSETIDELTEVAASHEWS----L-E--PLHIFEL-ASAE
ANRLYLLEGQPGSGKTTMSLQFLLDG--AAKG-ESCLYVT-LSETIDELNEVAASHEWS----L-E--PLHVFEL-ASAE
ANRLYLLEGQPGSGKTTMSLQFLLDG--AAKG-ESCLYVT-LSETIDELNEVAASHDWS----L-E--ALHVFEL-ASAE
ANRLYLLEGQPGSGKTTLSLQFLLDG--AARG-ESCLYVT-LSETIDELNEVAASHEWS----L-E--PLHIFEL-ASAE
ANRLYLLEGQPGSGKTTLALQFLLDG--AAKG-ESCLYVT-LSETIDELNEVAGSHGWS----L-K--ALHIFEL-ASAE
ANRLYLLEGQPGSGKTTLALQFLLDG--AAKG-ESCLYVT-LSETIDELNEVAGSHGWS----L-K--ALHIFEL-ASAE
ANRLYLLEGQPGSGKTTLALQFLLEG--AARG-ESCLYVT-LSETIDELNEVAASHEWS----L-K--ALHIFEL-ASAE
PNRLYLLEGQPGSGKTTLALQFLLDG--AAKG-ESCLYVT-LSETIDELNEVAASHDWT----L-D--ALNIFEL-ASAE
PNRLYLLEGQPGSGKTTLALQFLLDG--AARG-ESCLYVT-LSETIDELNEVAASHDWT----L-D--ALNIFKL-ASAE
PNRLYLLEGQPGSGKTTLALQFLLDG--AARG-ESCLYVT-LSETIDELNEVAASHDWT----L-D--ALNIFEL-ASAE
PNRLYLLEGQPGSGKTTASLQFLLDG--AAKG-ESCLYVT-LSETIDELNEVAASHDWS----L-E--ALHIFEL-ASAE
PNRLYLLEGQPGSGKTTASLQFLLDG--AAKG-ESCLYVT-LSETIDELNEVAASHDWS----L-E--ALHIFEL-ASAE
PNRLYLLEGQPGSGKTTASLQFLLDG--AAKG-ESCLYVT-LSETIDELNEVAASHDWS----L-E--ALHIFEL-ASAE
PNRLYLLEGQPGSGKTTASLQFLLDG--AAKG-ESCLYVT-LSETIDELNEVAASHNWS----L-E--ALHIFEL-ASAE
PNRLYLLEGQPGSGKTTASLQFLLDG--AAKG-ESCLYVT-LSETIDELNEVAASHDWS----L-E--ALHIFEL-ASAE
PNRLYLLEGQPGSGKTTASLQFLLDG--AAKG-ESCLYVT-LSETIDELNEVAASHNWS----L-E--ALHIFEL-ASAE
PNRLYLLEGQPGSGKTTASLQFLLDG--AAKG-ESCLYVT-LSETIDELNEVAASHNWS----L-E--ALHIFEL-ASAE
PNRLYLLEGQPGSGKTTASLQFLLDG--AAKG-ESCLYVT-LSETIDELNEVAASHNWS----L-E--ALHIFEL-ASAE
PNRLYLLEGQPGSGKTTVALQFLMDG--AAKG-ESCLYVT-LSETIDELNEVAASHNWS----L-A--ALHVFEL-ASAE
PNRLYLLEGQPGSGKTTIALQFLLDG--AAKG-ESCLYVT-LSETIDELTEVAASHNWS----L-D--ALHIFEL-ASAE
PNRLYLLEGQPGSGKTTLALQFLLDG--AAKG-ESCLYVT-LSETIDELTAVAASHNWS----L-D--ALGIFEL-ASAE
PNRLYLLEGQPGSGKTTLALQFLLDG--AAKG-ESCLYVT-LSETIDELTEVAASHNWS----L-D--ALGIFEL-ASAE
PNRLYLLEGQPGSGKTTLALQFLLDG--AAKG-ESYLYVT-LSETIDELTEVAASHNWS----L-D--ALGIFEL-ASAE
PNRLYLLEGQPGSGKTTLALQFLLDG--AAKG-ESCLYVT-LSETIDELTEVAASHNWS----L-D--ALGIFEL-ASAE
PNRLYLLEGQPGSGKTTLALQFLLDG--AAKG-ESCLYVT-LSETIDELTEVAASHNWS----L-D--ALGIFEL-ASAE
PNRLYLLEGQPGSGKTTVALQFLLDG--VAKG-ESCLYVT-LSETLDELTEVAASHNWS----L-D--ALSIFEL-ASAE
PNRLYLLEGQPGSGKTTVALQFLLDG--VAKG-ESCLYVT-LSETLDELTEVAASHNWS----L-D--ALSIFEL-ASAE
PNRLYLLEGQPGSGKTTVALQFLLDG--AAKG-ESCLYVT-LSETLDELTEVAASHNWS----L-D--ALSIFEL-ASAE
PNRLYLLEGQPGSGKTTVALQFLLDG--AAKG-ESCLYVT-LSETLDELTEVAASHNWS----L-D--ALSIFEL-ASAE
PNRLYLLEGQPGSGKTTVALQFLLDG--AAKG-ESCLYVT-LSETLDELTEVAASHNWS----L-D--ALSIFEL-ASAE
PNRLYLLEGQPGSGKTTVALQFLLDG--AAKG-ESCLYVT-LSETLDELTEVAASHNWS----L-D--ALSIFEL-ASAE
VDRVYLLEGQPGSGKTTLALQFLREG--VRNG-ERCLYVT-LSETTDELTEVAASHGWS----L-D--GIDLFEL-ASAE
VDRVYLLEGQPGSGKTTLALQFLREG--VRNG-ERCLYVT-LSETTDELTEVAASHGWS----L-D--GIDLFEL-ASAE
ANRLYLLEGQPGSGKTTLSLKYLLEG--AAEG-ESCLYVT-LSETADELHEVAESHGWS----L-D--SLYLFEL-ASAE
RNRLYLVEGTPGSGKTTLALEFLQDG--QSEN-ERVLYIT-LSETKEELEVVAASHGWN----L-S--GIDIFEL-SAAD
RNRLYLVEGTPGSGKTTLALEFLQDG--QSRN-ERGLYIT-LSETKEELEVVAASHGWD----L-G--GIDIFEL-SAAD
ASRLYLVEGIPGSGKTTLALQFLLDG--AERG-ESVLYIT-LSETSEELSIVAGSHGWS----L-E--DVELFEL-ASAE
ASRLFLVEGMPGSGKTTLALQFLLDG--LKAG-EKVLYIT-LSETSEELNVVAHSHGWS----L-E--GVNLFEL-ASAE
ANRLFLIEGMPGSGKTTLALEFLLHG--LRSG-EPVLYIT-LSETSEELDVVAKSHGWS----L-D--GVNLFEL-ASAD
PNRVYLVEGSPGSGKTTLSLGFLLDG--KSKD-ERTLYIT-LSETSEEMKAVAESHGWS----L-D--GVTLFEL-ASAD
ANRLYLCEGMPGSGKTTLALKFLLDG--RDKG-EPALYIT-LSETSEELSVVAKSHGWD----L-D--GIALFEL-ASAD
PKRLYLIEGAPGSGKTTLSLQFLLEG--RDRG-EPTLYIT-LSETSEELAVVAQSHGWH----L-D--DVALFEL-ASAD
SNRLYLLEGTPGSGKTTLGLQFLLDG--VAVG-EQVLYIT-LSETSEELESVAHSHGWT----L-E--GIDLFEF-SSTE
SNRLYLLEGTPGSGKTTLGLQFLLDG--VAVG-EQVLYIT-LSETSEELESVAHSHGWT----L-E--GIDLFEF-SSTE
KDRLYLLEGTPGSGKTTLGLQFLFEG--VRQG-ESVLYIT-LSETSEELRCVAESHGWS----L-D--GVHLFEL-SAAD
KDRLYLLEGTPGSGKTTLGLQFLFEG--VRQG-ESVLYIT-LSETSEELRCVAESHGWS----L-D--GVHLFEL-SAAD
KDRLYLLEGTPGSGKTTLGLQFLFEG--VRQG-ESVLYIT-LSETSEELRCVAESHGWS----L-D--GVHLFEL-SAAD
KDRLYLLEGTPGSGKTTLGLQFLFEG--VRQG-ESVLYIT-LSETSEELRCVAESHGWS----L-D--GVHLFEL-SAAD
KDRLYLLEGTPGSGKTTLGLQFLFEG--VRQG-ESVLYIT-LSETSEELRCVAESHGWS----L-D--GVHLFEL-SAAD
KDRLYLLEGTPGSGKTTLGLQFLFEG--VRQG-ESVLYIT-LSETSEELRCVAESHGWS----L-D--GVHLFEL-SAAD
KDRLYLLEGTPGSGKTTLGLQFLFEG--VRQG-ESVLYIT-LSETSEELQSVAESHGWS----L-E--GVHLFEL-SAAD
RDRLYLLEGTPGSGKTTLGLQFLFEG--VRQG-ESVLYIT-LSETSEELQSVAESHGWS----L-E--GVHLFEL-SAAD
KDRLYLLEGTPGSGKTTLGLQFLLEG--VRQG-ESVLYIT-LSETSEELQSVAESHGWS----L-E--GVHLFEL-SAAD
KDRLYLLEGTPGSGKTTLGLQFLLEG--VRQG-ESVLYIT-LSETSEELQSVAESHGWS----L-E--GVHLFEL-SAAD
KDRLYLLEGTPGSGKTTLGLQFLFEG--VRQG-ESVLYIT-LSETSEELQSVAESHGWS----L-E--GVHLFEL-SAAD
KDRLYLLEGTPGSGKTTLGLQFLFEG--VRQG-ESVLYIT-LSETSEELQSVAESHGWS----L-E--GVHLFEL-SAAD
KDRLYLLEGTPGSGKTTLGLQFLFEG--VRQG-ESVLYIT-LSETSEELQSVAESHGWS----L-E--GVHLFEL-SAAD
KDRLYLLEGTPGSGKTTLGLQFLFEG--VRQG-ESVLYIT-LSETSEELQSVAESHGCS----L-E--GVHLFEL-SAAD
KDRLYLLEGTPGSGKTTLGLQFLFEG--VRQG-ESVLYIT-LSETSEELQSVAESHGCS----L-E--GVHLFEL-SAAD
KDRLYLLEGTPGSGKTTLGLQFLFEG--VRQG-ESVLYIT-LSETSEELQSVAESHGCS----L-E--GVHLFEL-SAAD
KDRLYLLEGTPGSGKTTLGLQFLFEG--VRQG-ESVLYIT-LSETGEELRSVAESHGWS----L-D--GVDLFEL-SAAD
KDRLYLLEGTPGSGKTTLGLQFLFEG--VRRG-ESVLYIT-LSETGEELQSVAESHGWS----L-D--GVDLFEL-SAAD
KDRLYLLEGTPGSGKTTLGLQFLFEG--VRRG-ESVLYIT-LSETSEELQSVAESHGWS----L-E--GMHLFEL-SAAD
KDRLYLLEGTPGSGKTTLGLQFLFEG--VRRG-ESVLYIT-LSETSEELQSVAESHGWS----L-E--GMHLFEL-SAAD
SNRLYLIEGAPGSGKTTLALRFLLDG--AERG-ERVLYIT-LSETRAELLAVAASHGFD----L-T--GIDIFEL-SSAD
TGRLYLVEGAPGSGKTTLAMRFLIDG--AERG-ERCLYVT-LSETREELLAVAASHGFD----L-S--AIDIFEL-SSAE
PRRLYLIEGAPGSGKTTLALEFLRAG--ALAG-ERALYIT-LSETREELAVVAASHGWG----I-E--DFDVFEL-SAVE
PRHLYLLEGAPGSGKTTLALEFLRAG--VRQG-ERALYVT-LSETREELAMVAESHGWS----V-D--EFDIFEL-STVD
PRHLYLLEGAPGSGKTTLALEFLRAG--VRQG-ERALYVT-LSETREELAMVAESHGWS----V-D--EFDIFEL-GTVD
DNRVYLLEGAPGSGKTTLALRYLLEG--VGRG-ERVLYVT-LSETSEELEAVAASHGWS----L-D--GVDLFEL-ASAN
PKRLYLVEGSPGAGKTTFALQFLLDG--VARG-EACLYIT-LSETKEELHAVAASHGWD----L-A--GIDLFEL-ASAE
ARRLYLLEGSPGSGKTTFALQFLLEG--VRQG-ESCLYIT-LSETSEELQAVAASHGWE----L-D--GIELFEF-ASAE
RNRLYLLEGSPGSGKTTFALQFLLEG--LRRG-DRCLYIT-LSETSEELRAVASSHGWS----L-D--GIDLFEF-ASAE
KNRLYLLEGSPGSGKTTFALQYLLEG--VRQG-ETCLYIT-LSETSEELLAVADSHGWD----L-A--GIDLFEF-ASAE
ANRLYLLEGEPGSGKTTLGLQFLQEG--VRHG-ERVLYIT-LSETSDELRGVAASHGWD----L-A--GIDLFEL-SSAE
ANRLYLLEGAPGSGKTTLALQFLREG--VRLG-EAALYIT-LSETREELAVVAASHGWS----I-D--EFDVFEF-GSAA
ANRLYLLEGAPGSGKTTLALQFLREG--VERG-ERVLYIT-LSESREELRVVAASHGWT----L-D--GFDVFEF-DSSD
ANRLYLLEGAPGSGKTTLALQFLREG--VARG-ERVLYIT-LSETREELRVVAASHRWE----L-D--GFDVFEL-DSTE
ANHLYLLEGAPGSGKTTLALQFLREG--IARG-EAVLYIT-LSETSEELRVVAASHGWT----L-D--GFDIFEL-ESVE
ANHLYLLEGAPGSGKTTLALQFLREG--IARG-EAVLYIT-LSETSEELRVVAASHGWT----L-D--GFDVFEL-ESVE
ANRLYLLEGAPGSGKTTLSLQFLLEG--ARRG-ERALYIT-LSETYDELTVVAASHGWD----I-K--AFDVFEL-ESAA
ANRLYLLEGTPGSGKTTLALQFLREG--VRQG-EKALYIT-LSETREELAVVASSHGWS----I-D--DFDVFEF-SAAS
SRRLYLLEGAPGSGKTTLALQFLREG--VRRG-EKALYIT-LSETAEELSAVAASHGWD----S-G--EFDVFEF-SSAA
SRRLYLVEGAPGSGKTTLALQFLREG--VRQG-ERALYIT-LSETEEELSAVANSHGWD----I-K--EFDVFEF-NSAS
SRRLYLVEGAPGSGKTTLALQFLREG--VRNG-ERALYIT-LSETEEELSAVASSHGWD----I-N--DFDIFEF-NSAA
PNRFYLILGDPGVGKTTLSIQFLLEG--KRQG-ERTLYVT-LSETRDELTEVARSHGWS----L-E--GIDIVEL-SAIA
ANRIYLLDGHPGAGKTTLGMQFLLDG--IRKG-ETGLYVS-LSETRTELEGIAKSHGWT----L-E--GLHIHEL-VDPT
SGRVYLVEGDPGTGKTTLALQFLLEG--AKNG-ETGLYVT-LSETKEELEAVAASHGWN----M-Q--EIEVYEL-VDSN
ADRLYLIEGRPGTGKTTLGLQFLLAG--AAVG-QKGLYVT-LSETKTELQGVARSHGWS----L-D--EIDIYEL-VDTD
ADRLYLVEGMPGTGKTTLALQFLLEG--ARKG-ETGLYVT-LSETKQELEGVAASHGWS----L-D--NIDIYEL-IDTK
ADRLYLVEGMPGTGKTTLALQFLLEG--ARKG-ENGLYVT-LSETKQELEGVAESHGWS----L-D--NIEIFEL----I
ADRLYLVEGMPGTGKTTLALQFLLEG--ARKG-ENGLYVT-LSETKQELEGVAESHGWS----L-D--NIDIYEL-IDTK
ADRLYLVEGMPGTGKTTLALQFLLEG--IRNG-ETGLYVT-LSETKQELEGVATSHGWS----L-D--NIDIYEL-IDTK
ADRLYLVEGMPGTGKTTLALQFLLEG--IRNG-ETGLYVT-LSETKQELEGVATSHGWS----L-D--NIDIYEL-IDTK
ADRLYLVEGMPGTGKTTLALQFLLEG--IRNG-ETGLYVT-LSETKQELEGVATSHGWS----L-D--NIDIYEL-IDTK
RNRLYLVQGDPGVGKTTLALQFLMEG--VRLG-ERVLYIT-LSETREELAMVAESHGWT----L-D--GIDLYEL-SAME
RDRLYLVEGSPGSGKTTLALQFLIEG--ASQG-ESVLYIT-LSETIIELRAVAAAHGWP----L-D--GIHIEEV-IPSE
RDRLFLLEGSPGAGKTTLALQFLIEG--ARRG-ESVLYVT-LSETAVELKAVAAAHGWT----L-D--GVNIHEV-LPSE
KDRLYLVEGDPGAGKTTLALQYLAEG--AARG-ETVLYIT-LAETEVELRAVAMAHGMS----L-D--GVTVHEV-IPEE
RDRLYLVEGDPGAGKTTLALQFLAEG--AARG-ETVLYIT-LAETEVELRAVAEAHGMT----L-D--GVTVQEV-IPDE
RDRLYLVEGDPGAGKTTLALQFLAEG--AARG-ETVLYIT-LAETEVELRAVAEAHGMT----L-D--GVTVQEV-IPDE
KDRLYLLEGDPGTGKTTMALQFLVEG--ARRG-ERVLYIT-LAENEVELRAVAQSHGFS----M-A--GIVVHEV-IPAE
KDRLYLLEGDPGTGKTTMALQFLMEG--ARHG-EKVLYIT-LAENEVELRAVAQSHGFS----L-E--GITVHEI-IPAE
KHRLYLVEGEPGTGKTTMALQFLMEG--ARHG-EPVLYIT-LAENEVELRAVAQSHGFT----L-D--GITVHEI-IPAE
PHRIYLVEGEPGTGKTTTGLQFLNEG--VLRG-ETVVYIT-LAENREELTAVALSHGIG----V-E--GIHIHEV-LPTE
ARRIYLIEGEPGAGKTTAGLQFLNEG--VRQG-ESVVYIT-LAENREELAAVAASHGWS----L-D--GIHVHEV-LPDE
PHRIYLVEGEPGSGKTTSGLQFLMEG--ARRG-ESVVYIT-LAESREELAAVAGGHGWD----L-A--GIHLHEV-LPKE
PQRLHLVEGEPGTGKTTLALQFLMAG--ARLG-EACLYIT-LGETAVELRAAARSHGWD----L-A--GIHIEEI-ITNE
PDRLYLLEGIPGTGKTTLALQFLMEG--VRAG-ERVLYMA-LAESEIELRGAARSHGWD----L-A--GIGIEEV-APSD
AERLYLLEGEPGTGKTTLALQFLAEG--ARTG-ENVLYIA-LAESEIELRGAADSHGWD----L-A--GIAIEEV-APSD
AERLYLIEGVPGTGKTTLALQFLAEG--ARSG-ASVLYIA-LAESEIELRGAALSHGWD----L-A--GIAIEEV-APSD
AERLYLVEGEPGTGKTTLALQFLVEG--ARAG-APVLYLA-LAESEAELRAAALSHGWD----L-A--GIAIEEV-APSD
PERLYLLEGVPGTGKTTLALQFLAEG--ARKG-TPVLYIA-LAESEIELRAAALSHGWD----L-A--GIAIEEV-APSD
PERLYLLEGVPGTGKTTLALQFLAEG--ARKG-TPVLYIA-LAESEIELRAAALSHGWD----L-A--GIAIEEV-APSD
PERLYLVEGVPGTGKTTLALQFLAEG--VRSG-VPVLYIA-LAESEIELCAAALSHGWD----L-A--GIAIEEV-APSD
PERLYLVEGVPGTGKTTLALQFLAEG--VRSG-VPVLYIA-LAESEIELRAAALSHGWD----L-A--GIAIEEV-APSD
PERLYLVEGVPGTGKTTLALQFLAEG--VRSG-VPVLYIA-LAESEIELRAAALSHGWD----L-A--GIAIEEV-APSD
AERLYLVEGVPGTGKTTLALQFLAEG--ARRG-VPVLYIA-LAESEIELRAAALSHGWD----L-A--GIAIEEV-APND
AERLYLVEGVPGTGKTTLALQFLAEG--ARRG-VPVLYIA-LAESEIELRAAALSHGWD----L-A--GIAIEEV-APND
AERLYLVEGVPGTGKTTLALQFLAEG--ARNG-VPVLYIA-LAESEIELRGAALSHGWD----L-A--GIAIEEV-APSD
AERLYLVEGVPGTGKTTLALQFLAEG--ARSG-VPVLYIA-LAESEIELRGAALSHGWD----L-A--GIAIEEV-APND
AERLYLVEGVPGTGKTTLALQFLAEG--ARSG-VPVLYIA-LAESEIELRGAALSHGWD----L-A--GIAIEEV-APND
AERLYLVEGVPGTGKTTLALQFLAEG--ARSG-LPVLYIA-LAESEIELRGAALSHGWD----L-A--GIAIEEV-APND
SDRLFLIEGEPGTGKTTLALQFLNEG--VRRG-ESVIYIT-LAETRVELKAVAQSHGWS----M-D--GIQVEDI-IPNE
SDRLFLIEGEPGTGKTTLALQFLCEG--VRRG-ESVIYIT-LAETRVELKAVAQSHGWS----M-D--GIHVEDI-IPNE
RDRLYLVEGEPGTGKTTLALQFLNEG--VRQG-ERALYIT-LAETAIELRAVAASHGWD----M-A--DVAIEEI-LPDE
RDRLYLVEGEPGTGKTTLALQFLNEG--KRQG-ESVLYIT-LAETTVELSSVAQSHGWT----L-D--GIHIEEI-IPDQ
RDRLYLVEGEPGTGKTTLALQFLNEG--KRQG-ESVLYIT-LAETTVELSSVAQSHGWT----L-D--GIHIEEI-IPDQ
ADRLYLVEGEPGTGKTTLALQFLLAG--VQRG-EHVLYIT-LAETAVELRAVAQAHGWD----M-A--GIQVEEI-IPGE
ADRLYLVEGEPGTGKTTLALQFLIEG--ARRG-EHVLYIT-LAETAVELRSVAQSHGWD----M-A--GIQIEEI-IPGE
ADRLYLVEGEPGTGKTTLALQFLIEG--ARQG-EHVLYIT-LAETAVELRSVAQSHGWD----M-A--GIQIEEI-IPGE
RDRLYLVEGEPGTGKTTLALQFLNEG--VRHG-ESTLYIT-LAETVVELRSVAQSHGWR----M-D--HIHIEEI-IPDE
RDRLYLVEGEPGTGKTTLALQFLNEG--ARQG-EPVLYIT-LAETAVELLSVAQSHGWT----M-D--GIHIEEI-LPSE
RDRLYLVEGEPGTGKTTLALQFLNEG--ARLG-ESVLYIT-LAETAVELLSVASSHGWT----M-E--GIHIEEI-LPNE
RDRLYLVEGEPGTGKTTLALQFLNEG--ARLG-ESVLYIT-LAETAVELLSVANSHGWT----M-E--GIHIEEI-LPNE
CNRLYLVEGVPGAGKTTLAMQFLREG--VARG-EKVLYVT-LSETLDELREMADSHGWS----L-D--GIEIFEL-LENN
PSRLYLIEGVPGSGKTTLAMQFLLEG--VRRG-ERVLYVT-LSETEQELREIAASHGWS----L-E--GVTIHEL-APTH
PRRLYLIEGLPGSGKTTLAMQFLMAG--RDLG-ERVLYVS-LSETEQELREMASSHGWT----L-D--GVSLYEP-LANA
ADRIYLYEGRPGTGKTTLAMQFLLEG--ARRG-EQTLYIT-LSESRVELAVVAQRHGWS----I-E--GIDVFEL-LSPE
ANRLYLCEGRPGTGKTTLALQFLLDG--VRRG-ERVLYIS-LSETERELSLVAKRHGWS----L-E--GITVFEL-VPAE
ANRLYLCEGRPGTGKTTLALQFLLEG--VGRG-ERVLYIS-LSETERELRLVAKRHGWT----L-D--GITVFEL-VPAE
PYRLYLYEGRPGAGKTTLALEFLLEG--ASRG-ERVLYIT-LSESQRELELVAERHGWD----L-S--GVDVVEM-VPSE
SNRMYLYEGSPGSGKTTLAMQFLLEG--VRLG-ERVLFVT-LSETSQELELVAKRHGWT----L-D--GIDVFEL-VTPE
PDRMYLYEGSPGAGKTTLALQFLLEG--ARKG-ERVLYVT-LSETQAELELIAKRHGWS----L-D--GIDVFEL-VTPE
PDRMYLYEGSPGAGKTTLALQFLLEG--ARQG-ERVLYVT-LSETQAELELIAKRHGWS----L-D--GIDIFEL-VTPE
PNRMYLYEGSPGSGKTTIALQFLLEG--VRHG-ERVLYVT-LSETKRELELVAKRHGWT----L-E--GIDVFEL-VTPE
PNRMYLYEGSPGSGKTTIALQFLLEG--VRHG-ERVLYVT-LSETKQELELVAKRHGWT----L-E--GIDVFEL-VTPE
PNRMYLYEGSPGSGKTTIALQFLLEG--VRHG-ERVLYIT-LSETKKELELVAKRHGWT----L-D--GIDVFEL-VTPE
PNRMYLYEGSPGSGKTTIALQFLLEG--VRRG-ERVLYVT-LSETKAELELVAKRHGWS----L-D--GIDVFEL-VSPE
PNRMYLYEGSPGSGKTTIALQFLLEG--VRRG-ERVLYVT-LSETKAELELVAKRHGWS----L-D--GIDVFEL-VSPE
PNRMYLYEGSPGSGKTTIALQFLLEG--VRRG-ERVLYVT-LSETKAELELVAKRHGWS----L-D--GIDVFEL-VSPE
PNRMYLYEGSPGSGKTTIALQFLLEG--VRRG-ERVLYVT-LSETKAELELVAKRHGWS----L-D--GIDVFEL-VSPE
PNRMYLYEGSPGSGKTTIALQFLLEG--VRRG-ERVLYVT-LSETKAELELVAKRHGWS----L-D--GIDVFEL-VSPE
PNRMYLYEGSPGSGKTTIALQFLLEG--VRRG-ERVLYVT-LSETKAELELVAKRHGWS----L-D--GIDVFEL-VSPE
PNRMYLYEGSPGSGKTTIALQFLLEG--VRRG-ERVLYVT-LSETKAELELVAKRHGWS----L-D--GIDVFEL-VSPE
ANRMYLYEGSPGAGKTTIAMQFLLEG--VRQG-ERVLYVT-LSETKLELELVAKRHGWS----L-E--GIDVFEL-VTPE
ANRMYLYEGSPGAGKTTIAMQFLLEG--VRQG-ERVLYVT-LSETKQELELVAKRHGWS----L-D--GIDVFEL-VTPE
PNRMYLYEGSPGAGKTTIAMQFLLEG--VRQG-ERVLYVT-LSETKQELELVAKRHGWS----L-E--GIDVFEL-VTPE
PNRMYLYEGSPGAGKTTIAMQFLLEG--VRQG-EQVLYVT-LSETKQELELVAKRHGWS----L-E--GIDVFEL-VTPE
PNRMYLYEGSPGAGKTTIAMQFLLEG--VRQG-EQVLYVT-LSETKQELELVAKRHGWS----L-E--GIDVFEL-VTPE
PNRMYLYEGCPGSGKTTIALQFLFEG--VRQG-ENVLYVT-LSETRDELELVAKRHGWT----L-D--GIDVFEL-VTPE
PNRMYLYEGSPGSGKTTIALQFLLEG--VRQG-ERVLYVT-LSETKAELELVAKRHGWT----L-E--GIDVFEL-ISPE
PNRMYLYEGSPGAGKTTIALQFLLEG--VRQG-ERVLYVT-LSETQAELELVAKRHGWT----L-D--GIDVFEL-VSPE
PNRMYLYEGSPGAGKTTIALQFLLEG--VRQG-ERVLYVT-LSETQAELELVAKRHGWT----L-D--GIDVFEL-VSPE
PNRMYLYEGSPGSGKTTIALQFLLEG--VRQG-ERVLYVT-LSETKDELELVAKRHGWT----L-E--GIDIFEL-ISPE
PNRMYLYEGSPGSGKTTIALQFLLEG--VRQG-ERVLYVT-LSETKDELELVAKRHGWS----L-D--GIDVFEL-VTPE
PNRMYLYEGSPGSGKTTIALQFLLEG--VRQG-ERVLYVT-LSETKDELELVAKRHGWS----L-D--GIDVFEL-VTPE
PNRMYLYEGSPGSGKTTIALQFLLEG--VRQG-ERVLYVT-LSETKDELELVAKRHGWS----L-D--GIDVFEL-VTPE
PNRMYLYEGSPGSGKTTIALQFLLEG--VRQG-ERVLYVT-LSETKDELELVAKRHGWS----L-D--GIDVFEL-VTPE
PERMYLFEGQPGSGKTTLALEFLLEG--VRVG-EPTLYIT-LSETEQELRLVAKRHGWS----L-N--GITIFEL-IPPE
PERMHLFEGQPGSGKTTLALEFLLEG--VRVG-EPTLYIT-LSETEQELRLVAKRHGWS----L-N--GITIFEL-IPPE
PERMYLFEGQPGSGKTTLALEFLLEG--VRVG-EPTLYIT-LSETEQELRLVAKRHGWS----L-N--GITIFEL-IPPE
PERMYLFEGQPGSGKTTLALEFLLEG--VRVG-EPTLYIT-LSETEQELRLVAKRHGWS----L-N--GITIFEL-IPPE
ANRMYLCEGHPGTGKTTLGMQFLLEG--VKNG-ESVLYIA-LSESTRELRLVAKRHGWK----L-D--GIEIFEM--VSE
ANRLYLCEGRPGTGKTTLGMQFLLEG--GRQG-ERTLYVA-LSESPAELRLVAQRHGWS----L-D--TVEILEL--VSE
PNKMYLCEGRPGTGKTTMGMQFLLEG--VRQG-ERALYVA-LSESPAELRLVAHRHGWS----L-D--GVEILEL--VSE
PNRMYLCEGRPGTGKTTMGMQFLLEG--VRQG-ERALYVA-LSESPAELSLIARRHGWS----M-D--GVEILEI--VSE
PNRMYLCEGRPGTGKTTMGMQFLLEG--VRQG-ERALYVA-LSESPAELNLVAHRHGWS----L-D--GVEILEI--VSE
PNRMYLCEGRPGAGKTTMGMQFLLEG--VRQG-ERALYVA-LSESPAELNLVAHRHGWS----L-D--GVEILEI--VSE
KDRLYLYEGRPGTGKTTIALQFLLEG--VKQG-EPVLYVT-LSETENELRLVATRHGWS----L-D--GVSVFEL-VPPE
ENRLYLYEGRPGTGKTTIALQFLLEG--VRQG-EQVLYIT-LSETERELQLVASRHGWS----L-K--GLEVFEL-VPPE
ENRLYLYEGRPGTGKTTIALQFLLEG--VRQG-EQVLYIT-LSETERELQLVASRHGWS----L-K--GLEVFEL-VPPE
ENRLYLYEGRPGTGKTTIALQFLLEG--VRRG-EPVLYIT-LSETERELQLVASRHGWS----L-K--GIEVFEL-VPPE
ENRLYLYEGRPGTGKTTIALQFLLEG--VREG-ERVLYIT-LSETERELQLVASRHGWS----L-K--GLEVFEL-VPPE
ENRLYLYEGRPGTGKTTIALQFLLEG--VRQG-ERVLYIT-LSETERELQLVASRHGWS----L-K--GLEVFEL-VPPE
ENRLYLYEGRPGTGKTTIALQFLLEG--VRQG-EQVLYIT-LSETERELQLVASRHGWS----L-K--GIEVFEL-VPPE
ENRLYLYEGRPGTGKTTIALQFLLEG--VRQG-EQVLYIT-LSETERELQLVASRHGWS----L-K--GIEVFEL-VPPE
ENRLYLYEGRPGTGKTTIALQFLMEG--VLRD-ERVLYIT-LSETERELQLVAKRHGWS----L-D--GVSLFEL-VPPE
ENRLYLYEGRPGTGKTTIALQFLLEG--ARQR-ERVLYIT-LSETESELQLVAKRHGWS----L-D--GVSLFEL-VPPE
PDRMYLYEGNPGTGKTTLAMQFLLEG--ARRG-ESVLYIA-LSETRRELDLVAKRHGWT----L-D--GIQIFEL-VSLE
RDRMYLYEGNPGTGKTTIAMQFLLEG--ARLG-EKVLYIA-LSETRHEISLVAERHGWN----L-D--GIEIFEL-IPSE
RYRMYLYEGNPGTGKTTIAMQFLLEG--ARQG-ERVLYIA-LSETRQEVALVAERHGWS----L-D--GIDIFEL-VPPE
RDRMYLYEGNPGTGKTTIAMQFLLEG--ARQG-ERVLYIA-LSETRQELALVAKRHGWS----L-E--GIEIFEL-VPPE
RDRMYLYEGNPGTGKTTIAMQFLLEG--ARQG-ERVLYIA-LSETRQELALVAKRHGWS----L-E--GIEIFEL-VPPE
PDRMYLYEGRPGTGKTTLAMQFLLEG--ARQN-QPVLYIA-LSESEAELRLVAQRHGWS----L-A--GIDIFEL-IPPE
ANRMYLYEGRPGSGKTTIALQFLLEG--VRRG-ERVLYIT-LSETRRELQLVAKRHKWS----L-T--GLDIFEL-VPPE
ANRMYLYEGRPGSGKTTIALQFLLEG--VRRG-ERVLYIT-LSETRRELQLVAKRHKWS----L-T--GLDIFEL-VPPE
PNRVYLYEGRPGTGKTTLALQFLLEG--ARQR-EPVLYVT-LSETSRELRLVAKRHHWS----L-E--GVSLFEL-VPPE
ANRMYLYEGRPGTGKTTLAIEFLLEG--ARNG-EKTLYIT-LSETERELALVASRHGWS----L-D--QIDVFEL-VPPE
ANRMYLYEGRPGTGKTTLAIEFLLEG--ARNG-EKTLYIT-LSETERELALVAERHGWS----L-D--QIDVFEL-VPPE
ANRMYLYEGRPGTGKTTLAIEFLLEG--ARNG-EKTLYIT-LSETERELALVAERHGWS----L-D--QIDVFEL-VPPE
PDRMYLYEGRPGTGKTTIALQFLLEG--VRLG-ERVLYIT-LSESRRELALVAKRHGWT----L-D--GIDIFEL-VPPE
PDRMYLYEGRPGTGKTTIALQFLLEG--VRLG-ERVLYIT-LSESQRELALVAKRHGWT----L-D--GIDVFEL-VPPE
PNRMYLYEGRPGTGKTTIALQFLLAG--VRRG-ERVLYIT-LSETRRELALVAKRHGWT----L-D--GIEVFEL-VPPE
PHRMYLYEGRPGTGKTTIALQFLLDG--VRRG-ERVLYIT-LSETRRELALVAKRHGWT----L-D--GIDIFEL-VPPE
PNRLYLYEGRPGTGKTTIALQFLLEG--ARNG-ERVLYIT-LSETQRELSLVASRHGWS----M-N--QVDVFEL-VPPE
PNRLYLYEGRPGTGKTTIALQFLLEG--ARNG-ERVLYIT-LSETQRELSLVASRHGWS----M-N--QVDVFEL-VPPE
PNRLYLYEGRPGTGKTTIALQFLLEG--ARNG-ERVLYIT-LSETQRELSLVASRHGWS----M-N--QVDVFEL-VPPE
PNRLYLYEGRPGTGKTTIALQFLLEG--ARNG-ERVLYIT-LSETQRELSLVASRHGWS----M-N--QVDVFEL-VPPE
PNRLYLYEGRPGTGKTTIALQFLLEG--ARNG-ERVLYIT-LSETQRELSLVASRHGWS----M-N--QVDVFEL-VPPE
PNRLYLYEGRPGTGKTTIALQFLLEG--ARNG-ERVLYIT-LSETQRELSLVASRHGWS----M-N--QVDVFEL-VPPE
PNRLYLYEGRPGTGKTTIALQFLLEG--ARNG-ERVLYIT-LSETQRELSLVASRHGWS----M-N--QVDVFEL-VPPE
PNRLYLYEGRPGTGKTTIALQFLLEG--ARNG-ERVLYIT-LSETQRELSLVASRHGWS----M-N--QVDVFEL-VPPE
PNRLYLYEGRPGTGKTTIALQFLLEG--ARNG-ERVLYIT-LSETQRELSLVASRHGWS----M-N--QVDVFEL-VPPE
ANRLYLYEGRPGTGKTTIALQFLLKG--QSLG-ERVLYIT-LSETKRELEVVAQRHGWS----L-D--GVDMFEL-VPPE
PNRLYLYEGRPGTGKTTIALQFLLKG--RSLG-ERVLYIT-LSETKRELEVVAERHGWS----L-E--GIDVFEL-VPPE
ANRLYLYEGRPGTGKTTIALQFLLKG--KSLG-ERALYIT-LSETKRELEVVAERHSWS----L-D--GVDVFEL-VPPE
PNRLYLYEGRPGTGKTTIALQFLLHG--KSLG-ERVLYIT-LSETKRELEVVAGRHGWS----L-D--GVDVFEL-VPPE
ANRLYLYEGRPGTGKTTIALQFLLKG--RSLG-ERVLYIT-LSETKRELEVVAGRHGWS----L-A--GVDVFEL-VPPE
ANRMYLYEGRPGTGKTTIALQFLLKG--AANG-ERALYIT-LSETRRELELVARRHGWS----L-A--GVDIFEL-VPPE
PNRMYLYEGRPGSGKTTMALQFLLEG--VRCG-ERVLYIS-LSETKRELTLVAQRHGWS----L-Q--GVDIFEL-VPPE
PNRMYLYEGRPGSGKTTMALQFLLEG--ARCG-ERVLYIS-LSETKRELALVAQRHGWS----L-Q--GVDIFEL-VPPE
PNRMYLYEGRPGSGKTTMALQFLLEG--ARCG-ERVLYIS-LSETKRELTLVAQRHGWS----L-H--GVDIFEL-VPPE
PNRMYLYEGRPGSGKTTMALQFLLEG--ARCG-ERVLYIS-LSETKRELTLVAQRHGWS----L-Q--GVDIFEL-VPPE
PNRMYLYEGRPGSGKTTMALQFLLEG--ARSG-ERVLYIS-LSETKRELTLVAQRHGWS----L-Q--GVDIFEL-VPPE
ANRMYLYEGQPGTGKTTIALQFLLKG--VRGG-ERVLYIS-LSETKRELDVVAQRHGWT----L-D--GIDIFEL-VPPE
ANRMYLYEGQPGTGKTTIALQFLLRG--VRDG-ERVLYIS-LSETKRELDVVAQRHGWT----L-D--GIDIFEL-VPPE
ANRMYLYEGQPGTGKTTIALQFLLRG--VRDG-ERVLYIS-LSETKRELDVVAQRHGWT----L-D--GIDIFEL-VPPE
ANRMYLYEGRPGTGKTTIALQFLLRG--VRDG-ERVLYIS-LSETKRELTVVAQRHGWS----L-Q--GVDIFEL-VPPE
ANRMYLYEGRPGTGKTTIALQFLLSG--VREG-ERVLYIS-LSETKRELTLVGQRHGWS----L-E--GVDIFEL-VPPE
ANRMYLYEGRPGTGKTTIALQFLLSG--VREG-ERVLYIS-LSETKRELTLVGQRHGWS----L-E--GVDIFEL-VPPE
ANRMYLYEGRPGTGKTTIALQFLLRG--ARDG-ERVLYIS-LSETKRELSLVAKRHGWS----L-E--GVDIFEL-VPPE
PNRMYLYEGRPGTGKTTIALQFLLRG--VRDG-ERVLYIS-LSETKRELTVVAQRHGWS----L-D--GVDIFEL-VPPE
ANRMYLYEGRPGTGKTTIALQFLLSG--VRDG-ERVLYIS-LSETKQELTVVAQRHGWS----L-Q--GVDIFEL-VPPE
ANRMYLYEGRPGTGKTTIALQFLLSG--VRDG-ERVLYIS-LSETKRELTVVAQRHGWS----L-Q--GVDIFEL-VPPE
ANRMYLYEGRPGTGKTTIALQFLLRG--VRDG-ERVLYIS-LSETKRELDLVARRHGWS----L-Q--GVDIFEL-VPPE
ANRMYLYEGRPGTGKTTIALQFLLRG--VRDG-ERVLYIS-LSETKRELSVVARRHGWS----L-D--GVDIFEL-VPPE
ANRMYLYEGRPGTGKTTIALQFLLRG--VRDG-ERVLYIS-LSETKSELTVVAERHGWS----L-D--GVDIFEL-VPPE
PNRMYLYEGRPGTGKTTIALQFLLRG--VRDG-ERVLYVS-LSETKSELTVVAQRHGWS----L-D--GVDIFEL-VPPE
ANRMYLYEGRPGTGKTTIALQFLLRG--VSEG-ERVLYIS-LSETKSELTVVAQRHGWS----L-E--GVDVFEL-VPPE
PNRMYLYEGRPGTGKTTIALQFLLRG--VRDG-ERVLYVS-LSETKSELTVVAQRHGWS----L-D--GVDIFEL-VPPE
PNRMYLYEGRPGTGKTTIALQFLLRG--VRDG-ERVLYIS-LSETKRELTLVAQRHGWS----L-D--GVDIFEL-VPPE
PNRMYLYEGRPGTGKTTIALQFLLRG--ARDG-ERVLYIS-LSETRRELELVAHRHGWS----L-Q--GVDIFEL-VPPE
PNRMYLYEGRPGTGKTTIALQFLLRG--VRDG-ERVLYIS-LSETRRELELVAHRHGWS----L-Q--GVDIFEL-VPPE
ANRMYLYEGRPGTGKTTIALQFLLKG--VRDG-ERGLYIS-LSETKRELDVVAQRHGWS----L-E--GVDIFEL-VPPE
ANRMYLYEGRPGTGKTTMALQFLLKG--VREG-ESVLYIS-LSETKRELDLVAQRHGWS----L-E--GVDIFEL-VPPE
SGCVYLVEGSPGTGKTTLALQFLRAG--AARN-EVGLYIT-LSETAPELRTVVASHGWT----L-D--GIELYEL--IGE
AGHLYLLEGSPGAGKTTLGLQFLLEG--RARG-QKGLYVT-LSETSDELAQGASSHGWD----L-E--DIEVFDL--VSD
AGHLYLVEGTPGAGKTTLGLQFLLQG--RALG-QKGLYVT-LSESSQELREGAQSHGWT----L-E--DIEIFDL--VGD
AQHLYLVEGTPGTGKTTLALQFLQAG--RAAG-ERGLYVT-LSETSEELAEVAASHGWS----L-E--GIEVYDL--VSD
ARHLYLIEGSPGTGKTTLALQFLMSG--RDKG-ERGLYVT-LSETSEELAQVAQSHGWA----L-D--GIEVYDL--VSD
ERHLYLVEGSPGTGKTTLALQFLLSG--RAQG-ERGLYVT-LSETSEELAQVAHSHGWS----L-D--GIEVYDL--VSD
PRHLYLVEGSPGTGKTTLALQFLIEG--RDKG-ERGLYVT-LSETSEELAQVAQSHGWS----L-D--GIRIFDL--VSD
TRHLYLVEGSPGTGKTTLALQFLIEG--REKG-ERGLYVT-LSETSEELEQVAQSHGWS----L-D--GIKVFDL--VSD
TRHLYLVEGSPGTGKTTLALQFLIEG--REKG-ERGLYVT-LSETSEELEQVAQSHGWS----L-D--GIKVFDL--VSD
ASRLYLVEGVPGSGKTTLGMQFLQEG--RRQG-EKGLYIT-LSETREELHAVAETHGWD----L-E--GIEIFEL-FSED
AGHLYLFEGEPGTGKTTLGMHFLLAG--LAVG-EPGLYVT-LSETGNELKEVAKSHGWS----L-DHPQLEVFEL--VSA
QHHLYVVEGSPGAGKTTLGIQFLLAG--LAAG-QRGLYVT-LSETGAELQMVAQSHGWT----L-D--GVAIFEL-SNGP
PRHLYLVEGEPGAGKTTLGIQFLLEG--HRRG-ESGLYVT-LSETAQELRTVAAAHGWS----L-E--GLQVFEL-VTAE
LNHLYLIEGTPGAGKTTLGLQFLRRG--VMDG-ERGLYIT-LSETATELQTVAASHGWS----L-E--GVEVFEL--ISM
RGHLYLIEGSPGAGKTTLGMQFLLEG--RSRG-EAGLYIT-LSETRKELAMVADSHGWT----L-D--GLEIFEL--VSE
RGHLYLLEGSPGAGKTTLGLQFLLEA--RALG-ERGLYVT-LSETADELRIVAGSHGWS----L-D--GVEVFEL--VTE
ANRIYLVEGSPGSGKTTLGLQFLLEG--ARRG-QKALYIT-LSETAAELKSVGASHGWS----L-D--ELAIHEL--VSE
ANRVYLIEGVPGAGKTTLGLHFLLEG--KRLG-ETVLYIT-LSETAAELRAVAASHHWS----L-D--GLHIHEL-VATD
ANRVYLIEGVPGAGKTTLGLHFLLEG--KRLG-ETVLYIT-LSETAAELRSVAASHHWS----L-D--GLHIHEL-GDMD
PNRIYLVEGVPGAGKTTLGLHFLLDG--IRRG-ESGLYIT-LSETAVELAAVARSHHWS----L-E--GLSIHEL--VSE
ENRVYLVEGVPGAGKTTLGLHFLLEG--LRRG-ETGLYIT-LSETAAELQTVAASHHWS----L-E--GLHIHEL--VSE
RERIYLVEGTPGTGKTTLGLGFLLDG--VRAG-EAGLYVT-LAETQVELLAVAESHGWS----L-D--AIDLVEM--VPV
RERIYLVEGTPGTGKTTLGLGFLLDG--ARAG-EAGLYVT-LAETQVELHAVAESHGWS----L-G--DIDVVEM--VPA
PDRLYLVEGTPGTGKTTLGLGFLLAG--AAVG-EAGLYIT-LAETEVELHAVAKTHGWS----L-D--ALDLFEM--VPV
PERMYLVEGTPGTGKTTLGLGFLLAG--ADVG-DISLYIT-LAETEVELRAVGKSHGWS----L-D--KLQLFEM-VPAD
SERMYLVEGTPGTGKTTLGLGFLLAG--AAVG-ETGLYIT-LAETEVELRAVAKSHGWS----L-D--PLQLFEM-VPAD
PQRMYLVQGTPGTGKTTLGLDFLLTG--AKVG-ETGLYIT-LAETEVELRAVAATHGWS----L-D--QLELFEM--VPA
PQRMYLVQGTPGTGKTTLGLDFLLTG--AKVG-ETGLYIT-LAETEVELRAVAATHGWS----L-D--QLELFEM--VPA
PDRMYLVEGTPGTGKTTLGLGFLLAG--ASVG-EAGLYIT-LAETEVELRAVAQTHGWS----L-D--PLTLFEM--VPA
PDRMYLVEGTPGTGKTTLGLGFLLAG--ESVG-EAGLYIT-LAETEVELRAVAQTHGWS----L-D--PLTLFEM--VPA
PDRMYLVEGTPGTGKTTLGLGFLLTG--VAVG-EVGLYIT-LAETEVELRAVARTHGWS----L-D--PLVLFEM-VPVD
PDRMYLVEGTPGTGKTTLGLGFLLAG--AAVG-EVGLYIT-LAETEVELRAVARTHGWS----L-D--PLTLFEM--VPA
PDRMYLVEGTPGTGKTTLGLGFLLAG--AAVG-EVGLYIT-LAETEVELRAVARTHGWS----L-D--PLTLFEM--VPA
PDRMYLVEGTPGTGKTTLGLGFLLAG--ADVG-DTGLYIT-LAETEVELRAVARTHGWS----L-D--ALTLFEM--VPV
PDRMYLVEGTPGTGKTTLGLGFLLTG--AAAG-ETGLYIT-LAETEIELRAVAQTHGWS----L-D--SLTLFEM--VPA
PHRMYLVEGTPGTGKTTLGLGFLLAG--AAIG-ETGLYIT-LAETEVELRAVAATHGWT----L-D--ALSLFEM--IPA
PHRMYLVEGTPGTGKTTLGLGFLLAG--AAIG-ETGLYIT-LAETEVELRAVAATHGWT----L-D--PVELFEM--VPA
ANRLYLVEGTPGTGKTTFSLQFLLEG--VRHG-EAGLYVT-LSETEAELRAVARTHGWS----L-D--QLQLFEL--VPE
KSRLYLVEGTPGSGKTTLSMRFLLEG--HKNG-ERGLYIT-LSETIQELNEVANSHGWD----L-S--GLELFEL-VPEE
PERLYLVEGTPGAGKTTLALRFLLEG--AACG-EAGLYIT-LSETKDELQAVAASHGWS----L-S--ELDIFEL--VAE
SQRLHLIEGTPGAGKTTLAINFLLQG--QEVS-ESGLYIT-LSETSDELRAAAASHGLS----L-D--GIDLFEL--VAE
PHRLYLLEGTPGSGKTTQAMKFLMAG--RDAG-ERGLYIT-LSETEDELRAVARSHDWS----L-E--GIELFEM-VAAD
PERLYLVEGTPGTGKTTLALKFLMEG--RRAG-DRSLYIT-LSETESELRAVAKSHGWT----L-D--GINLFEM--VAE
PHRLYLVEGTPGSGKTTLALKFLMNG--RENG-ERGLYIT-LSETVDELTAVAQSHSWT----L-D--DIDLYEL--VAE
PHRLYLVEGTPGSGKTTLALKFLMNG--RENG-ERGLYIT-LSETVDELTAVAQSHSWT----L-D--DIDLYEL--VAE
PHRLYLVEGTPGSGKTTLALKFLMNG--RENG-EHGLYIT-LSETVDELTAVAQSHSWT----L-D--DIDLYEL--VAE
PHRLYLVEGTPGSGKTTLALKFLMNG--RENG-ERGLYIT-LSETVDELTAVAQSHSWT----L-D--DIDLYEL--VAE
PHRLYLVEGTPGSGKTTLALKFLMNG--RENG-ERGLYIT-LSETVDELTAVAQSHSWT----L-D--DIDLYEL--VAE
PERLYLVEGTPGSGKTTLALKFLMDG--RAAG-SKGLYIT-LSETVNELTAVAQSHGWT----L-D--DIALYEM--VAE
PSRLYLVEGTPGSGKTTLALRFLLEG--RQAG-DRALYIT-LSETENELQAVALSHGWS----L-D--GVTLFEM-VAED
PSRLYLVVGTPGSGKTTLALKFLMEG--RQAG-DRGLYIT-LSETETELRAVARSHDLT----L-D--GIDIFEM--IAE
AERIYLVEGTPGTGKTTIGLQFLLDG--LTRG-EKGLYIT-LSETADELWAVAESHGWS----L-E--NTAIFEL--ASS
AERVYLVEGTPGTGKTTLGMQFLLDG--VAKG-ETGLYIT-LSETADELDAVAESHGWS----L-D--GLAIFEL--ASD
AERVYLVEGTPGTGKTTLGMQFLLDG--VAKG-ETGLYIT-LSETADELDAVAESHGWS----L-D--GLAIFEL--ASD
AERVYLVEGTPGTGKTTLGMQFLLDG--AAKG-EAGLYIT-LSETADELRAVADSHGWS----L-D--KLAIFEL--ASD
AERVYLVEGTPGTGKTTLGMQFLLDG--AARG-EAGLYIT-LSETADELRAVADSHGWS----L-D--ALAIFEL--ASD
AQRVYLVEGSPGTGKTTLGLQFLLEG--VKRG-ETGLYIT-LSETADELDAVAESHAWD----M-A--GIDVFEL--AND
AQRVYLVEGSPGTGKTTLGLQFLLEG--AARG-QTGLYIT-LSETADELDAVAQSHGWD----M-E--GIAVYEL--AND
PKRLYLVEGSPGAGKTTLGLQFLLDG--VARG-ESGMYIT-LSETTDELVAVGHSHGWD----L-G--ALAIVEL--AGD
PQRVYLVEGSPGAGKTTLGLQFLLDG--AARG-ERGLYIT-LSETTDELVAVSASHGWS----I-D--SLEIFEL--AGD
PQRIYLVEGSPGAGKTTLGLQFLLDG--VTRG-EHGLYIT-LSETTDELKAVAASHGWS----L-D--ALSLYEL--ASD
PQRIYLVEGSPGAGKTTLGLQFLLDG--AARN-ESGLYIT-LSETAEELAAAAASHGWD----I-G--ALSVYEL--AGD
PQRVYLVEGSPGAGKTTLGLQFLLDG--VARG-EAGLYIT-LSETTDELKAVAASHGWN----I-D--ALSIFEL--AGD
PQRVYLVEGSPGSGKTTLGLQFLLDG--AARG-EAGLYIT-LSETADELKAVAASHGWN----I-D--ALSIFEL--AGD
ASRVYLVEGPPGAGKTTLALQFLLEG--RRLG-DTGLYVT-LSETASELRSVAATHGWS----L-D--GLAIVEL--LSD
ASRVYLVEGPPGAGKTTLALQFLLEG--QRLG-DTGLYVT-LSETASELRSVAATHGWS----L-D--GLALVEL--LSD
PNRVYLVEGSPGAGKTTLALQFLLRG--AELG-ETGLYIT-LSETRSELLAVADGHGWD----V-D--AIAIVEL--LSD
PNRVYLVEGSPGAGKTTLALQFLLKG--AALG-EAGLFIT-LSETRSELLAVAHAHGWE----V-D--AISIVEL--LSD
PNRVYLVEGSPGAGKTTLALQFLLKG--AEVG-EAGLYIT-LSETRSELLAVADAHGWE----V-D--AISIVEL--LSD
PNRVYLVEGSPGAGKTTLALQFLLKG--AEVG-EAGLYIT-LSETRSELLAVADAHGWE----V-D--AISIVEL--LSD
PHRMYLIEGAPGAGKTTLAMQFLLKG--AEIA-EPGLYVT-LSETKAELVAVAKSHGWD----T-A--RITIIEL--LTD
PHRMYLLEGAPGAGKTTLAMQFLLKG--AEVG-EPGLYVT-LSETKAELVAVAESHGWD----T-A--HITIIEL--LTD
PQRMYLLEGAPGAGKTTLAMQFLLKG--AEVG-EPGLYVT-LSETKAELVAVAESHGWN----T-A--HITIIEL--LTD
PHRMYLLEGAPGAGKTTLAMQFLLKG--AEVG-EPGLYVT-LSETKAELEAVAESHGWD----T-A--HITIIEL--LTD
PHRMYLLEGAPGAGKTTLAMQFLLKG--AEVG-EPGLYVT-LSETKAELVAVAESHGWD----T-A--HITIIEL--LTD
PHRMYLLEGAPGAGKTTLAMQFLLKG--AEVG-EPGLYVT-LSETKAELVAVAESHGWD----T-T--RVTIIEL--LTD
PHRMYLLEGAPGAGKTTLAMQFLLKG--AEVG-EPGLYVT-LSETKAELVAVAESHGWD----T-T--RVTIIEL--LTD
PNRMYLVEGAPGTGKTTLALQFLLQG--LEAG-QSGLYIA-LSETREELLAIGASHGWD----L-S--RFTILEQ--LPE
PNRMYLVEGAPGTGKTTFALQFLLKG--LDEG-QTGLYIG-LSETRAELLAIGASHGWD----L-S--RFTILEQ--LPE
PNRMYLVEGEPGTGKTTLALQFLLDG--LEDG-QTGLYIA-LSETRAELLAIGASHGWD----L-S--RFTILEQ--LPE
PNRMYLVEGAPGTGKTTLALQFLLKG--LREG-QTGLYIT-LSETRAELLAIGASHGWD----L-S--RFTILEQ--LPE
PNRMYLVEGVPGTGKTTLALQFLLKG--LDEG-QTGLYVT-LSETHAELLAIGASHGWD----L-S--RFKILEQ--LPE
PNRMYLVEGAPGTGKTTLALQFLLKG--LDEG-QTGLYVT-LSETRAELLAIGASHGWD----L-S--RFKILEQ--LPE
PHRMYLVEGAPGTGKTTLALQFLLKG--TAEG-QRGLYIT-LSETKSELISVAASHGWD----V-S--QFKIVEL--LSD
PHRMYLVEGAPGTGKTTLALQFLLRG--AAEG-QAGLYIT-LSETKAELISVAASHGWD----V-S--KFTIVEL--LSD
PRRMYLIEGAPGTGKTTLALQFLLKG--VDEG-QAGLYIT-LSETRSELISVADSHGWD----L-S--RFSILEL--LSD
PHRMYLVEGAPGTGKTTLALQFLLKG--VEEG-QTGLYIT-LSETRSELISVAESHGWD----L-S--QFHILEL--LSD
PHRMYLVEGAPGTGKTTLALQFLLKG--VEEG-QTGLYIT-LSETRSELISVADSHGWD----L-S--QFHILEL--LSD
PHRMYLVEGAPGTGKTTLALQFLLKG--VEEG-QTGLYIT-LSETRSELISVADSHGWD----L-S--QFHILEL--LSD
PHRMYLVEGAPGTGKTTLALQFLLKG--VEEG-QTGLYIT-LSETRSELISVADSHGWD----L-S--QFHILEL--LSD
PHRMYLVEGAPGTGKTTLALQFLLEG--VQEG-QVGLYIT-LSETRSELISVADSHGWD----L-S--QFRILEL--LSD
PHRMYLVEGAPGTGKTTLALQFLLEG--VEEG-QVGLYIT-LSETRSELISVADSHGWD----L-S--QFHILEL--LSD
PHRMYLVEGAPGTGKTTLALQFLLEG--VQEG-QVGLYIT-LSETRSELISVADSHGWD----L-S--QFRILEL--LSD
PHRMYLVEGAPGTGKTTLALQFLLKG--VEQG-EAGLYIT-LSETRSELISVADSHGWD----L-G--RFHILEL--LSD
PHRMYLVEGAPGTGKTTLALQFLLKG--VEEG-QVGLYIT-LSETRSELISVADSHGWD----L-S--RFHILEL--LSD
PHRMYLVEGAPGTGKTTLALQFLLQG--AEEG-QAGLYIT-LSETRSELISVADSHGWD----L-S--QFHILEL--LSD
PHRMYLVEGAPGTGKTTLALQFLLQG--AEEG-QAGLYIT-LSETRSELISVADSHGWD----L-S--QFHILEL--VSD
PHRMYLVEGAPGTGKTTLALQFLLQG--VSEG-QTGLYIT-LSETRDELVSVANSHGWD----I-S--RFDILEL--LSD
PHRMYLVEGAPGTGKTTLALQFLLEG--VKQG-QVGLYIT-LSETRDELISVAQSHGWD----L-S--QFAILEL--LSD
AHRMYLVEGAPGTGKTTLALQFLLKG--VEEG-QVGLYIT-LSETRSELISVGESHGWD----V-S--RFKILEL--LSD
PHRMYLVEGAPGTGKTTLALQFLLKG--VEEG-QRGLYIT-LSETRSELISVAESHGWN----I-S--GFHILEL--VSD
PHRMYLVEGAPGTGKTTLALQFLLKG--VEEG-QGGLYIT-LSETRSELIAVAESHGWD----I-S--RFTVLEL--LSD
PHRMYLVEGAPGTGKTTLALQFLLKG--VEEG-QGGLYIT-LSETRPELIAVAESHGWD----I-S--RFTILEL--LSD
ANRAYLLEGTPGSGKTTIALQFLLEG--ARQG-ERGLYIT-LSETSGELKEVARSHDWA----L-D--DIDLFEL--VSG
ANRAYLLEGTPGSGKTTIALQFLLEG--ARQG-ERGLYIT-LSETSAELKEVARSHNWV----L-D--DIDLFEL--VSG
ANRAYLLEGTPGSGKTTIALQFLLEG--ARQG-ECGLYIT-LSETSAELKEVARSHNWV----L-D--DIDLFEL--VSG
TNRAYLLEGTPGSGKTTLALQFLLEG--ARQG-EGGLYIT-LSETAAELREVARSHNWD----L-S--AIELFEL--VNE
ANRSYLLEGTPGSGKTTIALQFLLEG--ARVG-ERGLYIT-LSETAAELREVAQSHNWS----L-D--QVELFEL--VNE
RDRIYLVEGTPGSGKTTLALQFLLKG--RELG-ESGLYIT-LSETEAELRAAAASHGWS----L-D--GIDLFEL--VSE
RDRIYLVEGTPGSGKTTLALQFLLKG--RELG-ESGLYIT-LSETEHELRAAAASHGWS----L-D--GIDLFEL--VSE
RDRIYLIEGTPGSGKTTLALQFLLKG--RELG-ESGLYIT-LSETETELRAAAASHGWS----L-D--GIDLFEL--VSE
KHRLYLLEGTPGTGKTTCGLQFLLTG--LANG-ESGLYIT-LSETASELRAVAASHGWS----L-E--GLTLYEL--IDE
AHRLYLVEGTPGTGKTTFGLQFLLEG--AAKG-ESGLYIT-LSETASELKAVAASHGWS----L-E--GLSLFEM--IDE
THRLYLVEGTPGTGKTTFGLQFLLAG--VAKG-ESGLYIT-LSETASELNAVAASHGWS----L-E--GLSLFEM--IDE
RDRLYLVEGTPGTGKTTFGLQFLLEG--LAHG-EAGLYIT-LSETAVELHAVAASHGWS----L-D--GLSLYEL--IDD
RDRLYLVEGTPGTGKTTFGLQFLLEG--LKQG-EPGLYIT-LSETATELRAVAASHGWS----L-E--GLSLYEL--IDE
RDRLYLVEGTPGTGKTTLSLQFLLEG--AAKG-EAGLYIT-LSETAEELRAVAEAHGWS----L-D--GLSLFEL--AGD
KHRVYLVEGTPGTGKTTLSLQFLLEG--IRRG-ETGLYIT-LSETAEELTAVAATHGWS----L-E--PLSLFEL--VNQ
SHRVYLVEGTPGTGKTTLSLQFLLEG--ARRG-EAGLYIT-LSETAEELSAVAATHGWS----L-D--PLSLFEL--VNQ
KHRVYLVEGTPGTGKTTLSLQFLLEG--ARRG-EAGLYIT-LSETSEELSAVAATHGWS----L-E--PLSLFEL--VNQ
PDRLYLVEGTPGTGKTTLSLQFLLAG--VAAG-ESGLYIT-LSETAEELRAVAATHGWS----L-D--ALSIFEL--VGE
ADRLYLVEGTPGTGKTTLSLQFLLAG--VEAG-ESGLYIT-LSETAEELRAVAATHGWT----L-D--ALSIFEL--VGE
RGRLYLLEGTPGTGKTTVGLQFLLDG--VARG-EKGLYVT-LSESADELAFAAGTHGWS----L-D--GIEVYEL--VNE
RGRLYLLEGTPGTGKTTVGLQFLLDG--VARG-EKGLYVT-LSESADELAFAAGTHGWS----L-D--GIEVYEL--VNE
RGRLYLLEGTPGTGKTTVGLQFLLDG--VARG-EKGLYVT-LSESADELSFAAGTHGWS----L-D--GIEVYEL--VNE
RDRLYLVEGRPGTGKTTLSLQFLLEG--VARG-EKGLYVT-LSESADELRAGAASHGWS----L-D--GIDVYEL--VSE
HDRLYLLEGTPGTGKTTLSLQFLLDG--AARG-ERGLYVT-LSENKDELCAAAASHGWS----L-D--GIEIYEL--VNE
QDRLYLLEGTPGTGKTTLSLQFLLDG--AARG-ERGLYVT-LSENKDELCAAAASHGWS----L-D--GIEIYEL--VNE
QDRLYLLEGTPGTGKTTLSLQFLLDG--AARG-ERGLYVT-LSENKDELCAAAASHGWS----L-D--GIEIYEL--VNE
QDRLYLLEGTPGTGKTTLSLQFLLDG--AARG-ERGLYVT-LSENKDELCAAAASHGWS----L-D--GIEIYEL--VNE
PDRLYLLEGTPGTGKTTLALQFLLEG--AARN-ERSLYVT-LSETADELRAAAASHGWS----L-D--EIDIYEL--VNE
PDRLYLLEGTPGTGKTTLALQFLLAG--AARG-EGSLYVT-LSETADELRAAAASHGWS----L-D--GVELYEL--VNE
PDRLYLLEGTPGTGKTTLALQFLLAG--AARG-EGSLYVT-LSETADELRAAAASHGWS----L-D--GVELYEL--VNE
PDRLYLLEGTPGTGKTTLALQFLLEG--AARK-GRSLYVT-LSETADELRAAARSHGWS----L-D--GIELYEL--VNE
PDRLYLLEGTPGTGKTTLALQFLLEG-VARKG--RSLYVT-LSETADELRAAATSHGWS----L-D--GIELYEL--VNE
PDRLYLLEGTPGTGKTTLALQFLLEG--AARK-GRSLYVT-LSETADELRAAALSHGWS----L-D--GIELYEL--VNE
PDRLYLLEGTPGTGKTTLALQFLLEG--AARK-GRSLYVT-LSETADELRAAALSHGWS----L-D--GIELYEL--VNE
PDRLYLLEGTPGTGKTTLALQFLLEG-AARKG--RSLYVT-LSETADELRAAALSHGWS----L-D--GIELYEL--VNE
PDRLYLLEGTPGTGKTTLALQFLLEG--AARK-GRSLYVT-LSETADELRAAALSHGWS----L-D--GIELYEL--VNE
PDRLYLLEGTPGTGKTTLALQFLLEG-AARKG--RSLYVT-LSETADELRAAALSHGWS----L-D--GIELYEL--VNE
PDRLYLLEGTPGTGKTTLALQFLLEG--AARK-GRSLYVT-LSETADELRAAALSHGWS----L-D--GIELYEL--VNE
PDRLYLLEGTPGTGKTTLALQFLLEG-AARKG--RSLYVT-LSETADELRAAALSHGWS----L-D--GIELYEL--VNE
SSRLYLLEGTPGTGKTTLALHFLREG--HDRG-ERTLYVT-LSETADELTAAAATHGWS----L-D--GIEVYEL--VND
PSRLYLLEGTPGTGKTTIALQFLREG--AARG-ERALYVT-LSETSDELRAAAATHGWS----L-D--GIDVYEL--VDE
PSRLYLLEGTPGTGKTTLALQFLREG--VARG-ERTLYIT-LSETADELRASAATHGWT----L-D--GIEVFEL--VDE
PSRLYLLEGTPGTGKTTLALQYLREG--MARG-ERALYVT-LSETTEELRAAAATHGWA----L-D--GINVHEL--VDE
PSRLYLLEGTPGTGKTTLALQFLREG--VALS-ERTLYVT-LSETIEELGASAATHGWT----L-D--GIDVHEL--VDE
PSRLYLLEGTPGTGKTTLALQFLREG--VALG-ERTLYVT-LSETTEELRASAATHGWT----L-D--GIDVHEL--VDE
PSRLYLLEGTPGTGKTTLALQFLRDG--LARG-ERTLYVT-LSETADELRSAAATHGWS----L-D--GIEVYEL--VDD
PSRLYLLEGNPGTGKTTLALQFLRDG--AGRG-ERTLYVT-LSETADELRSAAATHGWA----L-D--GIEVYEL--VNE
PSRLYLLEGNPGTGKTTLALQFLRDG--AGRG-ERTLYVT-LSETADELRSAAATHGWA----L-D--GIEVYEL--VNE
PSRLYLLEGTPGTGKTTLALQFLREG--AARG-EATLYVT-LSETGQELRASAATHGWS----L-D--GIEVYEL--VNE
PSRLYLLEGTPGTGKTTLALQFLRDG--AARG-EATLYVT-LSETSQELRSSAATHGWS----L-D--DIEVYEL--VNE
PSRLYLLEGTPGAGKTTLALQFLREG--AARG-EATLYVT-LSETSQELRSSAATHGWS----L-D--DIEVYEL--VNE
PSRLYLIEGTPGSGKTTLALQFLIEG--VRNG-ESVLYVT-LSESEVELQGVAASHGWD----L-T--GVQMREL-LPSA
PDRLYLVEGTPGAGKTTIALQFLMAG--ARLG-EPVMYVT-LSETLEEVAGVAASHGWD----L-S--GVALREM-LPSQ
PDRLYLLEGAPGAGKTTVAVQFLREG--AARG-ESVVYVT-LSETKAELDGVALSHGWD----I-S--GIAVLEM-LPPQ
AHRLYLLEGAPGAGKTTVAIQFLREG--VANG-EAVLYVT-LSETAQELQGVASSHGWD----L-A--GIEVREM-LPAQ
AHRLYLLEGAPGAGKTTVAIQFLREG--AAQG-EPVLYVT-LSETRAELDGVARSHGWD----M-R--GIEVREM-LPSQ
SNRLYLIEGTPGAGKTTIALQFLLEG--ARRG-ESVLYVT-LSETAEELRGVAQSHGWD----L-T--GIDVREM-LPSE
SNRLYLVEGTPGSGKTTIALQFLIEG--ATRG-EPVLYVT-LSETARELRGVANSHGWD----L-S--GIEVREM-LPSE
SNRLYLVEGTPGAGKTTIALQFLIEG--VKRG-ESVLYVT-LSETAQELKGVARSHGWD----L-S--GIEVREM-LPSE
SNRLYLVEGTPGAGKTTIALQFLIEG--VKRG-ESVLYVT-LSETAQELKGVARSHGWD----L-R--GIEVREM-LPSE
SNRLYLVEGTPGAGKTTIALQFLIEG--ARRG-ESVLYVT-LSETAQELRGVALSHGWD----L-S--GIEVREM-LPSE
SNRLYLVEGTPGAGKTTIALQFLIEG--ARRG-ESVLYVT-LSETAQELRGVAFSHGWD----L-S--GIEVREM-LPSE
PNRLYLFEGTPGAGKTTIAMQFLLEG--VARG-ESVLYVT-LSETEHELRGVAVSHGWD----I-S--NVHVREM-LPTQ
PNRLYLVEGTPGAGKTTIALQFLLEG--ARAG-ESVLYVT-LSETEQELRGVANSHGWD----L-S--GIHVREM-LPAQ
PHRLYLVEGTPGAGKTTIALQFLLEG--AQRG-ESVLYVT-LSETENELRGVANSHGWD----L-S--GIHVREM-LPTQ
SNRLYLLEGTPGSGKTTIALQFLMEG--AQRG-EPVLYVT-LSETANELTGVARSHGWN----L-Q--GVHVREM-LPTP
ANRLYLLEGTPGAGKTTIAMQFLTEG--ARRG-ESVMYVT-LSETANELAGVARSHGWD----L-S--GVHVREM-LPNN
ANRLYLLEGAPGAGKTTIAMQFLIEG--ARRG-ESVLYVT-LSETAKELAGVARSHGWD----L-R--SVHVREM-LPNN
KNRLYLIEGVPGSGKTTLALQFLLDG--ASRN-EPTLYIT-LSESAEELGAIAESHGWS----L-D--GIAVREL-VPSE
PNRLYLVEGVPGSGKTTLALQFLLAG--VKLN-EPTLYVT-LSESIAELGAVGASHGWS----F-D--GIAIREL-AASE
PDRVYLIEGNPGSGKTTLALQYLQEG--VRIG-EPGLYVT-LSETQAELRAVARSHGWS----L-D--GITLLEL-VAPE
PDRVYLVHGTPGSGKTTLSLQFLLEG--VRNG-EKVLYVT-LSETRDELAAVAHSHGMN----L-E--GVEIFEL-LPEE
PGRVYLLHGTPGSGKTTLSLQFLIEG--VAQG-EKVLYVT-LSETRNELTAVAASHGMS----I-D--GIEIYEL-IAQD
PARVYLLHGIPGSGKTTLSLQFLIEG--VRNG-EKVLYVT-LSETRDELTAVAQSHGMS----I-D--GIEIYEL-IAQD
ENRMYLVEGDPGSGKTTLALQYLLEG--RKLG-EHGLYLT-LSESKEELLAGAASHGWS----L-E--GIEIVEL-NAGE
PGRLYLIDGSPGTGKTTLALQYLMHG--ALNG-ERTLYVT-LGETAAELRNSAESHGWD----L-S--GIELVEL-VVDE
AGQLYLIDGEPGAGKTTLALQYLMQG--VRDG-ERTLYVT-LGETAGELRSGAASHGWS----L-D--GIEIVEF-IVSE
AGQLYLVDGEPGAGKTTLALQYLMQG--VREG-EPCLYVT-LGETAAELRAGAASHGWV----L-D--GIEIVEL-VADE
AGQLYLVDGEPGAGKTTLALQYLMQG--VREG-EPCLYVT-LGETAAELRAGAASHGWT----L-D--GIEVVEL-VAGE
AGRLYLIDGNPGAGKTTLAMQYLLDG--AQAG-ERCLYVT-LSETRGELVSNARSHGWS----L-E--GIDILEL-FADE
AHRLYLIDGNPGAGKTTLALQFLREG--VRAG-ERCLYIT-LSETRDELLAGAASHGLD----L-N--GVEIEEL-MGRE
EHRLYLIDGNPGAGKTTLALQFLREG--VRRG-ERCVYIT-LSETREELVAGAASHGID----L-D--GVEIEEL-VGRG
AGRCYLIGGSAGAGKTIFSLQWLRAG--LQRH-EKCLYIT-LCEPGPEIIRNVSGFGWD----L-E--QIAIVDL-SPSG
PKRSYLIRGGPGSGKTTFCLHFLIEG--VKNN-ENVLFIT-FGEPSEKIKENAKAIGLS----P-E--GIVFLDL-APSE
ARRGYLLRGGPGLGKTTLGLSFLTAA---GEG-ERTLFIG-FQELEAELRANAATVGLD----T-R--GIEFLSL-APTE
ARRGYLLRGGPGLGKTTIGLSFLLAA---EEE-ERTLFIG-FQEPEAELQANAARVGLD----T-R--RIEFLSL-APSE
PQRSYLIRGGPGRGKTTLGLHFLTA---VDDG-ESALFIG-FQEPEAQLHSNAASLGID----V-S--AINFLSL-APDA
KQSAYLVRGGPGQGKTTLGLHFLAAA----DGQSSPLFIG-FQEPEEQLRVNAESVGID----I-S--NFRFLSL-TPEE
KQSAYLVRGGPGQGKTTLGLHFLAAA---DVQ-RSPLFIG-FQEPEEQLRVNAESVGID----I-S--NFRFLSL-TPEE
PASATLVRGAPGAGKTIFGLHFLAAA--GDRD-ETGLYIN-LGEPAGYLRETAESFGLG----V-S--DVGFLDL-SPSG
-------------------MHFLSDG--VDNG-ETSLYIN-LGEPGNYVKETVEHFNLN----P-D--GIHFLDL-APSH
RRQNALLRGPPGAGKTIFGLHFLAEG--VEQD-ETSLYIN-LGEPTEYVQRTAAEFDLH----P-D--DIHFHDL-SPSD
RGRNVLVRGTPGAGKTIFGLYFLSAG--IAAD-ERSLYVN-LGEPQAYVEETADAFDLQ----T-E--GIHFHNL-SPTS
------------------------MG-------EPQAYVE----------ETADAFGLN----T-E--QIQFHNL-SPTQ
------------------------MG-------EPQAYVE----------ETADAFDLH----T-E--QIHFHNI-SPTQ
PGRSYLVSGGPGTGKTTLGLQYLASS----AD-GNGLLIS-LGESERNLRADALRIGLS----L-D--GTSVIDL-SPGA
SQRTYMVSGGPGSGKTTLCLHFLTQN----PD-EDTLYVT-FDKNGQTIRWLSESLGLT----S-P--RLHFEDM-SPGD
NSRLYLVCGAPGTGKTLLGMHFLEAG--LERG-ETVLFVH-GEESREEIVTNGSRLGID----V-E--DAAFLDL-GPES
KGRMYLVHGQPGTGKTLLGMHFLERG--LQNG-ETVLFIH-GEESRAEILANGNAVNID----V-S--DAEFLDL-GPES
KGRMYLVRGEPGTGKTLLGMHFLEEG--LQND-ETVLFIH-GEESRREILANGGAVSID----I-S--DAEFLDL-GPES
PGRMYLVHGQPGTGKTLLGMHFLEEG--LNNN-ETVLFIH-GEESKEEIIANGNAVGID----V-T--DAEFLDL-GPDS
AGRMYLIQGQPGTGKTLLGMHVLEEG--LAND-ETVLFIH-GEESRDEILANGRAVGID----I-S--DAEFLDL-GPDS
PNRTYMVRGESGAGKTIAGYHFLTAG--REND-EDVLFIS-FEESNADLRANAGTLGFD----L-S--EVPILDL-SPSP
PNRTYMVRGESGAGKAIAGYHFLTAG--REND-EDVLFIS-FEESNADLRANAGTLGFD----L-S--EVPVLDL-SPSP
PNRTYMVRGESGAGKTIAGYHFLTAG--REND-EDVLFIS-FEESNADLRANAGTLGFD----L-S--EVPILDL-SPSP
PNRTYMVRGESGAGKTIAGYHFLTAG--REND-EDVLFIS-FEESNADLRANAGTLGFD----L-S--EVPILDL-SPSP
PQRSYLVRGGPGTGKTTLGFHFLAAG--VALG-ETPLFIT-LGEPEAQLRANATSLGFD----M-D--AMAFLDL-SPSS
PSRAYLIRGGPGSGKTTLGLHFLAQG--FVEN-KDSLYVT-FGEPAEQIKANGTAIGLK----M-D--GIHFLDL-SPSS
PVRAYLVRGGSGAGKTTLGLSFLVEG--VASG-EKPLYIT-LGESAEQIRKNAERIGFD----T-Q--GITFLDL-SPTS
RERSYMIRGQAGSGKTILSLHFLAAG--AERG-ETALFIN-LEEDVGDLKANAEALGFD----T-D--AIEFLDL-SPGA
RERSYMIRGQAGSGKTILSLHFLAAG--AERG-ETALFIN-LEEDVGDLKANAEALGFD----T-D--AIEFLDL-SPGA
PTRSYMIRGQAGSGKTILSFHFLQQG--IAEG-ETALFIN-LEEDVRDLKANAAALGFD----T-D--AIEFLDL-SPSA
PTRSYMIRGQAGSGKTILSFHFLQQG--IAEG-ETALFIN-LEEDVRDLKANAAALGFD----T-D--AIEFLDL-SPSA
PTRSYMIRGQAGSGKTILSFHFLQQG--IAEG-ETALFIN-LEEDVRDLKANAAALGFD----T-D--AIEFLDL-SPSA
PNRSYMVRGQAGSGKTILSFHFLQQG--VDEG-ETALFIN-LEEDVRDLKANAAALGFD----T-D--AIEFLDL-SPSA
PTRSYMVRGQAGSGKTILGFHFLQRG--IEEG-ETALFIN-LEEDLRDLKANADSLGFD----T-D--AIEFLDL-SPGA
PTRSYMVRGQAGSGKTILGFHFLQQG--VDEG-ETALFVN-LEEDLRDLKANAAALGFD----A-D--AIEFLDL-SPGA
PERSYLVRGRPGTGKTILGLHYLTTG--AANG-ETSLFIN-LEEEIKDIEQNGDQLGFD----L-T--GIDFLDL-SPKS
TGRSYLVRGAPGTGKTILGMHFLKEG--IDNG-ESALFVN-LEESESDVRSNAASLGID----L-S--GVEFLDM-SPNA
TGRSYLVRGAPGTGKTILGMHFLEEG--IDNG-ESALFVN-LEESESDVRSNAASLGID----L-S--GVEFLDM-SPNA
EHSFNLIKGTQGAGKTLFAVNYLLYH--AKAG-KEVLYVS-MEESWDNIVKNLPEGMKK----TYE-------EV-KDRV
EHSFNLIKGTQGAGKTLFAVNYLLYH--AKAG-KEVLYVS-MEESWDNIVKNLPEGMKKTYEEVKD--RVHHLDF-GSIR
EYSFNLIAGQPGSGKTTLAHQIMFSL--ANPD-NRALFFTVLGEPALKMLRYQQQFSFF---------DISKVDK-SIRF
EFSFNLIAGTPGTGKTTLAHQIMFSL--ANPD-NRALFFTVLGEPALKMLRYQQQFPFFDINKINE--SIRFVNL-----
EFSFNLIAGPPGCGKTTLAHQMMFAL--ATPE-RPALFFTVLGEPPLKMLRYQQQFDFF----DSD--AINQS---IRYV
EFSFNLIAGPPGCGKTTLAHQMMFAM--ATPA-RPALYFTVLGEPPLKMLRYQQQFDFF------D--AAAINAT-IHFV
RGSMVVLSGPPGAGKTILAQQICFAA--ANAD-HKAVYYTTWSEPHSKLVEHLREFTFF----APERLGPQVEYV-HLGN
AGSVVVLAGPPGSGKTILAQQICFAN--ATVE-HKAVYYTTLSEPHSKLVEHLRGFSFF----DPSALGPKVEYV-HLGD
RGSVVVVAGPPGTGKTVLAQQICFAA--ATAE-HRAVYYTTLSEPHAKLVEHLRGFSFFDTGALGS--LVEYVHL----G
RGSVVVLAGPPGTGKTVLAQQICFAV--ATGE-HKAIYYTTLSEPHAKLVEHLHDFTFFDAGSLGP--RVEYVHL----G
AKSITVVSGEPGSGKTVLALQMLFHA--ARQG-KRSLYFTTLSEPSLKLVRHMQGFRFFDPRLLDE--KVRIVDL-GSRL
KYSNIIIGGAPGSGKTTFSLQIAFENAKKEKK-KTILFTT-VSEPPYKMIRFLSEFTFF----DKE--LLNTYVIIKDIS
EYSINIIAGKPGTGKTILVQQMIFNN--AAQG-KKSIYLTTVSEPSVKVVRFQREFDYF----NPD----------FLGE
LYSINIIAGNPGSGKTILVQNILFNA--ARRG-LKSLYFTTVSESQFKMVRNLADFEFFDNSFLGE--QIIYRDL----G
LYSLNIVSGAPGSGKTIFVQNIVFNS--ARNG-LKSLYLTTISESQFKMVRHLQEFKFF----TDE----------LLGD
VYSLNIVSGAPGSGKTIFVQNIIFNS--ARSG-LKSLYLTTISESQFKMVRHLQGFEFF----SDD----------LLGD
VYSLNIVSGAPGSGKTIFVQNIIFNS--ARNG-LKSLYLTTISESQFKMVRHLQGFEFF----SDD----------LLGD
VYSLNIVSGSPGSGKTIFVQNIIFNS--ARNG-LKSLYLTTISESQFKMVRHLQEFEFF----SDD----------FLGD
VYSLNIVSGSPGSGKTIFVQNIIFNT--ARNG-LKSLYLTTISESQFKMVRHLQEFEFF----SDD----------FLGD
VYSLNVVSGSPGSGKTIFVQNIIFNT--ARNG-LKSLYLTTISESQFKMVRHLQEFEFF----SDD----------FLGD
VYSLNIVSGSPGSGKTIFVQNIIFNS--ARNG-LKSLYLTTISESQFKMVRHLQEFEFF----LDD----------VLGD
VYSLNIVSGSPGSGKTIFVQNIIFNS--ARNG-LKSLYLTTISESQFKMVRHLQEFEFF----SDD----------FLGD
VYSLNIVSGSPGSGKTIFVQNIIFNS--ARNG-LKSLYLTTISESQFKMVRHLQGFKFF----ADD----------FLGD
AYSLNIISGSPGSGKTIFVQNIIFNN--ARNG-LKSLYLTTISESQLKMVRHLQDFEFF----SDD----------LLGD
AYSLNIVSGSPGSGKTIFVQHIIFNN--ARDG-LRSLYLTTISESQLKMIRHLQEFSFF----SHE----------LLGD
KGALTVILGPPGSGKTTLASQIAFAA--AQRG-EKVLFLTALSEPTTKLLDHLRSYSFFAPNLVGR--TVQVFSL----Q
KGALTVILGPPGSGKTTLASQIAFAA--AQRG-EKVLFLTALSEPTTKLLEHLRSYSFFAPNLVGR--TVQVFSL----Q
VRQSVLITGQPGTGKTVLASQIAFHH--AAQG-TPVVLATTTSESQAKLLEDLSGFSFF----SRKKLGEELFFL-----
PRQSFIVTGTPGSGKTVLCSQVAFAA--AARG-VPVVVVTVTSEPHDKLMEALATFSFF----QPE----------LLGE
RRQTLIVAGNPGCGKTILCSQIAFLA--AARG-LPVVLATITSEPHDKLVDALSGFPFF----RRE----------LLGE
RRQSLIITGDPGCGKTILCGQVAFRA--AARD-VPVVLATVTSEPHDKLVQALSGFSFF------D--QA----L--LGE
RRQSIIITGNPGSGKTILCGQVAFRT--AARG-IPVVLATVTSEPHDKLVQALSGFSFF------D--GG----L--LGD
RRQSLIITGNPGCGKTILCGQVAFRS--AARG-IPVVLATVTSEPHDKLVQALSGFSF-----FDR--GLLGDKL-FLVS
ASGVYIVVGEPGAGKTLFANQLCYHQ--GRAG-ARCLYVTLLAESHARMLANMRDMAFF----DSA----------LLPE
TSGVYIVVGEPGAGKTLFANQLCYHQ--GRTG-VRCLYVTLLAESHARMLANMRDMAFF----D-P--ALLPDGV-YYVS
QGGVYMLLGMPGAGKTILANQVCFHH--VRQG-GRALYVTLLAESHTRMIGNMRVLGFF----DPS----------QIAD
TGRTYMVMGLPGAGKTILANQACFHH--ATQG-GRVLYVTLLAESHTELVSNLNSLSFF----DAS--RLPDAISYLSAF
RGRTYMLMGLPGAGKTILANQTCFHH--LRQG-LGVLYVTLLAESHTDLISNLEPLSFF----DAS--RIGRSATYVSAF
AGAAYIVQGRPGSGKTVLANQLAFNH--VGQG-GRVLVATLLSESHERLFQYLSTLSFF----DAA--KIGDQIQFLSAF
VGAAYIVQGRPGSGKTVLANQLAFNH--VQRG-GRVLVATLLSESHERLFQYLSTLSFF----DPA--KIGEQIQYLSAF
VGASYIVQGHPGSGKTILANQLACNH--VREG-GRVLVATLLSESHERLFQYLSTLSFF----DAA--LVGDTIQFVSAF
AGASYIIQGPPGAGKTILANQLACEH--VRVG-GRVLVATLLSESHERLFQYLATLEFF----DPA--LVGDQIQFVSAF
VGASYIIQGPPGAGKTILANQLACGH--VHQG-GRVLVATLLSESHERLFQYLATLEFF------D--PALVGDQ-IQFV
QGSSYAIIGPPGSGKTVLANQIAFQH--VKNG-GKALYVTLLSESHGRMLENLSQMTFF----DADVIP-DRLQY-LSGY
QGASYALLGPPGSGKTVLAHQIAFWH--VKHG-GKALYVTLLTESHARMLANLEAMSFF----DAT----------VIPE
KGASYAVLGPPGSGKTILAHQIAFWH--VKHG-GKALYVTLLTESHARMLANLEGMSFF----DTS----------VIPE
KGASYAVLGPPGSGKTVLAHQIAFWH--VKHG-GKALYVTLLTESHARMLANLEGMSFF------D--SSVIPEK-LHYL
RGSSYAILGPPGSGKTVLANQIAFNH--VKEG-GRALYVTLLTESHARMLANIEEMTFFDRSVIPE--KLHY----VSGY
KGNAYSILGPPGSGKTVLANQIAFNH--VQNG-GRALYVTLLSESHARMLGNLEGMTFF----NRS----------VIPG
KGNCYSVLGPPGSGKTVMANQIAFNH--VKDG-GRALYVTLLSESHARMLSNLEVMTFF----D-R--SVIPDQL-HYIS
RNGTYAVMGPPGSGKTILGNQLCFERVRRSSS-ARCVYVTLLVESHAKMIRHLSGMKWF----DTG----------MIPD
RNGTYALMGPPGSGKTIFGNQLCFEHIRRSPS-ARCVYVTLLVESHSKMIRHLRGMKFF----DTG----------MIPD
RNGTYALMGPPGSGKTIFGNQLCFEHVRKSAS-ARCVYVTLLVESHSKMIRHLSGMKFF------D--ASMIPDR-IYYI
QGGIYALMGPPGSGKTILANQLCFNH--IDKSDGRCVYMTLLIESHAKMLRHLESLRFF---------RLE-----EIPD
HGGIYALMGPPGSGKTILANQLCCNH--IQKQEGRCVYMTLLIESHAKMISHLSTLSFF----KPE----------FIPD
LGGIYALMGPPGSGKTILANQLCCNH--IQKQEGRCVYMTLLIESHAKMLSHLSTLSFF----KPE----------FIPE
QGGIYALMGPPGGGKTILANQLCCNH--IQKQEGRCVYMTLLIESHAKMLSHLSTLNFF----KPE----------FIPE
RGGTYIVTGAPGTGKTILGNQFCFTT--VARG-GRAIYLTVMGESHSRMMLHLKSQRFF----RQE--DVGRALNYESGS
HGGTYMVTGAPGTGKTILGNQLCFSH--VANG-GRAVFVTMLSESHGRMTTHLRRMRFF----QRD--VIGQSLHYVSGY
HGGTYMVTGAPGTGKTILGNQLCFSH--VANG-GRAVFVTMLSESHGRMTEHLRRMRFF----QRD--VIGQSLHYVSGY
HGGTYMVTGAPGTGKTILGNQLCFSH--VANG-GRAVFVTMLSESHGRMTEHLRRMRFF----QRD--VIGQSLHYVSGY
SPSTLLIAGTAGVGKSIMSLQMLSQA--ARNG-EKTLYIPITTEKAHKLKMYHSTLEFF----D-D--SFHVHAI-NRQI
RPSTTLIAGTAGTGRTTLGLQSLCMA--ARNN-EKVLYVAITPKSKQNVKEMLSRFKFF----E-DTVNVHVFDT-----
RPSTLLIAGNPGTGRTTLGIQSLCYA--AARG-EKVLYVCPTSRSEKSVREALSGYDFY----D-DSLNIRTYSI-----
CPSATLVAGVAGSGKTTFALQAICES--AREG-KVCLYVTSVNEPATVVNNFVSRLSHY----DVS--RISRGNIHQISI
KPSAILIAGPAGSGKTTLAMQSIFSA--SEKK-EVCMYVTSLNEPITMVNKFMSKLNFY---------NISLLSSGTMNY


VLLSPEV-LLEEMFIPSGL--------FEELVEE---YGCK-RIVIDSL-SIFKH--LE---EDVHK--LRKLIY--SFK
IGLSPDI-LVEQMMMPDGL--------FEQTVKE---LDCK-RLVIDSI-SLFRY--LDG--EEEGK--KRQKFF--TIR
ISLSPDT-LIQQMLLTNGL-----FEQMVNEVDC------R-RIVIDSI-SLLKF--LN---QNSEV--KGREIL-YTLR
VSISPET------LIDQMLTANGLFEQMVEEIGC------R-RIVIDSI-SLLRF--LN---MDDEV-KGRRILY--TLR
CLE-------PDVLLDQMMRTDGLFEQLIREIDC------K-RVVIDSI-SLFRT--LA---GLGND--GREQIY--SIR
ICIEPEI-LLEQMLEPNGL--------FEYMIKE---IGCK-RVVMDSI-SLFRL--MS---SEQEA---RTNVY--TIR
VCMEPDI-LLEQMLQPHGL--------FEQIVRE---IGCK-RVVIDSI-SLFR---MV---GDEEH--VRTNVY--SIR
CM------E-PDILLEQMLQPHGLFEQIVNEIGC------K-RVVIDSI-SLFRM---V---GDEEN--VRTNVY--SIR
CM------E-PDILLEQMLQPHGLFEQIVNEIGC------R-RVVIDSI-SLFRM---V---GDEED--VRTNVY--SIR
ICMSPKL------FIEQLTKAGGLIEQVISE------LGCR-RIAIDSV-SLLRF--EA---EDGAS--YRKIFY--TLR
ICLSPEV-LIEQIEKPNGL-----IEQMINEINC------K-RIVIDSI-SLYQF--GS---DDLMK--SRKTIY--SLR
ICISPDV-LLEQMKKSNGI-----FDQVIKEINC------K-RIVIDSL-SLFSF--GM---ENQKE--ARDNIY--TIR
ICMSPKV-LIEQMKLPNGI-----FEQIIKEIDC------K-RIVIDSL-NLFHD--GI---ENTVE--KRNTVN--ILK
ICLSPDV------FISQMKQPNGLFEQILNEIDC------K-RIVIDSL-NLFHS--GM---ESQKE--KRETVY--TLR
ICISPEI-LIEQMKQPNGL-----FEQIIKEIDC------K-RVVIDSL-NLLHF--GI---EDQVE--KRKTVY--TLR
ICMSPEV-LIEQMKQPNGI-----FERIVKEIDC------K-RIVIDSL-NLLHF--GV---EGSAE--KREIVY--MLR
ARPHPGA-E-----AAGEFDMGGLLSAVTPAADG----DAG-WVIFDGI-DQLLQ--LQ---PNPHA--AIEQIR--RIN
DLV-QVP-S-APVLVSGDFDLSGLASRLVFEAHE---QNAE-IIILDSI-TALLS--PV---EKPRA--LRHLFF--QLC
ARVEDEF---RDV---GAFDISGLLASIEAKIKQ---TAAR-WVLIDGL-DALLG--TL---GDRVA--AMRELF--RLK
ARLGIDT-E-----MTGSIELDGFLGMMAAQAQA---FGAT-RLVLDGI-DLLLA--MQ---PDRGR--LLQQLF--RLV
LTPVFNQ-E-----ISGEFDITALQLRIEQAKKG---THAE-ILIIDSI-QSLLL--GL----EAYE--PHYELL--NLY
FTPILTD-E-----VAGEFNINALLLRIEQAQQK---IKAN-TLIIDSL-QSILL--GI----KNYD--PNFELL--RLF
DASLEAG---EQTPTVGTYDLGALTARIEHAVRQ---IGAR-RVSLDSL-GSVFT--RF---ADQDL--VRRELY--RLA
DASLEAG---EQTPTVGTYDLGALMARIEHAVRR---IGAR-RVSLDSL-GSVFT--RF---ADQDL--VRRELY--RLA
DASADIT---EEGPTVGTYDFGALVARISHAVHR---TGAT-RVSLDSL-GAIFT--RF---PDKAV--VRHELL--RIT
DASADIT---EEGPTVGTYDFGALVARISHAVRR---TGAT-RVSLDSL-GAIFT--RF---PDKAV--VRHELF--RIA
DASADIT---EEGPTVGTYDFGALVARISHAVHR---TGAT-RVSLDSL-GAIFT--RF---PDKAV--VRHELF--RIA
DASATST---EEGAIIGAYDFHALAARIGHAVHT---IGAK-RVSMDSL-GTVFL--RF---PGQAT--VRQELL--RVA
DASAVSD---DEVLTVGAFDFGALAARISHAVRA---AGAK-RVALDSL-GAVFM--RF---PDPGT--VRHELF--RIA
DVSVDMM---EEAPTIGTYDFGALIARVEHEVRR---TGAT-RVAMDSL-GAVFT--RF---ADLGV--VRHELF--RIA
DAS-MGI-G-EEEQAIGSYDLGALVARIQHAVRQ---TGAR-RIALDSL-GAIFT--RF---TGVET--IRHELI--RIA
EASGSIS---EDTPAVGAYDFGALVARIEHAVRQ---TGAC-RVALDSL-NAIST--RF---TDIAV--VRRELF--RVA
DAADSEG---EERFVIGAYDFGAMTARIEHAARR---IGAT-RVAMDSL-GAVFA--RF---ADTGI--IRREIH--RLT
DAADSEG---EERFVIGAYDFGAMTARIEHAARR---IGAT-RMAMDSL-GAVFA--RF---ADTGI--IRREIH--RLT
DAAESKD---EEAAVIGAYDFGALTSRIEHAVRR---IGAS-RVALDSL-GAVFA--RF---ADAGI--VRRESH--RLA
DAAERKD---EEAAVIGSYDFGALTSRIEHAVRR---IGAS-RVVLDSL-GAVFA--RF---TDTGI--VRKETQ--RLA
DAAERKD---EEAAVIGSYDFGALTSRIEHAVRR---IGAS-RVVLDSL-GAVFA--RF---TDTGI--VRKETQ--RLA
ASLEVTG-E-EPIV--GAFDFGGLVARIGHAVRQ---VGAA-RVSVDSL-GAVFV--RF---AEPAI--VRYELY--RIG
DAAAEAN-D-DEVSIIGAYDFGGLAARIEHAVRE---TNAT-RVSLDSL-GAIFG--RF---RDSAI--VRQELH--RIA
ASMDRTI-----VEEAGAYDLSGIITQIVDAIQE---VGAQ-LVILDSL-GALFY--QF---ENPGI--LRREIL--RLT
DAS-PDV-G-GDVVVSGAYDLSALVLRVKHAVEQ---VGAR-RVAIDST-GSLID--QL---GNTQV--ARRALL--QIA
EFNKGSV---SSYMISGEFDLTIIVNRIRHAIEK---IGAK-KLFIDSI-SAFFE--QL---GDHPP--VRRMLL--DLS
ASPDPEG---QEIV--GEFDLSALIERIQYAIIK---YRAK-RVSIDSI-TAIFQ--QY---DSLGL--IRREIF--RLV
ASPDPEG---QEVV--GDFDLSALIERIQYAIIK---YKAK-RISIDSM-TAIFQ--QY---DSLGL--VRREIF--RIV
ASPDPEM---QEIV--GEFDLSALIERIQYAIVK---YKAK-RVAIDSI-TAIFQ--QY---DSLGL--VRREIF--RLV
ASPDPEG---HEVV--GDFDLSALIERIQYAILK---YKAK-RISIDSI-TAIFQ--QY---ESLGL--VRREIF--RLV
ASPDPEG---EDMA--GSFDLSGLIERINYAIRK---YKAK-RVAIDSV-TAVFQ--QY---EAVSV--VRLEVF--RMI
ASPDPNG---QDVV--GNFDLSGLIERMNYAIRK---YKAR-RVAIDSI-TAIFQ--QY---DALAV--VRREIF--RVI
ASPDPDG---QDVA--GNFDLSGLIERINYAIVK---YKAK-RVSIDSM-TAVFQ--QY---DAISV--VRREIF--RLI
ASPDPDG---QDVA--GSFDLSGLIERINYAIVK---YKAK-RVAIDSM-TAVFQ--QY---DAISV--VRREIF--RLI
ASPDPDG---QDVA--GSFDLSGLIERINYAIVK---YKAK-RVAIDSM-TAVFQ--QY---DAISV--VRREIF--RLI
ASPDPDG---QDVA--GNFDLSGLIERINYAIRK---YKAK-RVAIDSI-TAVFQ--QY---DAVSV--VRREIF--RLI
ASPDPDG---QEV--SGSFDLSGLIERIHYAIRK---YKAR-RVAIDSI-TAVFQ--QY---DAISV--VRREIF--RLI
ASPDPEG---QDVA--GNFDLSGLIERINYAIRK---YKAK-RVAIDSI-TAVFQ--QY---DAVSV--VRREIF--RLI
ASPDPEG---QDVA--GSFDLSGLIERINYAIRK---YKAR-RVAIDSI-TAVFQ--QY---DAVSV--VRREIF--RLI
ASPDPEG---QDVA--GSFDLSGLIERINYAIRK---YKAR-RVAIDSI-TAVFQ--QY---DAVSV--VRREIF--RLI
ASPDPDG---QDVA--GSFDLSGLIERINYAIRK---YKAK-RVAIDSI-TAVFQ--QY---DAVFV--VRREIF--RLI
ASPDPDG---QDVA--GSFDLSGLIERINYAIRK---YKAK-RVAIDSI-TAVFQ--QY---DAVFV--VRREIF--RLI
ASPDPDG---QDVA--GSFDLSGLIERIHYAIRK---YKAK-RVAIDSI-TAVFQ--QY---DAVFV--VRREIF--RLI
ASPDPDG---QDVA--GSFDLSGLIERINYAIRK---YKAK-RVAIDSI-TAVFQ--QY---DAVFV--VRREIF--RLI
ASPDPDG---QDVA--GSFDLSGLIERINYAIRK---YKAK-RVAIDSI-TAVFQ--QY---DAVFV--VRREIF--RLI
ASPDPDG---QDVA--GSFDLSGLIERINYAIRK---YKAK-RVAIDSI-TAVFQ--QY---DAVFV--VRREIF--RLI
ASPDPDG---QDVA--GSFDLSGLIERINYAIRK---YKAK-RVAIDSI-TAVFQ--QY---DAVFV--VRREIF--RLI
ASPDPDG---QDVA--GSFDLSGLIERINYAIRK---YKAK-RVAIDSI-TAVFQ--QY---DAVFV--VRREIF--RLI
ASPDPDG---QDVA--GSFDLSGLIERINYAIRK---YKAK-RVVIDSI-TAVFQ--QY---DAVFV--VRREIF--RLI
ASPDPDG---QDVA--GSFDLSGLIERINYAIRK---YKAK-RVVIDSI-TAVFQ--QY---DAVFV--VRREIF--RLI
ASPDPDG---QDVA--GSFDLSGLIERINYAIRK---YKAK-RVAIDSI-TAVFQ--QY---DAVFV--VRREIF--RLI
ASPDPDG---QDVA--GSFDLSGLIERINYAIRK---YKAK-RVAIDSI-TAVFQ--QY---DAVFV--VRREIF--RLI
ASPDPDG---QDVA--GSFDLSGLIERINYAIRK---YKAK-RVAIDSI-TAVFQ--QY---DAVFV--VRREIF--RLI
ASPDPDG---QDVA--GSFDLSGLIERINYAIRK---YKAK-RVAIDSI-TAVFQ--QY---DAVFV--VRREIF--RLI
ASPDPDG---QDVA--GSFDLSGLIERINYAIRK---YKAK-RVAIDSI-TAVFQ--QY---DAVFV--VRREIF--RLI
ASPDPDG---QDVA--GSFDLSGLIERINYAIRK---YKAR-RVAIDSI-TAVFQ--QY---DAVSV--VRREIF--RLI
ASPDPEG---QDVA--GSFDLSGLIERINYAIRK---YKAR-RVAIDSI-TAVFQ--QY---DAVSV--VRREIF--RLI
ASPDPEG---QDVA--GNFDLSGLIERISYAINK---YKAK-RVAIDSM-TAVFQ--QY---DAVYV--VRREIF--RLI
ASPDPDG---QDVA--GNFDLSGLIERISYAIKK---YKAK-RVAIDSM-TAVFQ--QY---DAVYV--VRREIF--RLI
ASPDPDG---QDVA--GNFDLSGLIERISYAIRK---YKAK-RVAIDSI-TAVFQ--QY---DAIYV--VRREIF--RLI
ASPDPDG---QDVA--GNFDLSGLIERISYAIRK---YKAK-RVAIDSI-TAVFQ--QY---DAIYV--VRREIF--RLI
ASPDPDG---QDVA--GSFDLSGLIERISYAIRK---FKAK-RVAIDSM-TAVFQ--QY---DAIYV--VRREIF--RLI
ASPDPDG---QDVA--GNFDLSGLIERIIYAIRK---YKAK-RVAIDSI-TAVFQ--QY---DAIYV--VRREIF--RLI
ASPEPEG---QQII--GDFDLSALIARMEYAVEK---FKAK-RVSIDSV-TAIFQ--QYSGNNSVSM--IRNELF--IMV
ASPDPEG---YEV--SGAFDLSALIERIQYAIAK---YKAK-RVAVDTV-TAVFH--QY---DASDV--VRRELF--RLT
ASPDPEG---YEV--SGNFDLSALIERIQYAIRK---YKAK-RVAIDSV-TAIFQ--QY---EPAGV--VRRELF--RLT
ASPDPEG---YEV--SGNFDLSALIERIQYAIRK---YKAK-RVSIDSV-TAIFQ--QY---DPAGV--VRRELF--RLT
ASPNPEG---QEIF--ENFDLSALIERIQYAIHK---YKAK-LVSIDSV-TAVFQ--QY---NAVAV--IRREIF--RLV
ASPDPEG---QEVV--GGFDLSALIERINYAIQK---YRAR-RVSIDSV-TSVFQ--QY---DASSV--VRRELF--RLV
ACPDPEG---QEVV--GNFDLSALIERIQYAIRK---YKAR-RISIDSV-TAVFQ--QY---DAAEV--VRREIF--RLV
ASPDPEG---QDIA--GEFDLSALIERIQYAISK---YQAK-RVGIDSV-TAIFQ--QY---DAATV--VRREIF--RLT
ASPDPEG---QEVV--GNFDLSALIERIQYAINK---YKAK-FVSIDSV-TAVFQ--QY---DAVPV--VRKEIF--RLV
ASPDPEG---QEVV--GNFDLSALIERIQYAINK---YKAK-LVSIDSV-TAVFQ--QY---DAASV--VRREIF--RLV
ASPDPEG---QEVV--GNFDLSALIERIQYAIRK---YKAK-RVSIDSV-TAIFQ--QY---EGASV--VRREIF--RLV
ASPDPEG---QEVV--GNFDLSALIERIQYAIRK---YKAK-RVSIDSV-TAVFQ--QY---EAASV--VRREIF--RLV
ASPDPEG---QEVV--GNFDLSALIERIQYAIRK---YKAK-RVSIDSV-TAVFQ--QY---EGASV--VRREIF--RLV
ASPDPEG---QEVV--GNFDLSALIERIQYAIRK---YKAK-LVSIDSV-TAVFQ--QY---DAASV--VRREIF--RLV
ASPDPDG---QEVV--GSFDLSAIIERIQYAIHK---YKAT-LVSIDSV-TAVFQ--QY---NAASV--VRREIF--RLV
ASPDPEG---QEVV--GNFDLSALIERIQYAIRK---YKAK-LVSVDSV-TAVFQ--QY---DPASV--VRREIF--RLV
ASPDPEG---QEVV--GNFDLSALIERIQYAIRK---YKAK-LVSIDSV-TAVFQ--QY---DAAPV--VRREIF--RLI
ASPDPEG---QEVV--GNFDLSALIERIQYAVKK---YQAR-LVSIDSV-TAIFQ--QY---DAASV--VRREIF--RLV
ASPDPEG---QEVV--GNFDLSALIERIQYAVKK---YKAK-LVSIDSV-TAIFQ--QY---DAAAV--VRREIF--RLV
ASPDPEG---QEVV--GTFDLSALIERIQYAVRK---YKAK-LVSIDSV-TAVFQ--QY---DAASV--VRREIF--RLV
ASPDPEG---QEVV--GTFDLSALIERIQYAVRK---YKAK-LVSIDSV-TAVFQ--QY---DAASV--VRREIF--RLV
ASPDPDG---QEVV--GNFDLSALIERIQYAIRK---YNAR-LVSIDSV-TAVFQ--QY---DAAPV--VRREIF--RLV
ASPDPDG---QEVV--GNFDLSALIERIQYAIRK---YNAK-LVSIDSV-TAVFQ--QY---DAAPV--VRREIF--RLV
ASPDPDG---QEVV--GNFDLSALIERIQYAIRK---YNAK-LVSIDSV-TAVFQ--QY---DAAPV--VRREIF--RLV
ASPDPDG---QEVV--GNFDLSALIERIQYAIRK---YDAK-LVSIDSV-TAVFQ--QY---DAAPV--VRREIF--RLV
ASPDPDG---QEVV--GNFDLSALIERIQYAIRK---YDAK-LVSIDSV-TAVFQ--QY---DAAPV--VRREIF--RLV
ASPDPEG---QEVV--GSFDLSALIERIQYAITK---YKAK-LVSIDSV-TAVFQ--QY---EAASV--VRREIF--RLV
ASPDPEG---QEVV--GSFDLSALIERIQYAITK---YKAK-LVSVDSV-TAVFQ--QY---EAVSV--VRREIF--RLV
ASPDPEG---QEVV--GSFDLSALIERIQYAITK---YKAK-LVSIDSV-TAVFQ--QY---EAVSV--VRREIF--RLV
ASPDPEG---QEVV--GSFDLSALIERIQYAITK---YKAK-LVSIDSV-TAVFQ--QY---EAVSV--VRREIF--RLV
ASPDPDG---QEVV--GSFDLSALIERIQYAINK---YKAQ-LVSIDSV-TAVFQ--QY---DAASV--VRREIF--RLV
ASPDPEG---QEVV--GSFDLSALIERIQYAVKK---YKAK-LVSVDSV-TAVFQ--QY---EAVSV--VRREIF--RLV
ASPDPEG---QEVV--GSFDLSALIERIQYAIKK---YKAK-LVSVDSV-TAVFQ--QY---EAVSV--VRREIF--RLV
ASPDPEG---QEVV--GNFDLSALIERIQYAIHK---YKAK-LVSIDSV-TAVFQ--QY---DAASV--VRREIF--RLV
ASPDPEG---QEVV--GNFDLSALIERIQYAIRK---YKAK-LVSIDSI-TAVFQ--QY---DAAPV--VRREIF--RLV
ASPDPEG---QEVV--GNFDLSALIERIQYAIRK---YKAK-LVSIDSI-TAVFQ--QY---DAAPV--VRREIF--RLV
ASPDPEG---QEVI--GNFDLSGLIERLQYAIQK---YKAK-RISIDSV-TAIFQ--QY---EAAGL--VRREIF--RLV
ASPDPEG---QEVV--GNFDLSALIERIQYAIRK---YKAK-RVSIDSV-TAIFQ--QY---EGVGL--IRREIF--RLA
ASPDPEG---QEVV--GNFDLSALIERIQYAIRK---YKAK-RVSIDSV-TAIFQ--QY---DGVGL--IRREIF--RLS
ATPDPEG---QEVV--GNFDLSALIERLQYAINK---YRAK-RVSIDSI-TALFQ--QY---EAASV--VRREIF--RLI
ATPDPEG---QEVV--GNFDLSALIERLQYAINK---YRAK-RVSIDSI-TALFQ--QY---EAASV--VRREIF--RLI
ASPDPEG---QDIV--GNFDLSALIERIQYAIRK---YRAT-RVAIDSM-TAVFQ--QY---DAASV--VRREIF--RLV
ASPDPEG---QEVV--GNFDLSALIERLQYAIRK---YKAK-RVSIDSI-TAVFQ--QY---DAALV--VRREIF--RLV
ASPDPEG---QEVI--GNFDLSALIERLQYAIHK---YKAR-RVAIDSI-TAVFQ--QY---EAASV--VRREIF--RLV
ASPDPEG---QDII--GSFDLSALIERLQYAIHK---YKAS-RVSIDSI-TAIFQ--QY---EAVGV--VRREIF--RLV
ASPDPEG---QDII--GSFDLSALIERLQYAIRK---YKAT-RVSIDSI-TAVFQ--QY---EAVGV--VRREIF--RLV
ASPDPEG---QDIV--GNFDLSALIERLQYAIKK---YKAK-RVSIDSV-TAVFQ--QY---EAVGV--VRREIF--RLV
ASPDPEG---QDIV--GNFDLSALIERLQYAIRK---YKAR-RVSIDSI-TAVFQ--QY---EAIGV--VRREIF--RLV
ASPDPEG---QDIV--GNFDLSALIERLQYAIRK---YKAR-RVSIDSI-TAVFQ--QY---EAVGV--VRREIF--RLV
ASPDPEG---QDIV--GNFDLSALIERLQYAIRK---YKAK-RVSIDSI-TAVFQ--QY---EAVGV--VRREIF--RLV
ASPDPEG---QDII--GNFDLSALIERLQYAIRK---YKAK-RVSIDSI-TAVFQ--QY---EAVGV--VRREIF--RLV
ASPDPEG---QDIV--GNFDLSALIERLQYAIRK---YKAK-RVSIDSM-TAIFQ--QY---EAVGV--VRREIF--RLV
ASPDPEG---QDIV--GNFDLSALIERLQYAIRK---YKAK-RVSIDSM-TAIFQ--QY---EAIGV--VRREIF--RLV
ASPDPEG---QDIV--GNFDLSALIERLQYAIRK---YKAK-RVSIDSM-TAIFQ--QY---EAVGV--VRREIF--RLV
ASPDPEG---QDIV--GNFDLSALIERLQYAIRK---YKAK-RVSIDSM-TAIFQ--QY---EAVGV--VRREIF--RLV
ASPDPEG---QDIV--GNFDLSALIERLQYAIRK---YKAQ-RVSIDSI-TAVFQ--QY---EAMGV--VRREIF--RLV
ASPDPEG---QDIV--GNFDLSALIERLQYAIRK---YKAK-RVSVDSI-TAVFQ--QY---EAMGV--VRREIF--RLV
ASPDPEG---QDIV--GNFDLSALIERLQYAIRK---YKAN-RVSIDSI-TAVFQ--QY---EAIGV--VRREIF--RLV
ASPDPEG---QDIV--GNFDLSALIERLQYAIRK---YKAN-RVSIDSI-TAVFQ--QY---EAIGV--VRREIF--RLV
ASPDPEG---QDIV--GNFDLSALIERLQYAIRK---YKAN-RVSIDSI-TAVFQ--QY---EAVGV--VRREIF--RLV
ASPDPEG---QDIV--GNFDLSALIERLQYAIRK---YKAH-RVSIDSI-TAVFQ--QY---EAVGV--VRREIF--RLV
ASPDPEG---QDIV--GNFDLSALIERLQYAIRK---YKAH-RVSIDSI-TAVFQ--QY---EAVGV--VRREIF--RLV
ASPDPEG---QDIV--GNFDLSALIERLQYAIRK---YKAH-RVSIDSI-TAVFQ--QY---EAIGV--VRREIF--RLV
ASPDPEG---QDIV--GNFDLSALIERLQYAIRK---YKAK-RVSIDSI-TAVFQ--QY---EAVGV--VRREIF--RLV
ASPDPEG---QDIV--GNFDLSALIERLQYAIRK---YKAK-RVSIDSI-TAVFQ--QY---EAVGV--VRREIF--RLV
ASPDPEG---QDIV--GNFDLSALIERLQYAIRK---YKAN-RVSIDSI-TAVFQ--QY---EAVGV--VRREIF--RLV
ASPDPEG---QDIV--GNFDLSALIERLQYAIRK---YKAK-RVSIDSI-TAVFQ--QY---EAVGV--VRREIF--RLV
ASPDPEG---QDIV--GNFDLSALIERLQYAIRK---YKAK-RVSIDSI-TAVFQ--QY---EAVGV--VRREIF--RLV
ASPDPEG---QDIV--GNFDLSALIERLQYAIRK---YKAK-RVSIDSI-TAVFQ--QY---EAMGV--VRREIF--RLV
ASPDPEG---QDIV--GNFDLSALIERLQYAIRK---YKAK-RVSIDSI-TAVFQ--QY---EAMGV--VRREIF--RLV
ASPDPEG---QDIV--GNFDLSALIERLQYAIRK---YKAK-RVSIDSM-TAVFQ--QY---EAMGV--VRREIF--RLV
ASPDPEG---QDIV--GNFDLSALIERLQYAIRK---YKAK-RVSIDSI-TAVFQ--QY---EAMGV--VRREIF--RLV
ASPDPEG---QDVV--GNFDLSALIERLQYAIRK---YKAK-RVSIDSV-TAVFQ--QY---EAGGV--VRREIF--RLV
ASPDPEG---QDVV--GNFDLSALIERLQYAIRK---YKAK-RVSIDSV-TAVFQ--QY---EAGGV--VRREIF--RLV
ASPDPEG---QDVV--GNFDLSALIERLQYAIRK---YKAK-RVSIDSV-TAVFQ--QY---EAVGV--VRREIF--RLV
ASPDPEG---QDVV--GNFDLSALIERLQYAIRK---YKAK-RVSIDSI-TAVFQ--QY---EAVGV--VRREIF--RLV
ASPDPEG---QDVV--GNFDLSALIERLQYAIRK---YKAK-RVSIDSI-TAVFQ--QY---EAVGV--VRREIF--RLV
ASPDPEG---QDIV--GNFDLSALIERLQYAIRK---YKAK-RVSIDSI-TAVFQ--QY---EAVSV--VRREIF--RLV
ASPDPEG---QDIV--GNFDLSALIERLQYAIRK---YKAK-RVSIDSI-TAVFQ--QY---EAVGV--VRREIF--RLV
ASPDPEG---QDIV--GNFDLSALIERLQYAIRK---YKAR-RVSIDSI-TAVFQ--QY---EAIGV--VRREIF--RLV
ASPDPEG---QDIV--GNFDLSALIERLQYAIRK---YKAK-RVVIDSI-TAVFQ--QY---EAVGV--IRREIF--RLV
ASPDPEG---QDIV--GNFDLSALIERLQYAIRK---YRAK-RVVIDSI-TAVFQ--QY---EAVGV--IRREIF--RLV
ASPDPEG---QDIV--GNFDLSALIERLQYAIRK---YRAK-RVVIDSI-TAVFQ--QY---EAVGV--IRREIF--RLV
ASPDPEG---QDIV--GNFDLSALIERLQYAIRK---YKAK-RVAIDSI-TAVFQ--QY---EAIGV--VRREIF--RLV
ASPDPEG---QDIV--GNFDLSALIERLQYAIRK---YKAK-RVAIDSI-TAVFQ--QY---EAIGV--VRREIF--RLV
ASPDPEG---QDVV--GNFDLSALIERIQYAIRK---YKAQ-RVSIDSV-TAIFQ--QY---DAASV--VRREIF--RLS
ASPDPEG---QDVV--GNFDLSALIERIQYAIRK---YKAQ-RVSIDSV-TAVFQ--QY---DAATV--VRREIF--RLA
ASPDPEG---QEVV--GHFDLSALIERIQYAIQK---YKAK-RVSIDSV-TAVFQ--QY---DAASV--VRREIF--RLV
ASPDPEG---HEVV--GSFDLSALIERLHYAIVK---YKAK-RVSIDSI-TALFQ--QY---EAVSV--VRREIF--RLV
ASPDPEG---QEVV--GSFDLSALIERLQYAIVK---YKAK-RVSIDSI-TALFQ--QY---EASSI--VRREIF--RLV
ASPDPDG---QEVA--GDFDLSALIERIQYAIRK---YKAT-RVSIDSV-TAVFQ--QY---DAASV--VRREIF--RLA
ASPDPEG---QEVA--GDFDLSALIERIQYAIRK---YKAN-RVSIDSV-TAVFQ--QY---DAASV--VRREIF--RLA
ASPDPEG---QDVV--GSFDLSALIERIQYAIRK---YKAK-RVSIDSV-TAVFQ--QY---DAVSV--VRREIF--RLV
ASPDPEG---QDVV--GNFDLSALIERIQYGIRK---YKAK-RVSIDSV-TAVFQ--QY---DAAPV--VRREIF--RLV
ASPDPEG---QDVV--GNFDLSALIERIQYGIRK---YKAK-RVSIDSV-TAVFQ--QY---DAAPV--IRREIF--RLV
ASPDPEG---QDVV--GNFDLSALIERIQYGIRK---YKAK-RVSIDSV-TAVFQ--QY---DAAPV--IRREIF--RLV
ASPDPEG---QDVV--GNFDLSALIERIQYAIRK---YKAR-RVSIDSV-TAVFQ--QY---DAASV--VRREIF--RLV
ASPDPEG---QDVV--GNFDLSALIERIQYAIRK---YKAR-RVSIDSV-TAVFQ--QY---DAASV--VRREIF--RLV
ASPDPEG---QDVV--GNFDLSALIERIQYAIRK---YKAR-RVSIDSV-TAVFQ--QY---DAASV--VRREIF--RLV
ASPDPEG---QDVV--GNFDLSALIERIQYAIRK---YKAK-RVSIDSV-TAVFQ--QY---DAASV--VRREIF--RLV
ASPDPEG---QEVV--GNFDLSALIERIQYAFVK---YKAK-RVSIDSV-TAIFQ--QY---DAASV--VRREIF--RLV
ASPDPEG---QEVA--GDFDLSALIERIQYAIRK---YKAT-RVSIDSV-TAVFQ--QY---DAASV--VRREIF--RLA
ASPDPEG---QEIV--GNFDLSALIERIQYAIRK---YKAR-RVSIDSV-TAVFQ--QY---DAAGV--VRREIF--RLV
ASPDPEG---QEIV--GNFDLSALIERIQYAIRK---YKAR-RVSIDSV-TAVFQ--QY---DAAGV--VRREIF--RLV
ASPDPEG---QDIV--GNFDLSALIERIQYGIRK---YKAK-RVSIDSV-TAIFQ--QY---EAAGV--VRREIF--RLV
ASPDPEG---QDIV--GNFDLSALIERIQYAIRK---YKAR-RVSIDSV-TAVFQ--QY---EAAGV--VRREIF--RLV
ASPDPEG---QDIV--GNFDLSALIERIQYAIRK---YKAR-RVSIDSV-TAVFQ--QY---EAAGV--VRREIF--RLV
ASPDPEG---QDIV--GNFDLSALIERIQYAIRK---YKAR-RVSIDSV-TAVFQ--QY---EAAGV--VRREIF--RLV
ASPDPEG---QDIV--GNFDLSALIERIQYAIRK---YKAR-RVSIDSV-TAVFQ--QY---DGAGV--VRREIF--RLV
ASPDPEG---QDIV--GNFDLSALIERIQYAIRK---YKAR-RVSIDSV-TAVFQ--QY---EAAGV--VRREIF--RLV
ASPDPEG---QDIV--GNFDLSALIERIQYAILK---YKAR-RVSIDSV-TAVFQ--QY---DAASV--VRREIF--RLV
ASPDPEG---QDVV--GNFDLSALIERIQYAIRK---YKAK-RVSIDSV-TAVFQ--QY---DAASV--VRREIF--RLV
ASPDPEG---QDIV--GNFDLSALIERIQYAIHK---YKAK-RVSIDSI-TAIFQ--QY---DAASV--VRREIF--RLV
ASPDPEG---QDIV--GNFDLSALIERIQYAIHK---YKAK-RVSIDSI-TAIFQ--QY---DAASV--VRREIF--RLV
ASPDPEG---QDIV--GNFDLSALIERIQYAIRK---YKAR-RVSIDSV-TAVFQ--QY---DAASV--VRREIF--RLV
ASPDPEG---QDIV--GNFDLSALIERIQYAIRK---YKAK-RVSIDSV-TAVFQ--QY---DAASV--VRREIF--RLV
ASPDPEG---QDIV--GNFDLSALIERIQYAIRK---YKAK-RVSIDSV-TAVFQ--QY---DAASV--VRREIF--RLV
ASPDPEG---QEVV--GNFDLSALIERIQYAIRK---YKAK-RVSVDSI-TAIFQ--QY---DAASV--VRREIF--RLV
ASPDPEG---QDVV--GNFDLSALIERIQYAIRK---YKAK-RVSIDSI-TAVFQ--QY---DAASV--VRREIF--RLV
ASPDPEG---QDVI--GNFDLSALIERIQYAIRK---YRAK-RVSIDSV-TAVFQ--QY---DAASV--VRREIF--RLV
ASPDPEG---QDVI--GNFDLSALIERIQYAIRK---YKAK-RVSIDSV-TAVFQ--QY---DAASV--VRREIF--RLV
ASPDPEG---QEVV--GNFDLSALIERIQYAIRK---YKAK-RVSIDSI-TAIFQ--QY---DAASV--VRREIF--RLV
ASPDPEG---QDVV--GNFDLSALIERIQYAIRK---YKAR-RVSIDSV-TAVFQ--QY---DAASV--VRREIF--RLV
ASPDPEG---QDIV--GSFDLSALIERLQYAIRK---YKAR-RVSVDSV-TAVFQ--QY---DAVSV--VRREIF--RLV
ASPDPEG---QDVV--GSFDLSALIERLQYAIRK---YKAR-RVSIDSV-TAVFQ--QY---DAASV--VRREIF--RLV
ASPDPEG---QDVV--GNFDLSALIERIQYAIRK---YKAR-RVSIDSV-TAVFQ--QY---DAAGV--VRREIF--RLV
ASPDPEG---QDVV--GNFDLSALIERIQYAIRK---YKAR-RVSIDSV-TAVFQ--QY---DAASV--VRREIF--RLV
ASPDPEG---QDVV--GNFDLSALIERIQYAIRK---YKAK-RVSIDSV-TAVFQ--QY---DAASV--VRREIF--RLV
ASPDPEG---QDVV--GNFDLSALIERIQYAIRK---YKAK-RVSIDSV-TAVFQ--QY---DAASV--VRREIF--RLV
ASPDPEG---QDVV--GNFDLSALIERIQYAIRK---YRAK-RVSIDSV-TAIFQ--QY---DAASV--VRREIF--RLV
ASPDPDG---QEIV--GNFDLSALIERIQYAIRK---YRAK-RVSIDSV-TAIFQ--QY---DAVSV--VRREIF--RLV
ASPDPEG---QEVV--GNFDLSALIERIQYAIRK---YKAK-RVSIDSV-TAVFQ--QY---AAVSV--VRREIF--RLV
DAAPKE----EVIVAVGDFDLSAFRIRLERAVKK---CKAQ-RVVIDSI-GSIFT--QFH--EETHT--IRRELI--QVA
DAAPKE----EVIIAVGDFDLSAFRIRLESAVRK---CKAQ-RVVIDSI-GSIFT--QF---HEEMHT-IRRELI--QVA
DAA-PKE---EIIVAVGDFDLSAFRIRLERAVER---CKAQ-RVVIDSI-GSIFT--QF---HEEMH-TIRRELIQVALT
DASPKE----EDTIAVGEFNLNAFRVRLEHAIAK---TKAK-RVVIDSI-GSVFL--QFP--EETFT--IRRELS--KIV
DASAKE----EDIITIGEFDLSAFRIRLELAINK---INAQ-RVVIDSI-GSIFT--HF---PEHNI--IRREMS--KVS
DAS-PKE---EDVITIGEFDLSAFRIRLERAIAK---NNAQ-RVVIDSI-GSIFT--HF---PEHNI--IRQEMS--KVT
DGS-AKE---EDVITVGEFDLSAFRVRLERAITK---NEAQ-RVVIDSI-GSIFT--HF---PEHNI--IRQEMS--KVS
DLS-PEP-Q-EETIDLGGSQLSALMVRVEAAVKR---VNAK-RVVLDSI-GSLLP--QF---ADAGM--VRRELL--RVI
DAS-PEP-G-EEIVESGSYDLTALLARIEYAVTR---TGAK-RVVLDAI-GSIFP--QF---KDPTV--VRRELH--RIA
AAPDPS----EDIIEAGGHDLAALMARIERAVRK---VGAQ-RVILDAV-GALFP--QF---SDALL--VRRELQ--RIL
DVT-PED-G-EETIEAGTFDFSALLARIEAAVRN---VNAK-RLIMDSI-GALFP--QF---SDANL--VRRELH--RIT
DATPEQG---EEMVEAGAYDLSALMVRIENAIRK---VNAK-RVVLDSV-GALFP--QF---SDANV--VRRELH--RIA
DATPEQG---EEMLEAGSYDLSALMARIENAIRK---VNAK-RVVFDSV-GALFP--QF---SDANV--VRRELH--RIA
DAT-PEQ-G-EELLEAGNYDLSALMARIENAIRK---VNAK-RVVFDSV-GALFP--QF---SDANV--VRRELH--RIA
DASPPA----NDELVIGDFDLAGLLARILHAAKS---VNAK-RVVLDSL-TQLFD--HFI--GDPKM--LRRELF--RIA
ASPPPND---ELVI--GDFDLAGLLSRIQHAAKS---VSAQ-RVVLDSL-TQLFD--HFI--GDPKT--LRRELF--HIS
DAS-PAI-T-DE-LVLGDFDLAGLLSRIQHAVKG---VNAK-RVVLDSL-TQLFD--HFI--GDPKV--LRRELF--RIS
DASPPAT---DELVI-GDFDLAGLLSRIEHAVKN---ANAK-RVVLDSL-TQLFD--HFI--GDPKI--LRRELF--HIS
DASPPIT----DELVVGDFDLEGLLSRIKHAVRT---VNAK-RVVLDSL-TQLFD--HFI--GDPKI--LRRELF--RIS
DASPRHH-D-DAII--GHFDLSGLLARILHAVDD---VGAR-RVVLDSL-TQLFD--HFI--ANQAL--VRRELV--RIA
DASPRDR---DEVVL-GEFDLSGLLARILHAVET---VDAK-RIVLDSL-TQLFD--HFI--ADQSV--VRRELL--RIA
ASPRDHD---QMIV--GKFDLAGLLTRILHAARN---AAAR-RIVLDSI-TQLFD--HFV--GEQTS--VRRELM--RIA
DASPRDH----DQMIVGHFDLSGLLTRVLHAARN---AAAK-RIVLDSV-TQLFD--HFV--AEQTS--VRRELL--RIA
DASPRDH-D-QMII--GNFDLSGLLTRVLHAARH---AAAK-RIVLDSV-TQLFD--HFV--AEQTS--VRRELL--RIA
DASPRDH-D-QMII--GHFDLAGLLTRVLHAARN---AAAK-RIVLDSV-TQLFD--HFV--AEQTS--VRRELL--RIA
DASPRDH-D-QMII--GNFDLAGLLTRVLHAARN---SAAK-RIVLDSV-TQLFD--RFV--AEQTS--VRRELL--RIA
AFVDASP-SLEDSFEVGAYDFGALIARIVYAIKK---VDAK-RVAVDSI-TALFP--QY---RDTGT--IRRELF--KIA
DASPEPG---NNPYVSGDYDLSPLLARIHYASSK---VKAS-RISMDSL-GALFS--YI---PDKSQ--IRDDLF--IMA
DAAPRPL---DDGEIVGAFDLGALLARIEHAVRT---TNAK-RVVLDSL-GAVFI--RL---GEAST--LRNELL--RIS
DAS-PYP-L-EDGDVVGSYDLGGLLARIEHAVRQ---TPAT-RVVLDSL-GAVFM--RF---ADPAT--LRNELL--RIA
DASRQAG---EKPLVSGEYDFDSLVARIKYAINQ---VGAV-RVSMDCL-GAIFT--YL---PDKAQ--VRNDLF--MIG
DASRLPG---EKPLISGEYDFDSLVARIKYAINQ---VNAV-RVSMDCL-SAVFT--YL---HDKAQ--IRNELF--MIA
DASGQPG---EKPLISGEYDFDSLVARIKYAINQ---VNAV-RVSMDCL-SAIFT--YL---PDKAH--IRNDLF--MIA
DASGQPG---EKPLISGEYDFDSLVARIKYAINQ---VNAV-RVSMDCL-SAIFT--YL---HDKAQ--IRNDLF--MIA
DASPQDR---SVLLVSGEYDLDPLIARLKYAIEQ---VNAK-RVAMDSL-GAIFS--YV---PDVGQ--VRNALF--RLA
DVSPQDR---NLPVVSGEYELDPLITRFIYAIER---VNAQ-RVAMDSL-GAIFS--YV---PNIGQ--VRSVLF--KLA
DVS-PDP-D-EETVEAGSYDLGALLARIEHAVER---SGAR-RLAIDSL-GALFA--RF---PDTRQ--VRRDLF--RIA
DVS-PDP-D-EETVEAGSYDLGALVARIEHAVER---SGAR-RLAIDSL-GAMFS--RF---PDTRQ--VRRDLF--RIA
DVS-PDP-D-EETVEAGSYDLGALVARIEHAVER---SGAR-RLAIDSL-GAMFS--RF---PDTRQ--VRRDLF--RIA
DVS-PDP-D-EETVEAGSYDLGALVARIEHAVER---SGAR-RLAIDSL-GAMFS--RF---PDTRQ--VRRDLF--RIA
DVS-PDP-D-EETVEAGSYDLGALVARIEHAVEC---SGAR-RLAIDSL-GAMFS--RF---PDTRQ--VRRDLF--RIA
DAAPQPG---DEVVVSGAFDLGALVVRVEAAVRR---TGAA-RVAIDSL-GAVFS--RF---ENEVI--VRAELF--RLA
DASPKTG---NRPLVSGEYDLGPLLARLEYAIEQ---VQAQ-RVSMDSL-GAVFT--YV---PDMAQ--VRGDLF--DLA
ASMHPET----EVIEAGAYDMGALLARVEYAINR---IKAT-RVSFDSL-GAFFS--QF---SDRTT--VRREIF--RIT
DAAPRPS---DDSIIAGDYDLGGLLARIENAVTH---LKAK-RVSLDSI-GAILN--RF---QDLGI--FRRELF--RIS
DASPQPG---QKPLVSGEYDLGPLLARIEYAIRK---YHAV-RVSMDSL-GAIFS--HL---EDSAQ--VRSDLF--SIA
DASPQPG---DRPIVSGEYDLGALIARIEHAVRK---YKAS-RISLDSL-GAIFS--HL---SDSAQ--VRSDLF--RLA
DASPQPG---DRPIVSGEYDLGALIARIEHAVRK---YKAS-RISLDSL-GAIFS--HL---TDSAQ--VRSDLF--RLA
DASPQPG---ETPMVSGKYDLGALIARIEYAIRK---YSAQ-RVSLDSL-GAIFS--HL---ADSAQ--VRSDLF--RLA
DASPQPG---EIPMVAGEYDLGALIARIEYAIRK---YSAQ-RVSLDSL-GAIFS--HL---ADSAQ--VRNDLF--RLA
DASPQPG---ERPMVTGEYDLGALIARIEYAIRK---YSAQ-RVSLDSL-GAIFS--HL---ADSAQ--VRNDLF--RLA
DASPQPG---ETPMVAGEYDLGALIARIEYAIRK---YSAQ-RVSLDSL-GAIFS--HL---ADSAQ--VRNDLF--RLA
DASPQPG---ERPMVSGEYDLGALIARIEFAIRK---YNAQ-RISLDSL-GAIFS--HL---ADSAQ--VRSDLF--RLA
DASPQPG---ERPMVSGEYDLGALIARIEFAIRK---YNAQ-RISLDSL-GAIFS--HL---ADSAQ--VRSDLF--RLA
DASPQPG---DSPIVTGEYDLGALIARIEFAIRK---YKAQ-RVSLDSL-GAIFS--HL---ADSTQ--VRNDLF--RLA
DASPQPG---ERMMVTGDYDLGALIARIEFAIRK---YNAQ-RVSLDSL-GAIFS--HL---SDSAE--VRSDLF--RMA
DASPQPG---EPMMVTGDYDLGALIARIEFAIRK---YNAQ-RVSMDSL-GAIFS--HL---SDSAQ--VRSDLF--RMA
DASPQPG---EPIMVTGDYDLGALIARIEFAIRK---YNAQ-RVSMDSL-GAIFS--HL---SDSAQ--VRSDLF--RLA
DAS-PQP-E-EKPMVTGEYDLGALIARIEFAIRK---NKAK-RVSMDSL-GAIFS--HL---SDSAQ--VRSDLF--RLA
DAS-PQP-E-EKPMVTGEYDLGALIARIEFAIRK---NKAK-RVSMDSL-GAIFS--HL---SDSAQ--VRSDLF--RLA
DAS-PQP-E-EKPMVTGEYDLGALIARIEFAIRK---NKAK-RVSMDSL-GAIFS--HL---SDSAQ--VRSDLF--RLA
DASPQPG---DKPMVTGEYDLGALIARIEFAIRK---YKAQ-RVSMDSL-GAIFS--HF---MDMAQ--VRSDLF--RLA
DASPQPG---EKPMVTGEYDLGALIARIEFAIRK---YKAT-RVSMDSL-GAIFS--HL---MDSAQ--VRSDLF--KLA
DASPQPG---EEVLFAGNYDLGALLARIENAVRR---IGAK-RLSMDSL-GAIFT--QF---ADSAV--VRRELF--RVV
DASPQPG---EEMLFAGNYDLGALLARIENAVRR---IGAR-RLSMDSL-GAIFT--QF---ADSAV--VRRELF--RVV
DVS-PQP-D-VEEVVRGVYDLGGLLARITYAVQR---VGAV-RVVLDSL-GAIFA--RL---ENNQV--IRSELL--RIV
DVS-PQP-D-EEIVELGSYDLGALLARIEHAVRS---IGAV-RLSLDSL-GAIFT--RL---SDTRV--VRNELL--RIV
DVS-PQP-E-EEIVELGTYDLGALLARIEHAVRS---IGAV-RLSLDSL-GAIFT--RL---NDTRV--VRNELL--RIV
DVS-PQP-E-EELVELGSYDLGALLARIEHAVRS---IGAV-RLSMDSL-GAIFT--RL---NDSRV--VRNELF--RIV
DVS-PQP-E-EELVELGSYDLGALLARIEHAVRS---IGAI-RLSMDSL-GAIFT--RL---NDSRV--VRNELL--RIV
--MRPDR---SELVSGEEIELTALLARIGHALDA---LGAK-RLVVDAI-DGMDE--SF---APGSS--LRAELT--RVF
MRPDRNE------VVGDYVELTTVMARIDHALQK---TGAQ-RLVVDAM-DVLEG--AF---SAEIS--LRGELA--RVF
SETAGEG-----------IELTAVLTRIEYALKQ---TGAH-RLVLDAI-DGMEG--AF---PGQSG--LRKELN--RVF
RILDMRP-D-QSETAGEGIELTAILTRIEHALKQ---TGAH-RLVLDAI-DGMEG--AF---PGQAG--LRKELN--RVF
LDMRPNR---DEVQVGETIELTVVLARIGYALDN---LSAS-RLVIDAI-DGIEA--NF---ASYPT--LRTELA--RVF
--MRPDR---NEVQVGETIELTAVLARIGFALDS---LGAT-RLVLDAV-DGMET--GF---ADLPS--LRGELT--HVF
VSGAPDP-------SIGSYSLDALKIRIEDAVKT---TGAS-RVVLDKV-DSLFD--GV---SDRGP--LHMELR--HLI
VSCGMDP-------EIGSYSLEALKLRIEDSIRK---TGAR-RVVLDKV-DNLFD--GT---KKPGL--IRSELH--ELI
ASRGMDP-------DAGSYSLEALKLRLEDAIRR---TGAR-RVVLDKV-DNLFD--GT---ERQGM--IGFELR--ELI
KHLDLGD---SEFLESGEYDLGGLFVRLEFAIDK---IGAK-RVVLDTV-ETLFT--TY---KNVGA--LRTEFR--RLI
DYFDLSG---NDVHEAGTYDLEGLFLRLQAAVEE---IGAK-RVHLDTL-EALFA--FF---EKEEI--IRKEFS--RLF
QIP-LDQ-S-DWAEV-GEYDLEGLFIRLGLLIDR---IGAK-RIALDTI-EALFS--AF---RNESL--LRSELQ--RLF
QIS-LDQ---GEVAEVGEYDLEGLFIRLGLLIDR---IGAQ-RIVLDTI-ETLFS--AF---GNQNI--LRGELQ--RLF
VRVNRDE-----ISETGNYSIEGLFVRMGRAIDK---VNAR-RVVLDSL-DTLFY--GL---DYHT---LRSELK--RLF
DSFRVDP---SDFSEAGEFDLEPLFILLADSIER---IGAK-RVVLDTI-ELLFG--AF---EKQAI--VRAELR--RLF
DAVRIDA---SEIVTTGDFDLDGLFIRLASAVQS---VGAR-RVVLDTI-EVLFG--AL---GDEAI--VRNEFS--RLL
DAFRLDP---AEIVETGSFDLEGLFIRLAMAVES---VGAK-RVFLDTI-ELLFS--AL---PNEAI--IRGELG--RLF
DTFQLDP---ADFVETGQFDLEGLFIRLQLAVES---VGAR-RVVLDTI-EVLFS--AL---GNTAV--VRSELN--RLI
DSFRLDP---ADFIEAGQFDLEGLFIRLELAVAS---VGAR-RVVLDTI-EVLFA--AL---PNVAV--VRSELN--RLF
VMIDPEQ-----TAATGDFDLDGLFLRLADAIAR---VGAR-RVAFDTL-ERLFS--SL---PDPGI--LRAELH--RLF
QILVPR----SEMNESGEYDLEALFIRIGYAIDS---IGAK-RVVLDTL-ETLFV--GF---ASEAI--LRCELQ--RLF
DHIHLDR---NEVEEAGEYDLEGLFIRIGFAIDA---IGAK-RVVIDTI-ETLFG--GL---DNQAV--LRSELR--RLF
DHIHLDR---NEIEEAGDYDLDGLFIRIGFAIDA---IGAK-RVVIDTI-ETLFG--GL---DNQAV--LRSELR--RLF
DHIHLDR---NEIEEAGDYDLDGLFIRIGFAIDA---IGAK-RVVIDTI-ETLFG--GL---DNQAV--LRSELR--RLF
DHIHLDR---NEIEEAGDYDLDGLFIRIGFAIDS---IGAK-RVVIDTI-ETLFG--GL---DNQAV--LRSELR--RLF
DHIHLDR---NEIEEAGDYDLDGLFIRIGFAIDS---IGAK-RVVIDTI-ETLFG--GL---DNQAV--LRSELR--RLF
DHIHLDR---NEIEEAGDYDLDGLFIRIGFAIDS---IGAK-RVVIDTI-ETLFG--GL---DNQAV--LRSELR--RLF
DHIHLDR---NEIEEAGDYDLDGLFIRIGFAIDS---IGAK-RVVIDTI-ETLFG--GL---DNQAV--LRSELR--RLF
IEVDP-----SEVAEIGDFDLEGLFLRLELAIDS---IGAK-RVVLDTI-ESLFS--AF---TNQAV--LRAEIR--RLF
IAIDP-----SEVAEIGDFDLEGIFLRLELAIDA---IGAK-RVVLDTI-ESLFS--AF---TNQAV--LRAEIR--RLF
VELDP-----QEVAEVGDFDLEGLFLRLELAIDA---IGAK-RVVLDTI-ESLFS--AF---TNQAV--LRAELR--RLF
IAIDP-----SEFVEIGDYDLEAIFIRLEAAVER---IGAK-RVVLDTI-ESLFA--AF---SNPAI--LRAEIR--RLF
IAVDP-----AELAEIGDYDLEGLFLRLELAIDT---VGAK-RVVLDTI-ESLFS--AF---SNPAI--LRAEIR--RLF
IAVDP-----SEVAEIGDYDLEGLFLRLELAIDT---IGAK-RVVLDTI-ESLFS--AF---SNPAI--LRAEIR--RLF
ISIDP-----SELEEIGDYDLEGLFLRLELAIDQ---VGAK-RIVLDTI-ESLFS--AF---TNPAI--LRAEIR--RLF
IAVDP-----AELAEAGDYDLEGLFLRLELAIET---VGAK-RVVLDTI-ESLFS--AF---SNLAI--LRAEIR--RLF
ITINP-----AELAEVGDYDLEALFMRLELAVEA---VGAK-RIVLDTI-ESLFS--AF---TNVAV--LRAEIR--RLF
ITIDP-----SEVAEIGDYDLEGLFLRLELAIDS---VGAK-RVVLDTI-ESLFS--AF---SKPAI--LRAEIR--RLF
IAVDP-----SEVAEIGDYDLEGLFLRLELAIDT---VGAK-RVVLDTI-ESLFS--AF---SNPAI--LRAEIR--RLF
IAVDP-----SEVAEIGDYDLEGLFLRLELAIDT---VGAK-RVVLDTI-ESLFS--AF---SNPAI--LRAEIR--RLF
IAVDP-----SEVAEIGDYDLEGLFLRLELAIDT---VGAK-RVVLDTI-ESLFS--AF---SNPAI--LRAEIR--RLF
IAVDP-----SEVAEIGDYDLEGLFLRLELAIDT---VGAK-RVVLDTI-ESLFS--AF---SNPAI--LRAEIR--RLF
IAVDP-----AELAEIGDYDLEGLFLRLELAIDE---IGAK-RIVLDTI-ESLFS--AF---TNPAI--LRAEIR--RLF
IAIDP-----SELAEVGDYDLEALFLRLELAVDE---IGAK-RIVLDTI-ESLFS--AF---QNPAI--LRAEIR--RLF
IAIDP-----SEVAEIGDYDLEALFLRLEFAVDQ---IGAK-RIVLDTI-ESLFS--AF---SNPAI--LRAEIR--RLF
IAIDP-----SEVAEIGDYDLEALFLRLEFAVDQ---IGAK-RIVLDTI-ESLFS--AF---SNPAI--LRAEIR--RLF
IEIDP-----AEVAEIGDYDLEALFLRLEFAVDQ---IGAK-RIVLDTI-ESLFS--AF---SNPAI--LRAEIR--RLF
IAIDP-----SEVAEIGDYDLEALFLRLEFAVDQ---IGAK-RIVLDTI-ESLFS--AF---SNPAI--LRAEIR--RLF
IAIDP-----TEVAEVGDYDLEALFLRLEFAVDQ---IGAK-RIVLDTI-ESLFS--AF---QNPAV--LRAEIR--RLF
IALDP-----SEIAEVGDYDLEALFLRLEYAVDQ---IGAK-RIVLDTI-ESLFS--AF---SNPAV--LRAEIR--RLF
IAIDP-----TEVAEVGDYDLEALFLRLEFAVDQ---IGAK-RIVLDTI-ESLFS--AF---QNPAV--LRAEIR--RLF
IAIDP-----TEVAEVGDYDLEALFLRLEFAVDQ---IGAK-RIVLDTI-ESLFS--AF---QNPAV--LRAEIR--RLF
HIA-IDP---TEVAEVGDYDLEALFLRLEFAVDQ---IGAK-RIVLDTI-ESLFS--AF---QNPAV--LRAEIR--RLF
IALDP-----TEVAEVGDYDLEALFLRLEFAVDQ---IGAK-RIVLDTI-ESLFS--AF---QNPAV--LRAEIR--RLF
IALDP-----TEVAEVGDYDLEALFLRLEFAVDQ---IGAK-RIVLDTI-ESLFS--AF---QNPAV--LRAEIR--RLF
DYVRIER---GEIEQAGDYDLEGLFVRLGHAIDT---IGAK-RVVLDTV-EALFA--GL---EDSAT--LRSELR--RLF
DYVRLER---GEIEQAGDYDLEGLFVRLGHAIDT---IGAK-RVVLDTV-EALFA--GL---EDSAT--LRSELR--RLF
VKIDPAG-----IEDTGEYDLEGLFVRLDYAIRS---VNAK-RVVLDTL-EALFA--SF---PDVVL--LRAELR--RLF
VRIDPTV-----IEETGEYDLEGLFVRLDFAIRS---VNAK-RVVLDTL-EALFA--TF---PNPDL--LRAELR--RLF
VKIDPTV-----IEETGDYDLEGLFVRLDYAIRS---VNAK-RVVLDTL-EALFA--SF---PNPVL--LRAELR--RLF
VKIDP-----TVIEETGDYDLEGLFVRLDYAIRS---VNAK-RVVLDTL-EALFA--SF---PNPVL--LRAELR--RLF
DYVRVEK---SEIEQSGDYDLDGLFIRLDHAIKS---IGAK-RVVLDTL-EVLFA--GL---GNTDI--LRAELR--RLF
DYVRVER---SEIEQSGEYDLEGLFVRLGHAIDK---IGAK-RVVLDTL-EALFS--GL---GDGPV--LRSELR--RLF
DHVRVER---GEIEETGEYDLEGLFVRLDYAISS---VGAR-RVVLDTV-EALFS--GF---TDTAI--LRAELR--RLF
IRVDP-----SEIEENGEYDLEGLFLRIGFAVES---IGAK-RVVLDTI-ETLFS--GF---TDQAL--LRAELR--RLF
IRVDP-----SEIEENGEYDLEGLFLRIGFAVES---IGAK-RVVLDTI-ETLFS--GF---TDQAL--LRAELR--RLF
DYVRVER---SEIEETGEYDLEGLFIRLGHAVDT---IGAK-RVVLDTI-ETLFA--GL---SDAAI--LRAELR--RLF
DHVRVER---SEIEETGEYDLEGLFIRLGHAVDT---IGAK-RVVLDTI-ETLFA--GL---SDAAI--LRAELR--RLF
DHVRVER---SEIEETGEYDLEGLFIRLGFAVDS---IGAK-RVVLDTI-ETLFA--GF---TDPAL--LRAELR--RLF
DHVRVER---SEIEETGEYDLEGLFIRLGFAVDS---IGAK-RVVLDTI-ETLFA--GF---TDPTL--LRAELR--RLF
DHVRVER---SEIEETGEYDLEGLFIRLGFAVDS---IGAK-RVVLDTI-ETLFA--GF---TDPTL--LRAELR--RLF
DHVRVER---SEIEETGAYDLEGLFIRLGFAVDS---IGAK-RVVLDTI-ETLFA--SF---TDPAL--LRAELR--RLF
DHVRVER---SEIEETGEYDLEGLFIRLGFAVDS---IGAK-RVVLDTI-ETLFA--SF---TDPAL--LRAELR--RLF
DHVRVER---SEIEETGEYDLEGLFIRLGFAVDS---IGAK-RVVLDTI-ETLFA--SF---TDPAL--LRAELR--RLF
DHVRVER---SEIEETGDYDLEGLFIRLGFAVDS---IGAK-RIVLDTI-ETLFS--GF---SDEAV--LRAELR--RLF
DHVRVER---SEIEETGAYDLEGLFIRIGFAVDS---IGAK-RVVLDTI-ETLFA--AF---TDETV--LRAELR--RLF
DHVRVER---SEIEETGEYDLEGLFIRLGFAVDS---IGAK-RIVLDTI-ETLFA--GF---SDETV--LRAELR--RLF
DHVRVER---SEIEETGEYDLEGLFIRLGFAVDS---IGAK-RVVLDTI-ETLFA--GF---SDETV--LRAELR--RLF
DHVRVER---SEIEETGEYDLEGLFIRLGFAVDS---IGAK-RIVLDTI-ETLFA--GF---SDETV--LRAELR--RLF
DHVRVER---SEIEETGEYDLEGLFIRLGFAVDS---IGAK-RIVLDTI-ETLFA--GF---SDETV--LRAELR--RLF
DHVRVER---SEIEETGEYDLEGLFIRLGFAVDS---IGAK-RIVLDTI-ETLFA--GF---SDETV--LRAELR--RLF
DHVRVER---SEIEETGEYDLEGLFIRLGFAVDS---IGAK-RIVLDTI-ETLFA--GF---SDETV--LRAELR--RLF
DHVRVER---SEIEETGEYDLEGLFIRLGFAVDS---IGAK-RIVLDTI-ETLFA--GF---SDETV--LRAELR--RLF
DHVRVER---SEIEETGEYDLEGLFIRLGFAVDS---IGAK-RVVLDTI-ETLFA--GF---SDETV--LRAELR--RLF
DHVRVER---SEIEETGEYDLEGLFIRLGFAVDS---IGAK-RVVLDTI-ETLFA--GF---SDETV--LRAELR--RLF
DHVRVER---SEIEETGEYDLEGLFIRLGFAVDS---IGAK-RVVLDTI-ETLFA--GF---SDETV--LRAELR--RLF
EYVHVAR---EEIQETGEFSLEGLFIRLEHAINT---TGAR-RVVLDTL-ETLFS--AL---PNHFI--LRAELR--RLV
DHIQVDP---STIIESGDYDLSGLFIRLGLAIDS---VGAK-RVVIDTL-ETLFG--GL---SNYAI--VRAELR--RLF
EYIFLDR---NDIEEVGDYTLDGLFIRLAHVIER---IGAR-RIALDTI-EALFG--GL---QNEGI--IRAELR--RLF
DHVEVSR---SDIIETGEFDLEALFIRLNYAIDS---IGAK-RIVLDTI-ESLFS--GI---ANTGI--LRAELR--RLF
EYVQVER---SDIEETGEYDLEGLFIRLASAVDA---IGAK-RIVLDTV-ESLFA--AL---PNELI--LRSELR--RLF
EHIRVER---SEIEETGEYDLEGLFIRLGAAVAA---VGAK-RIVLDTV-ESLFA--AL---PNELI--LRAELR--RLF
DYVYIER---SEIEETGDYGLDGLFIRLGGMIEQ---VGAR-RVALDGI-EALFA--AL---PSEGI--LRAELR--RLF
DYVYLER---SEIEETGDYGLDGLFVRLGSMIEE---TGAR-RVALDGI-EALFA--AL---PSEGI--LRAELR--RLF
DHITIDR---SEIEEAGEYDLEGLFIRLGALIDE---VGAK-RVSIDTL-EALFS--GF---ANEAI--LRSELR--RLF
IFIDR-----SEIEEAGEYDLEGLFIRLGMLIDR---VGAK-RIAIDTI-EAIFS--GF---SNEAI--LRSELR--RLF
VYIEANE-----IEEAGEYDLEGLFIRLGYAIQK---IGAK-RVVLDTT-EVLFA--GL---SHANI--IRAELR--RLF
DHIYVEA---SEIQETGEYDLEALFIRLGYAINK---IGAK-RILLDTI-EVLFS--GL---ENTNI--VRAELR--RLF
VYIDP-----SEIQETGEYDLEALFIRLGYGIKK---IGAK-RVMLDTI-EVLFS--GL---SNANI--VRLELR--RLF
IYIDP-----SEIEETGEYDLEAIFLRLGYAIDK---IGAK-RVVLDTI-EVLFA--GL---ANANI--VRAEVR--RLF
VYINPLG-----IEETGEYDLEGLFIRLGSAIAE---IGAK-RVVLDTI-EVLFA--GL---HNTNI--VRAEIR--RLF
VSIDP-----QEIAETGDYDLEALFIRLGCAIQE---IGAK-RVLLDTT-EVLFA--GL---SNAAI--VRSELR--RLF
VYIDP-----HAIQETGEYDLEALFIRLGCAIQE---IGAK-RVVLDTI-ENLFI--GL---SNASI--VRGELQ--RLF
DYLYIDP---ADIHETGDYDLEGLFIRLNSAIDS---VGAK-RVVLDTV-EVLFA--GL---SNASI--VRAELR--RLF
LYIDP-----SEIQETGEYDLEGIFIRLGYAIDS---IGAK-RIVLDTI-EVLFS--GL---SNTGI--VRAELR--RLF
IQIDP-----YEIEETGDYNLEALFIRLEQIIDA---IAAK-RIVLDTI-ETLFV--GL---SNATI--VRSELQ--RLF
VYIDP-----QEIEETGDYDLEALFIRLGSAIDA---IGAK-RVVLDTV-EVLFS--GL---SNTAI--VRAELR--RLF
DYVHIDP---NEIEETGEYNLEALFIRLGYAIDT---IKAK-RVVLDTI-EVLFA--GL---SNASL--VRAELR--RLF
DYVHIDP---EEIQEVGEYDLEALFIRLGCAIDL---IGAK-RVVLDTI-EVLFA--GL---SNTAI--IRAELR--RLF
VHIDPEE-----IEEVGEYNLEALFIRLGCAIDQ---IGAK-RVVLDTI-EVLFA--GL---SNTAI--IRAELR--RLF
VHIDPEE-----IEEVGEYNLEALFIRLGCAIDQ---IGAK-RVVLDTI-EVLFA--GL---SNTAI--IRAELR--RLF
DYVHIDR---SEFQETGEYNLEGLFLRLAIAIDR---VQAK-RVALDTL-EVLFG--GL---DNEAI--VRSELR--RLF
HYVHIDR---TQIQETGEYDLEALFIRLGYAIDS---INAK-RVVLDTL-EVLFA--GL---QNNAI--VRSELR--RLF
DHVRVER---SEIEETGEYDLEALFIRLGFEIDA---IAAK-RVVIDTL-EVLFG--GL---ENAAI--VRSELR--RLF
DHVQVER---SQIQETGEYDLEALFIRLGYEIDA---IAAK-RVVIDTL-EVLFG--GL---DNAAI--VRAELR--RLF
DHVQVER---SQIQETGEYDLEALFIRLGYEIDA---IAAK-RVVIDTL-EVLFG--GL---DNAAI--IRAELR--RLF
EHIYLER---SEIEETGEYDLEALFIRLGYAVDQ---IGAK-RIVLDTL-EALFA--AL---PNEFI--LRAELR--RLF
EHVHVER---SEIHETGEYDLEGLFIRLNLAIDS---IGAR-RVVLDTL-EALFA--GL---PNEAI--LRAELR--RLF
EHVHVER---SEIHETGEYDLEGLFIRLNLAIDS---IGAR-RVVLDTL-EALFA--GL---PNEAI--LRAELR--RLF
-VLDHVRVERSEIEETGEYDLEGLFIRLGHAIDS---IGAK-RVVLDTL-EALFA--GL---PSHAI--LRAELR--RLF
-VLDHVHVERSEIEETGEYDLEGLFIRLGHAVKS---IGAK-RVVLDTV-EALFS--GL---PNHAI--LRAELR--RLF
DYVHIER---SEIEETGEYDLEGLFIRLGHAIDT---IGAK-RVVLDTI-EALFA--GL---PNQAV--LRAELR--RLF
DYVHIER---SEIEETGEYDLEGLFIRLGHAIDS---IGAK-RVVLDTI-EALFA--GL---PNQAV--LRAELR--RLF
DQVKIER---SEIEETGEYDLEGMFIRLDHAIRR---IGAK-RVVLDTI-EALFS--GL---PNQAL--LRAELR--RLF
DQVKIER---SEIEETGEYDLEGLFIRLDHAIRR---VGAK-RVVLDTI-EALFA--GL---PNEAL--LRAELR--RLF
DFVRVER---SEIEETGEYDLEGLFIRLGYAIDS---IKAK-RVALDTI-EALFA--GV---TNHAI--LRAELR--RLF
DFVRVER---SEIEETGEYDLEGLFIRLGHAIDT---IGAK-RVVLDTV-EALFA--GV---PNHAI--LRAELR--RLF
DFVRVER---SEIEETGEYDLEGLFIRLGYAIDS---IGAK-RVVLDTV-EALFA--GV---PNHAI--LRSELR--RLF
DFVRVER---SEIEETGEYDLEGLFIRLGYAIDS---IGAK-RVVLDTV-EALFA--GV---PNHAI--LRAELR--RLF
DFVRVER---SEIEETGEYDLEGLFIRLGYAIDS---IGAK-RVVLDTV-EALFA--GV---PNHAI--LRAELR--RLF
DFVRVEP---HEIEETGDYDLEGLFVRLNHAIAT---LGAK-RVVLDTI-EALFA--GL---SNSSI--LRAELR--RLF
HVFIERS----EIEETGEYDLEGLFIRLESAANA---IGAK-RVVLDTL-EVLFA--GL---TNQSL--IRSELR--RLF
VYIDPNA-----IEETGQYDLEGVFIRLGYAIDQ---IGAK-RVVLDTV-ENLFS--DL---TNETT--IRAELR--RLF
DYVYVDR---NDMEETGQFDLDGVFIRLGYAIDQ---IGAK-RVVLDTI-ENLFS--DL---TNESI--VRAELR--RLF
DFVHIDR---SEIEETGEYDLSGLFIRLDHAINS---IGAK-RVVLDTI-ENLFG--GL---TNEGI--LRAELR--RLF
DYVHVER---TEIEETGEYDLDGLFIRLAHAIDS---IKAK-RVLLDTI-ENLFG--GL---SNTAI--LRAELR--RLF
DYVHIDR---SEIEETGEYDLSGLFIRLDHAINQ---IGAK-RVMLDTI-ENLFG--GL---GNNGI--LRAELR--RLF
VHIDR-----TEIEETGEYDLDGLFIRLGHAIDS---IGAK-RVMLDTI-ENLFS--GL---SNEGI--LRAELR--RLF
DHVHIDR---SEIEETGEYDLEGLFIRLGYAIDS---IGAK-RIVLDTL-ENLFA--GL---DNQAV--LRTEIR--RLF
DHVHIDR---SEIEETGEYDLEGLFIRLGYAIDS---IGAK-RVVLDTL-ENLFS--GL---NNQAV--LRMELR--RLF
DHVHIER---SEIEETGEYDLEGLFIRLGYAIDS---IGAK-RVVLDTI-ENLFA--GL---DDQIV--LRSEIR--RLF
-RVDHVHIEISEIEETGEYDLDGLFIRLGHAIDS---IGAK-RVVLDTI-ENLFS--GL---VNQTI--LRAELR--RMF
DHVHIER---SEIEETGEYDLDGLFIRLGHAIDS---IGAK-RVVLDTI-ENLFS--GL---SNQNI--LRAELR--RLF
DHVHIDR---SEIEETGEYDLDGLFIRLGHAIDS---IGAK-RVVLDTI-ENLFS--GL---GNETI--LRAELR--RLF
DHVHIDR---SEIEETGEYDLEGLFIRLGHAIDS---IGAK-RVVLDTL-ENLFS--GL---SNEIV--LRAELR--RLF
DHVHVER---HEIEETGEYNLEGLFIRLGYAIDS---IGAK-RIVLDTL-ESLFS--GL---GNQAI--LRAELR--RLF
DHVHVER---HEIEETGEYNLEGLFIRLGYAIDV---IGAK-RIVLDTL-ESLFS--GL---GNQAI--LRAELR--RLF
DHVHIER---SEIEETGEYNLDGLFIRLGYAIDS---IGAK-RVVLDTI-ESLFA--GL---TNLAV--LRAELR--RLF
DHVHIER---SEIEETGEYDLDGLFIRLGHAIDS---IGAK-RVVLDTI-ESLFS--GL---NNEAI--IRAELR--RLF
DYVRIER---SEIEETGEYDLDGLFIRLGYAIDS---IGAK-RVVLDTI-ENLFS--GL---TNQGI--LRAELR--RLF
DHVHIDK---SEIEETGEYDLDGLFIRLGYAIDS---IGAK-RVVLDTI-ENLFS--GL---NNQAI--LRAELR--RLF
DHVHIER---SEIEETGEYDLDGLFIRLGYAIDS---IGAK-RVVLDTI-ENLFS--GL---SNQSI--LRAELR--RLF
DYIHVDR---SEIEETGEYDLEGLFIRLNYAIDS---IGAK-RVVLDTI-ENLFS--GL---TNLAI--LRAELR--RLF
DYVHIDR---SEIEETGEYDLEGLFIRLGYAIDS---IGAK-RVALDTI-ENLFA--GL---NNTAV--LRAEIR--RLF
DHVRIER---SEIEETGEYDLEALFIRLNYAIDS---IGAK-RVVLDTV-ESLFT--GM---ENSVW--LRSEIR--RLF
DYVRVER---SEIEEAGEYDLDGLFIRLGYAIDT---INAK-RVVLDTL-EALFS--GL---DNQGI--LRAELR--RLF
DYVRVER---SEIEEAGEYDLDGLFIRLAHAIDT---VKAT-RVVLDTI-ESLFS--GL---DNQAI--LRAELR--RLF
DYVRVER---SEIEEAGEYDLDGLFIRLGHAIDS---IKAT-RVVLDTI-ESLFA--GL---DNQGI--LRAELR--RLF
DYVRVER---SEIEEAGEYDLDGLFIRLGHAIDS---IKAT-RVVLDTI-ESLFA--GL---DNQAI--LRAELR--RLF
DYVRVER---AEIEEAGEYDLDGLFIRLGHAIDS---IKAK-RVVLDTI-ESLFS--GL---DNQAI--LRAELR--RLF
DHVRVER---SEIEEAGEYDLDGLFIRLGYAIDS---VKAK-RVVLDTI-ESLFA--GL---DNQAI--LRAELR--RLF
DHVRVER---SEIEEAGEYDLDGLFIRLGYAIDS---VKAT-RVVLDTI-ESLFA--GL---DNQAI--LRAELR--RLF
DHVRVER---SEIEEAGEYDLDGLFIRLGYAIDS---IKAT-RVVLDTI-ESLFA--GL---DNQAI--LRAELR--RLF
DHVRVER---SEIEEAGEYDLDGLFIRLGYAIDS---VKAT-RVVLDTI-ESLFA--GL---DNQAI--LRAELR--RLF
DHVRVER---SEIEEAGEYDLDGLFIRLGHAIDS---IKAK-RVVLDTI-ESLFA--GL---DNQAI--LRAELR--RLF
DYVRVER---SEIEEAGEYDLDGLFIRLGHAIDS---IKAK-RVVLDTV-ESLFS--GL---DNQAI--LRAELR--RLF
DHVRVER---SEIEEAGEYDLEGLFIRLGHAIDS---IKAT-RVVLDTV-ESLFS--GL---DNQAI--LRAELR--RLF
DYVRVER---SEIEEAGEYDLDGLFIRLGHAIDS---IGAT-RVVLDTI-ESLFS--GL---DNQAI--LRAELR--RLF
DHVRVER---SEIEEAGEYDLDGLFIRLGHAIDS---IKAK-RVVLDTI-ESLFA--GL---DNQAI--LRAELR--RLF
DHVRVER---SEIEEAGEYDLEGLFIRLGHAIDS---IKAK-RVVLDTI-ESLFS--GL---DNQAI--LRAELR--RLF
DHVRVER---SEIEEAGEYDLDGLFIRLGHAIDS---IKAK-RVVLDTI-ESLFA--GL---DNQAI--LRAELR--RLF
DHVRVER---SEIEEAGEYDLDGLFIRLGHAIDS---IKAK-RVVLDTI-ESLFA--GL---DNQAI--LRAELR--RLF
DHVRVER---SEIEEAGEYDLDGLFIRLGHAIDS---IKAT-RVVLDTI-ESLFA--GL---DNQAI--LRAELR--RLF
DHVRVER---SEIEEAGEYDLDGLFIRLGHAIDS---IKAK-RVVLDTI-ESLFA--GL---DNQAI--LRAELR--RLF
DHVRVER---SEIEEAGEYDLDGLFIRLGHAIDS---IKAT-RVVLDTI-ESLFA--GL---DNQAI--LRAELR--RLF
DHVRVER---SEIEEAGEYDLDGLFIRLGHAIDS---VKAS-RVVLDTI-ESLFS--GL---DNQAI--LRAELR--RLF
DHVRVER---SEIEEAGEYDLDGLFIRLGHAIDS---IKAT-RVVLDTI-ESLFA--GL---DNQAI--LRAELR--RLF
DHVRVER---SEIEEAGEYDLDGLFIRLGHAIDS---IKAT-RVVLDTI-ESLFA--GL---DNQAI--LRAELR--RLF
DHVHVDR---SEMEENGEYDLEGLFIRLGYAIDA---IGAK-RVVLDTI-ETLFA--GF---TNESV--LRSEIR--RLF
DHVHVDR---SEIEETGEYDLEGLFIRLGYAIDS---INAK-RVVLDTI-ESLFS--GF---SNQAV--LRSEIR--RLF
DHIHVDR---SEIEETGEYDLEGLFIRLGYAIDT---IGAK-RVVLDTI-ESLFS--GF---PNEAV--LRSEIR--RLF
DHVHVDR---SEIEETGEYDLEGLFIRLGYAIDT---IGAK-RVVLDTI-ESLFS--GF---TNQAV--LRSEIR--RLF
DHVHVDR---SEIEETGEYDLEGLFIRLGYAIDS---IGAK-RVVFDTI-EALFS--GF---PNQAV--LRSEIR--RLF
DHVHVDR---SEIEETGEYDLEGLFIRLGHAIDS---IGAK-RVVLDTI-EALFS--GF---PNQGV--LRSEIR--RLF
DHVHVDR---SEIEETGEYDLEGLFIRLGYAIDS---IGAK-RVVLDTI-EALFS--GF---PNQAV--LRSEIR--RLF
DHVHVDR---SEIEETGEYDLEGLFIRLGHAIDS---IGAK-RVVLDTI-EALFS--GF---PNQGV--LRSEIR--RLF
HVH-VDR---SEIEETGEYDLEGLFIRLGHAIDS---IGAK-RVVLDTI-EALFS--GF---PNQGV--LRSEIR--RLF
HVH-VDR---SEIEETGEYDLEGLFIRLGHAIDS---IGAK-RVVLDTI-EALFS--GF---PNQGV--LRSEIR--RLF
DYVHIDK---SEYEETGEYDLEGLFIRLGLAIDS---IGAK-RVALDTL-EVLFS--GF---QNEAI--LRSELR--RLF
DHVHIDK---SEIEETGEYDLEGLFIRLGLAIDS---IGAK-RVALDTL-EVLFS--GF---QNEAI--LRSELR--RLF
DYVRIEK---SEIEETGEYDLEGLFIRLGLAIDS---IGAK-RVALDTL-EVLFS--GF---QNEAI--LRSELR--RLF
DYVRIEK---SEIEETGEYDLEGLFIRLGLAIDS---IGAK-RVALDTL-EVLFS--GF---QNEAI--LRSELR--RLF
DHVKVDR---AEIEENGEYDLEGLFIRLGYAIQS---IGAK-RVVLDTI-ETLFS--GL---SNQAV--LRSELR--RLF
DYVFVER---SEIKESGEYDLEGLFIRLGSAIDS---IGAK-RVVLDTV-ESLFA--DL---PSQAI--LRAELR--RLF
DHVRVDR---DAFQDSGEYDLEGLFIRLGHAIDR---IGAK-RVVLDTI-ETLFG--GL---PDPAI--VRSELR--RLF
DHVRVDR---DAFQDSGEYDLEGLFIRLGHAIDR---IGAK-RVVLDTI-ETLFG--GL---PDPAI--VRAELR--RLF
DYVRVER---SEIEENGEYDLEGLFIRLGYAIDS---LGAK-RIVLDTI-ETLFS--GL---SNLAI--VRSELR--RLF
DYVRVER---SEIEENGEYDLEGLFVRLAYAIDL---IGAK-RVVLDTV-ETLFG--GL---TNTGI--IRSELR--RLF
-LLDHVHLESSEIEETGEYNLEGLFVRLGYAIDS---IGAK-RVVLDTL-ETLFA--GF---SNEGI--LRAELR--RLF
DYIHLER---SEIEETGEYDLEGLFVRLGYAIDS---IGAK-RVVLDTI-EMLFA--GL---PDEGI--LRAELR--RLF
DYIHLER---SEIEETGEYDLEGLFVRLGYAIDS---IGAK-RVVLDTL-EMLFA--GL---PDEGI--LRAELR--RLF
DYIYIDR---SEIEVTGEYDLEGLFVRLGYLIDS---IGAK-RVVLDTL-ESLFA--NL---PNEAI--LRAELR--RLF
DYVHIER---SEIEETGEYDLEGLFIRLGYAIDS---IGAK-RIVLDTV-ESLFS--GF---SAEAL--LRAELR--RLF
DYVHIER---SEIEETGEYDLEGLFIRLGYAIDS---VGAK-RIVLDTV-EALFS--GF---SAEAL--LRAELR--RLF
DYIHIER---SEIEETGEYDLEGLFIRLNYAIDS---IGAK-RVVLDTI-ESLFS--AL---TNEGI--LRAELR--RLF
VYIDKDQ-----IEETGDYDLEGLFLRLDYAINS---IGAK-RVVLDTI-EALFS--GL---SNTKI--LRAELR--RLF
DYVHIER---SEIEETGEYDLEGLFIRLGHAIDS---VGAK-RVVLDTV-EALFS--GF---SSESI--LRAELR--RLF
-------------LEFHGFDEDLLASNILEAIVD---SNAM-RVAIDSI-TALTA-------QFGAR--ARLFLN--TLN
RGIVENQ-----------------LNYIYTEIYK---VKPD-LIVIDSL-TSILT-------SFSRD--HVRSFLNTSIS
----------VDLFTVGREALEAQLKLITEEIFN---FKPD-LIVIDSI-TALTS--LM---SPDAV----RSFLHASLG
DLVTVPS-A-TIQKE---------IELLISEIIK---FKPD-RIVLDSI-TVISN--LL---GKEMT---RTFLH--TML
DLVTVPA-E-TVQKE---------IELIMNEIIK---FKPD-RIVLDSV-TVISN--LL---GREMT---RTFLH--TML
DLVTVSK---DAVEKE--------IELLMSEISS---FHPK-RIVIDSI-SVFTQ--LL----GAEK--TRIFLH--TIL
DLVTVGK-E-AIDKE---------IGFLMEELAR---FQPK-RVVLDSI-SVFAQ--IL----GLEK--TRVFLH--TML
DLVTVSE---ETIEKEIGLLMGEIVK-----------FQPK-RVVIDSI-SVFAQ--VL------GAE---RTRV--FLH
DLVTVTP---ETVEKE--------IELIMSEILT---FQPK-RIVIDSI-STFAQ--LL-----GLK--KTRMFLHTTLG
DLVTVTP---------DVIEKE--IELIMKEILS---FRPK-RIVIDSI-TALTQ--LL---GTEKT----RIFLHTTLG
DLVTVTP---E------AIDKE--IELIMKEILS---FQPK-RIVIDSI-SALTQ--LL----GVER---TRIFLHTTLS
DILTSDL---MFIDFDSVSEIHSLIDSIIRLEEL---KGAS-RVFIDGM-SILRD--AS---KDPSI--YRRIVS--SVI
SAEDQAL-D-YTLFPEAEVEIGETFDHLFSEVER---LKPK-LLVLDTI-SSLRV--LA---PTAAF--HRRQLK--RIR
SAEEELD---YTLFPEAEVEIGETFDHLFSEVER---LKPK-LLVLDTI-SSLRV--VA---PTAAF--HRRQLK--RIR
SVNEADE---QSIFMTSDLRLDETRKAIEATIEE---HKPR-RLVYDSL-LEIRL--IT---GDSPR--FRRELI--AFK
SINRAAD---QTIFQTTELRLDETRKTIESAIEE---HKPS-RLVYDSL-LEIRL--IT---GDSPR--FRRELI--AFK
SGAPDEQ---YSFFSPADIELNEITKAVKRVVDA---VAPD-RVVFDPF-SDIKL--LA---RDPLR--YRRQVL--ELR
DGPDDAD---YSFFSPSDVELNDVVGRILSVTQN---LRPT-RVVFDPF-SDVKL--LA---RDPLR--FRRQLL--KLR
AQFVGES-R-ASVFHPSETELGETTKAILAEVER---LKPQ-HVVFDGL-AELRL--LS---GDSLR--YRRQLL--ALK
ADLEQ---Q-QGIIHAAEVELDHTVGLIIDKVKA---LRPD-RLVIDAL-TELRL--LA---LDSLS--YRRQLL--TLK
LEADPDR-Q-QALLHPSEVELGETVKVILDKIDE---VKPD-RLVIDAL-TELRL--LA---EDQFS--YRRQIL--TLK
A--DPDQ-Q-QGLLHPSEVELGHTIKLIMDKIDQ---EKPA-RLVIDAL-TELRL--LA---EDSFN--YRRQIL--TLK
AQLGR---Q-QSVLFPSEVELGQTISAITEAVQE---EAPR-RVVIDSM-SELRM--VA---DDPMR--YRRQIV--ALK
AQLGR---Q-QSVLFPSEVELGQTIAAITEAVQE---AAPS-RVVIDSM-SELRM--VA---DDPMR--YRRQIV--ALK
AELDR---Q-QTVFYPAEAEFGETMRTITERIEA---TKPD-RIVIDSL-SELRL--LA---QDPLP--YRRQLL--ALK
AQLDE---Q-QTVLFPSEIELSETVKLITDKITE---TDPD-RVVIDSL-SDLRL--LA---SDPLR--YRRQIL--TLK
AELDR---Q-QTVLYPSEVELGETMRLITDRIAE---DQPD-RVVIDSL-SELRL--IA---QDQLR--YRRQIL--ALK
AQLDR---Q-QSVLYPSEVELGETVRLIIERIER---DDPE-VLVIDTV-SELRL--LA---QDQLG--YRRQVL--ALK
AQLER---Q-QSVLYPAEVDLGETMRLITDRIEQ---DAPD-LVVIDSL-SELRL--LA---RDHLR--YRRQIL--ALK
AQLDR---Q-QSVLYPSEVELGETMRLITERIEA---EKPD-LVVIDSL-SELRL--LA---QDQLR--YRRQIL--ALK
AQLDR---Q-QSVLYPSEVELGETMRLITERIEA---EKPD-LVVIDSL-SELRL--LA---QDQLR--YRRQIL--ALK
EAEAHRQ---QTILYPAEMEFTQTIDRIIERIEA---TNPD-RIVIDSV-SELRL--LA---QDALG--YRRQLS--SLK
EANASRQ---QTVLFPSEVEFDRTIERIIRRVEE---TGAE-RVVIDSV-SELHM--LA---QNKLA--YRRQML--ELK
EANASRQ---QTVLFPSEVEFDKTIEQIIRRVEE---TGAE-RVVIDSV-SELRM--LA---RNKLA--YRRQML--ELK
GGNGNND-A-YTLFHPAEVELANAAQSIAQQVDR---FGPK-RVVIDSL-SELRL--IA---QDPLR--YRRQLL--ALK
ETLGADE---ATIFHPSEVELTELTQAITNSFEE---HQPN-RVVIDTL-RELRH--LA---QSDLR--YRRQLI--ALK
ASLSAEQ-Q-YTVFHPSEVELAGTVEKLVSTLDD---LQPD-RLVVDSL-SELRL--LA---SDSMR--YRRQLL--ALK
AILNPEE-Q-YTIFHPSEIELSGTIQKLTRLIDE---LKPE-RVVIDSL-SELRL--LA---ADPMR--YRRQLL--ALK
ASLSPEQ-Q-YTVFHPSEVELAGTIQKLTQLIDD---VKPE-RLVIDSL-SELRL--LA---ADTMR--YRRQLL--ALK
ASLTPEQ-Q-YTVFHPSEVELAGTIQKLTQLIDD---LKPE-RLVIDSL-SELRL--LA---ADTMR--YRRQLL--ALK
ESLKAEE-Q-YTVLYPGEVELSATIKGILTRVEQ---VQPK-RIVFDSL-SELRL--LA---REPLR--FRRQLL--ALK
KQLKPEA-Q-YTVFNPSEIELTDTINSVLEEVER---LHPV-RVVFDSL-SELRL--LA---RDPLR--YRRQIL--ALK
NQLKPET-Q-YTVFSPSEVELADTTNAVLAEVER---LQPA-LVVLDSL-SELRL--LS---RDSLR--YRRQIL--GLK
EDLGADA-Q-YTVFHPSEVELADTMTAILKQVEE---IDPR-RVVFDSL-SEFRM--IA---RDPLR--YRRQIL--ALK
EDLKPET-Q-YTVFHPSEVELADTIASIFKEVDA---MQPH-RLVFDSL-SELRM--LA---RDPLK--YRRQIL--ALK
SLLDEKQ-Q-QSLLYSSDLELGETTRSIIEAIER---TKPL-RVVFDSL-SEIRL--LA---QSSLR--YRRQLL--ALK
ALEDAAH---QSLVYAADLELVETTRLILEAIAR---IRPA-RIVLDSL-SEIRL--LA---QSSLR--YRRQIL--ALK
SVIDSDQ-H-QSLLYSSDLELGETTQRIFEEIER---VQPK-RVVIDSL-SEIRL--LA---QNSLR--YRRQIL--ALK
SILDPNQ-H-QSLLYSSDLELGETVERIFEAIEK---FQPQ-RIVIDSL-SEIRL--LA---QSSLR--YRRQIL--ALK
ALLDADQ-R-QTLIHASELELGESMERLVKEVER---VKPD-RIALDSL-SELRL--LA---QSSLR--YRRQVL--TLK
SLLDSDQ-E-QTLLYSSDLELGEATKTIFAAVER---AKPD-RIVLDSL-SEIRL--LA---QSSLR--YRRQIL--LLK
GVETDQH---QTLFHSYDLELGETVKRICDRIEE---IKPA-RIVLDSL-SEIRL--LA---QNSQR--YRRQAM--ALK
NLLDETQ-Q-QSLLYSSDLELGETTRMILDAVER---ARPS-RVVIDSL-SEIRL--LA---QGSLR--YRRQVL--SLK
NLLDEDQ-Q-QSLLYSSDLELGETTRLILDAVER---VKPT-RVVIDSL-SEIRL--LA---QGSLR--YRRQVL--ALK
SLLDEQQ-Q-QSLLYSSDLELGETTRMIIDAVDR---VGPK-RVVIDSL-SEIRL--LA---QGSLR--YRRQVL--ALK
SLLDEQQ-Q-QSLLYSSDLELGETTRMIFESVEA---KKPR-RVVIDSL-SEIRL--LA---QSSLR--YRRQVL--ALK
SLLDEQQ-Q-QSLLYSSDLELGETTRMIFESVEA---KKPL-RVVIDSL-SEIRL--LA---QTSLR--YRRQVL--ALK
SLLDEQQ-Q-QSLLYSSDLELGETTRMIFESVER---NHPR-RVVIDSL-SEIRL--LA---QSSLR--YRRQVL--ALK
NLLDEAQ-Q-QSLLYSSDLELGETTGRIFEAYER---VVPD-RMVLDSL-SEIRL--LA---QSSLR--YRRQIL--TLK
SLVDEKQ-Q-QSLLYSSDLELVETTRRIFEAFTR---SKPD-RLVLDSL-SEIRL--LS---QSSLR--YRRQVL--ALK
SLVDEKQ-Q-QSLLYSSDLELVETTRRIFEAFTR---SKPD-RLVLDSL-SEIRL--LS---QSSLR--YRRQVL--ALK
SLVDEKQ-Q-QSLLYSSDLELVETTRRIFEAFTR---SKPD-RLVLDSL-SEIRL--LS---QSSLR--YRRQVL--ALK
SLVDEKQ-Q-QSLLYSSDLELVETTRRIFEAFTR---SKPD-RLVLDSL-SEIRL--LS---QSSLR--YRRQVL--ALK
SLVDEKQ-Q-QSLLYSSDLELVETTRRIFEAFTR---SKPD-RLVLDSL-SEIRL--LS---QSSLR--YRRQVL--ALK
SLVDEKQ-Q-QSLLYSSDLELVETTRRIFEAFTR---SKPD-RLVLDSL-SEIRL--LS---QSSLR--YRRQVL--ALK
SILDEGQ-Q-QSLLYSSDLELGETTRRIFEAFER---IAPR-RVVLDSL-SEIRL--LA---QGSLR--YRRQIL--ALK
DLLDEQQ-Q-QSLLYSSDLELGETTKRIFKVFEE---VKPQ-RVVVDSL-SEIML--LA---QSPLR--YRRQIL--SLK
ELLDEDQ-Q-QSLLYSSDLELGETTKRIFEAFER---VKPM-RVVVDSL-SEIML--LA---QSPLR--YRRQIL--ALK
NLLDDEQ-Q-QSLLYSSDLELGETTRRIFEAFER---VKPD-RVVLDSL-SEIRL--LA---QNSLR--YRRQIL--ALK
SLLDADQ-Q-QSLLYSSDLELGETTKRIFEAFER---IKPS-RVVLDSL-SEIRL--LA---QSSLR--YRRQIL--ALK
TLLDEDQ-Q-QSLLYSSDLELGETTKRIFEVFER---IRPS-RIVLDSL-SEIRL--LA---QSSLR--YRRQIL--ALK
ALLNDDQ-Q-QSLLYSSDLELGETTKRIFEAFER---IKPT-RVVLDSL-SEIRL--LA---QSSLR--YRRQIL--ALK
ALLNDDQ-Q-QSLLYSSDLELGETTKRIFEAFER---IKPT-RVVLDSL-SEIRL--LA---QSSLR--YRRQIL--ALK
SLLNDEQ-Q-QSLLYSSDLELGETTKRIFEAFER---VRPS-RVVLDSL-SEIRL--LA---QSSLR--YRRQVL--ALK
SLLNDEQ-Q-QSLLYSSDLELGETTRRIFEVFER---LQPA-RVVLDSL-SEIRL--LA---QSSLR--YRRQIL--ALK
NLLNDEQ-Q-QSLLYSSDLELGETTRRIFEAFER---VKPA-RVVLDSL-SEIRL--LA---QSSLR--YRRQIL--ALK
SLLNDEQ-Q-QSLLYSSDLELGETTKRIFEAFER---AKPA-RVVLDSL-SEIRL--LA---QSSLR--YRRQIL--ALK
NLLDDDQ-Q-QSLLYSSDLELGETTKRIFEAFER---IRPE-RVVIDSL-SEIRL--LA---QSSLR--YRRQIL--ALK
NLLDEDQ-Q-QSLLYSSDLELGETTKRIFEAFER---VKPD-RVVVDSL-SEIRL--LA---QSSLR--YRRQIL--ALK
NLLDDEQ-Q-QSLLYSSDLELGETTKRIFEAFMR---VKPD-RVVIDSL-SEIRL--LA---QSSLR--YRRQIL--ALK
NLLDDEQ-Q-QSLLYSSDLELGETTKRIFEAFMR---VKPD-RVVIDSL-SEIRL--LA---QSSLR--YRRQIL--ALK
VLLDEDQ-Q-QSLLYSSDLELGETTKRIFEAFER---VRPD-RIVLDSL-SEIRL--LA---QSSLR--YRRQIL--ALK
TLLDEDQ-Q-QSLLYSSDLELGETTKRIFEAFER---AKPD-RVVLDSL-SEIRL--LA---QSSLR--YRRQIL--ALK
NLLDEDQ-Q-QSLLYSSDLELGETTKRIFEAFER---VKPH-RVVLDSL-SEIRL--LA---QSSLR--YRRQIL--SLK
NLLDEDQ-Q-QSLLYSSDLELGETTKRIFEAFEK---VKPQ-RVVLDSL-SEIRL--LA---QSSLR--YRRQIL--SLK
NLLDENQ-Q-QSLLYSSDLELGETTKRIFEAVER---VKPE-RVVLDSL-SEIRL--LA---QSSLR--YRRQIL--SLK
SLLDEEQ-Q-QSLLYSSDLELGETTRRIFKAFER---VKPD-RVVLDSL-SEIRL--LA---QSSLR--YRRQIL--ALK
ALLNDEQ-Q-QSLLYSSDLELGETTKRILEKYEE---VKPD-RVVLDSL-SEIRL--LA---QSSLR--YRRQIL--SLK
ALLNDEQ-Q-QSLLYSSDLELGETTKRILEKYEE---VKPD-RVVLDSL-SEIRL--LA---QSSLR--YRRQIL--SLK
SLLDEEQ-Q-QSLLYSSDLELGETTKRIFEAYER---IKPD-RVVLDSL-SEIRL--LA---QSSLR--YRRQIL--ALK
SLLDEDQ-Q-QSLLYSSDLELGETTRRIFEAFER---VKPD-RVVLDSL-SEIRL--LA---QSSLR--YRRQIL--AMK
NLLDEEQ-Q-QSLLYSSDLELGETTRRIFEAFDR---VKPD-RVVLDSL-SEIRL--LA---QSSLR--YRRQIL--ALK
SLLDEQQ-Q-QSLLYSSDLELGETTRRIFDAFDR---VKPD-RVVLDSL-SEIRL--LA---QSSLR--YRRQIL--ALK
SLLDEQQ-Q-QSLLYSSDLELGETTRRIFDVFEQ---VKPD-RVVLDSL-SEIRL--LA---QSSLR--YRRQIL--ALK
SLLDEQQ-Q-QSLLYSSDLELGETTRRIFDAFER---VRPD-RVVLDSL-SEIRL--LA---QSSLR--YRRQIL--ALK
SLLDEQQ-Q-QSLLYSSDLELGETTRRIFDAFER---VRPD-RVVLDSL-SEIRL--LA---QSSLR--YRRQIL--ALK
SLLDEQQ-Q-QSLLYSSDLELGETTRRIFDAFER---VRPD-RVVLDSL-SEIRL--LA---QSSLR--YRRQIL--ALK
SLLDEQQ-Q-QSLLYSSDLELGETTRRIFDAFER---VRPD-RVVLDSL-SEIRL--LA---QSSLR--YRRQIL--ALK
SLLDEQQ-Q-QSLLYSSDLELGETTRRIFDAFER---VRPD-RVVLDSL-SEIRL--LA---QSSLR--YRRQIL--ALK
SLLDEQQ-Q-QSLLYSSDLELGETTRRIFDAFER---VRPD-RVVLDSL-SEIRL--LA---QSSLR--YRRQIL--ALK
SLLDEQQ-Q-QSLLYSSDLELGETTRRIFDAFER---VRPD-RVVLDSL-SEIRL--LA---QSSLR--YRRQIL--ALK
SLLDEQQ-Q-QSLLYSSDLELGETTRRIFDAFER---VRPD-RVVLDSL-SEIRL--LA---QSSLR--YRRQIL--ALK
SLLDEDQ-Q-QSLLYSSDLELGETTRRIFEMFQK---VEPD-RVVLDSL-SEIRL--LA---QSSLR--YRRQIL--ALK
SLLNEEQ-Q-QSLLYSSDLELGETTRRIVEAFER---VKPD-RVVLDSL-SEIRL--LA---QGSLR--YRRQIL--ALK
SLLDEDQ-Q-QSLLYSSDLELGETTKRIFEAFEK---VRPE-RVVLDSL-SEIRL--LA---QSSLR--YRRQIL--ALK
SLLDDEQ-Q-QSLLYSSDLELGETTKRIFEAFEK---VKPT-CVVLDSL-SEIRL--LA---QSSLR--YRRQIL--ALK
TLLDDEQ-Q-QSLLYSSDLELGETTRRIFDAVER---VNPS-RVVLDSL-SEIRL--LA---QSSLR--YRRQVL--ALK
SLLDEEQ-Q-QSLLYSSDLELGETTRRIFEAFER---VKPQ-RVVLDSL-SEIRL--LA---QSSLR--YRRQIL--ALK
NLLDESH-Q-QSLLYSSDLELGETTKAVFDAIEQ---SKPV-RIVIDSL-SEIRL--LA---QSSLR--YRRQIL--AMK
NLLDDEH-Q-QSLLYSSDLELGETTKAVFEAIDR---AKPV-RIVLDSL-SEIRL--LA---QSSLR--YRRQIL--AMK
NLLDDAH-Q-QSLLYSSDLELGETTKAVFEAIER---ARPV-RIVIDSL-SEIRL--LA---QSSLR--YRRQIL--AMK
NLLDDEH-Q-QSLLYSSDLELGETTRAVFAAIDR---TKPV-RIVIDSL-SEIRL--LA---QSSLR--YRRQIL--AMK
SLLDAEQ-Q-QSLLYSSDLELGETTRAIFEQVEA---VKPT-RLVLDSL-SEIRL--LA---GGSLR--YRRQIL--ALK
SLFEESQ-Q-QSLLYSSDLELGESTRAILQAVKE---REPA-RIVLDSL-SEIRL--LA---GGSLR--YRRQIL--ALK
SLLDPDQ-Q-QSLLYSSDLELGETTRMIFEAVER---IKPS-RIVLDSL-SEIRL--LA---QGSLR--YRRQIL--ALK
SLLDAEH-Q-QSLLYSSDLELGETTRHLFEAIER---IKPV-RIVLDSL-SEIRL--LA---QDSLR--YRRQIL--TLK
SLLDADQ-Q-QSLLYSSDLELGEATRQIFAAFER---IRPE-RVVIDSL-SEIRL--LA---QGSLR--YRRQIL--AMK
SLLDANQ-Q-QSLLYSADLELGETTRMIFDAVER---EKPS-RIVLDSL-SEIRL--LA---QSSLR--YRRQIL--ALK
SLLDSEQ-Q-QTLLYSSDLELGETVAAIIGIFEK---ARPQ-RVVVDSL-SEIRL--LA---QSSLR--YRRQIL--ALK
SLLSAEQ-H-QSLLYSSDLELGETVAQVFAAVER---IKPS-RVVIDSL-SEIRL--LA---QSSLR--YRRQVL--AMK
SLLSAEQ-Q-QSLLYSSDLELGETIAKLFEAVER---TRPT-RVVIDSL-SEIRL--LA---QSSLR--YRRQVL--AMK
DLLNAAH-Q-QSLLYSSDLELGEATKQIFEIVEK---VKPA-RVIIDSL-SEIRL--LA---QSSLR--YRRQIL--AIK
DLLNAAH-Q-QSLLYSSDLELGEATKQIFEIVEQ---VKPS-RVIIDSL-SEIRL--LA---QSSLR--YRRQIL--AIK
DLLNAAH-Q-QSLLYSSDLELGEATKQIFEIVEQ---VKPS-RVIIDSL-SEIRL--LA---QSSLR--YRRQIL--AIK
NLLDTEQ-H-QSLLHSSDLELGESTKQIFEEVER---IKPT-RVVLDSL-SEIRL--LA---QSSLR--YRRQIL--AIK
SVLDAQH-Q-QSLLYSSDLELGEATRQVFEAVER---VKPT-RVVLDSL-SEIRL--LA---QNSLR--YRRQIL--AIK
SILDTDH-Q-QSLLYSSDLELGEATRQIFEVVEK---VKPT-RVVIDSL-SEIRL--LA---QSSLR--YRRQIL--AIK
SILDTDH-Q-QSLLYSSDLELGEATRQIFEVVEK---VKPT-RVVIDSL-SEIRL--LA---QSSLR--YRRQIL--AIK
SILDTDH-Q-QSLLYSSDLELGEATRQIFEVVEK---VKPT-RVVIDSL-SEIRL--LA---QSSLR--YRRQIL--AIK
SILDTDH-Q-QSLLYSSDLELGEATRQIFEVVEK---VKPT-RVVIDSL-SEIRL--LA---QSSLR--YRRQIL--AIK
SLLNAEH-Q-QSLLYSSDLELGEATRQIFEVVER---VKPS-RVVIDSL-SEIRL--LA---QSSLR--YRRQIL--AIK
SLLNAEH-Q-QSLLYSSDLELGEATRQIFEVVER---FKPA-RVVLDSL-SEIRL--LA---QSSLR--YRRQIL--AIK
NLLDADH-Q-QSLLHSSDLELGEATRQIFEAVER---IKPT-RVVLDSL-SEIRL--LA---QSSLR--YRRQIL--AIK
NLLDTDH-Q-QSLLHSSDLELGEATRQIFEAVER---IKPT-RVVLDSL-SEIRL--LA---QSSLR--YRRQIL--AIK
NLLDADH-Q-QSLLHSSDLELGEATRQIFEAVER---IKPT-RVVLDSL-SEIRL--LA---QSSLR--YRRQIL--AIK
NLLDTEH-Q-QSLLYSSDLELGEATRQIFEAIER---VKPT-RVVLDSL-SEIRL--LA---QSSLR--YRRQIL--AIK
NLLDTEH-Q-QSLLYSSDLELGEATRQIFEAVER---VKPT-RVVLDSL-SEIRL--LA---QSSLR--YRRQIL--AIK
SLLNVEH-Q-QSLLYSSDLELGEATRQIFEVVER---VKPT-RVVLDSL-SEIRL--LA---QSSLR--YRRQIL--AIK
SLLNAEH-Q-QSLLYASDLELGEATRQIFEVVER---VKPT-RVVLDSL-SEIRL--LA---QSSLR--YRRQIL--AIK
SLLNAEH-Q-QSLLYASDLELGEATRQIFEVVER---VKPT-RVVLDSL-SEIRL--LA---QSSLR--YRRQIL--AIK
SLLNAEH-Q-QSLLYASDLELGEATRQIFEVVER---VKPT-RVVLDSL-SEIRL--LA---QSSLR--YRRQIL--AIK
SLLNAEH-Q-QSLLYSSDLELGEATRQIFEVVER---VKPT-RVVLDSL-SEIRL--LA---QSSLR--YRRQIL--AIK
SLLNAEH-Q-QSLLYSSDLELGEATRQIFEVVER---VKPT-RVVLDSL-SEIRL--LA---QSSLR--YRRQIL--AIK
SLLNAEH-Q-QSLLYSSDLELGEATRQIFEVVER---FKPT-RVVLDSL-SEIRL--LA---QSSLR--YRRQIL--AIK
SLLNAEH-Q-QSLLYSSDLELGEATRQIFEVVER---VKPT-RVVLDSL-SEIRL--LA---QSSLR--YRRQIL--AIK
SLLNAEH-Q-QSLLYSSDLELGEATRQIFEVVER---VKPT-RVVLDSL-SEIRL--LA---QSSLR--YRRQIL--AIK
SLLNAEH-Q-QSLLYSSDLELGEATRQIFEVVER---VKPT-RVVLDSL-SEIRL--LA---QSSLR--YRRQIL--AIK
SLLNAEH-Q-QSLLYSSDLELGEATRQIFEVVER---VKPT-RVVLDSL-SEIRL--LA---QSSLR--YRRQIL--AIK
SLLNAEH-Q-QSLLYSSDLELGEATRQIFEVVER---VKPT-RVVIDSL-SEIRL--LA---QSSLR--YRRQIL--AIK
SLLNAEH-Q-QSLLYSSDLELGEATRQIFEVVER---VKPT-RVVIDSL-SEIRL--LA---QSSLR--YRRQIL--AIK
SLLNAEH-Q-QSLLYSSDLELGEATRQIFEVVER---VKPT-RVVIDSL-SEIRL--LA---QSSLR--YRRQIL--AIK
SLLNAEH-Q-QSLLYSSDLELGEATRQIFEVVER---VKPT-RVVIDSL-SEIRL--LA---QSSLR--YRRQIL--AIK
SLLNAEH-Q-QSLLYSSDLELGEATRQIFEAVER---VKPT-RVVLDSL-SEIRL--LA---QSSLR--YRRQIL--AIK
SLLNAEH-Q-QSLLYSSDLELGEATRQIFEAVER---VKPT-RVVLDSL-SEIRL--LA---QSSLR--YRRQIL--AIK
SLLNAEH-Q-QSLLYSSDLELGEATRQIFEVVER---IKPA-RVVIDSL-SEIRL--LA---QSSLR--YRRQIL--AIK
SLLNAEH-Q-QSLLYSSDLELGEATRQIFEVVER---VKPT-RVVIDSL-SEIRL--LA---QSSLR--YRRQIL--AIK
SLLNAEH-Q-QSLLYSSDLELGEATRQIFEVVER---VKPT-RVVIDSL-SEIRL--LA---QSSLR--YRRQIL--AIK
SLLNAEH-Q-QSLLYSSDLELGEATRQIFEVVER---VKPT-RVVIDSL-SEIRL--LA---QSSLR--YRRQIL--AIK
SLLNAEH-Q-QSLLYSSDLELGEATRQIFEVVER---VKPT-RVVVDSL-SEIRL--LA---QSSLR--YRRQIL--AIK
SLLNAEH-Q-QSLLYSSDLELGEATRQIFEVVER---VKPT-RVVVDSL-SEIRL--LA---QSSLR--YRRQIL--AIK
SLLNAEH-Q-QSLLYSSDLELGEATRQIFEVVER---VKPT-RVVVDSL-SEIRL--LA---QSSLR--YRRQIL--AIK
SLLNAEH-Q-QSLLYSSDLELGEATRQIFEVVER---VKPT-RVVVDSL-SEIRL--LA---QSSLR--YRRQIL--AIK
SLLNAEH-Q-QSLLYSSDLELGEATRQIFEVVER---VKPT-RVVVDSL-SEIRL--LA---QSSLR--YRRQIL--AIK
SLLNAEH-Q-QSLLYSSDLELGEATRQIFEVVER---VKPT-RVVVDSL-SEIRL--LA---QSSLR--YRRQIL--AIK
SLLNAEH-Q-QSLLYSSDLELGEATRQIFEVVER---VKPT-RVVIDSL-SEIRL--LA---QSSLR--YRRQIL--AIK
SLLNAEH-Q-QSLLYSSDLELGEATRQIFEVVER---VKPT-RVVIDSL-SEIRL--LA---QSSLR--YRRQIL--AIK
SLLNAEH-Q-QSLLYSSDLELGEATRQIFEVVER---VKPT-RVVVDSL-SEIRL--LA---QSSLR--YRRQIL--AIK
SLLNAEH-Q-QSLLYSSDLELGEATRQIFEVVER---VKPT-RVVVDSL-SEIRL--LA---QSSLR--YRRQIL--AIK
SLLNAEH-Q-QSLLYSSDLELGEATRQIFEVVER---VKPT-RVVVDSL-SEIRL--LA---QSSLR--YRRQIL--AIK
SLLNAEH-Q-QSLLYSSDLELGEATRQIFEVVER---VKPT-RVVVDSL-SEIRL--LA---QSSLR--YRRQIL--AIK
SLLNAEH-Q-QSLLYSSDLELGEATRQIFEVVER---VKPT-RVVVDSL-SEIRL--LA---QSSLR--YRRQIL--AIK
SLLNAEH-Q-QSLLYSSDLELGEATRQIFEVVER---VKPT-RVVVDSL-SEIRL--LA---QSSLR--YRRQIL--AIK
SLLNADH-Q-QSLLYSSDLELGEATRQIFEVVER---VKPT-RVVVDSL-SEIRL--LA---QSSLR--YRRQIL--AIK
SLLNADH-Q-QSLLYSSDLELGEATRQIFEVVER---VKPT-RVVVDSL-SEIRL--LA---QSSLR--YRRQIL--AIK
SLLNADH-Q-QSLLYSSDLELGEATRQIFEVVER---VKPT-RVVVDSL-SEIRL--LA---QSSLR--YRRQIL--AIK
SLLNADH-Q-QSLLYSSDLELGEATRQIFEVVER---VKPT-RVVVDSL-SEIRL--LA---QSSLR--YRRQIL--AIK
SLLNAEH-Q-QSLLYSSDLELGEATRQIFEVVER---VKPT-RVVVDSL-SEIRL--LA---QSSLR--YRRQIL--AIK
SLLNAEH-Q-QSLLYSSDLELGEATRQIFEVVER---VKPT-RVVVDSL-SEIRL--LA---QSSLR--YRRQIL--AIK
SLLNAEH-Q-QSLLYSSDLELGEATRQIFEVVER---VKPT-RVVVDSL-SEIRL--LA---QSSLR--YRRQIL--AIK
SLLNAEH-Q-QSLLYSSDLELGEATRQIFEVVER---VKPT-RVVVDSL-SEIRL--LA---QSSLR--YRRQIL--AIK
SLLNAEH-Q-QSLLYSSDLELGEATRQIFEVVER---VKPT-RVVVDSL-SEIRL--LA---QSSLR--YRRQIL--AIK
SLLDADH-Q-QSLLYSSDLELGEATRQIFEEVER---VKPS-RVVIDSL-SEIRL--LA---QSSLR--YRRQIL--AIK
SLLDAQH-Q-QSLLYSSDLELGEATRQIFEEVER---VKPT-RVVIDSL-SEIRL--LA---QSSLR--YRRQIL--AIK
SLLDAQH-Q-QSLLYSSDLELGEATRQIFEEVER---VKPT-RVVIDSL-SEIRL--LA---QSSLR--YRRQIL--AIK
SLLNAEH-Q-QSLLYSSDLELGEATRQIFEVVER---VKPT-RVVIDSL-SEIRL--LA---QSSLR--YRRQIL--AIK
SLLNADH-Q-QSLLYSSDLELGEATRQIFEVVEK---VKPK-RVVIDSL-SEIRL--LA---QSSLR--YRRQIL--AIK
SLLNAEH-Q-QSLLYSSDLELGEATRQIFEVVER---VKPT-RVVIDSL-SEIRL--LA---QSSLR--YRRQIL--AIK
SLLNADH-Q-QSLLYSSDLELGEATRQIFEVVER---VKPT-RVVIDSL-SEIRL--LA---QSSLR--YRRQIL--AIK
SLLNADH-Q-QSLLYSSDLELGEATRQIFEVVER---VKPT-RVVIDSL-SEIRL--LA---QSSLR--YRRQIL--AIK
SLLNADH-Q-QSLLYSSDLELGEATRQIFEVVER---VKPT-RVVIDSL-SEIRL--LA---QSSLR--YRRQIL--AIK
SLLNADH-Q-QSLLYSSDLELGEATRQIFEVVER---VKPT-RVVIDSL-SEIRL--LA---QSSLR--YRRQIL--AIK
SLLNAEQ-Q-QSLLYSSDLELGEATRQIFEVVER---VKPT-RVVVDSL-SEIRL--LA---QSSLR--YRRQIL--AIK
SLLNAEQ-Q-QSLLYSSDLELGEATRQIFEVVER---VKPT-RVVVDSL-SEIRL--LA---QSSLR--YRRQIL--AIK
SLLNAEQ-Q-QSLLYSSDLELGEATRQIFEVVER---VKPT-RVVVDSL-SEIRL--LA---QSSLR--YRRQIL--AIK
SLLNADH-Q-QSLLYSSDLELGEATRQIFEVVER---IKPS-RVVIDSL-SEIRL--LA---QSSLR--YRRQIL--AIK
SLLNADH-Q-QSLLYSSDLELGEATRQIFEVVER---VKPS-RVVIDSL-SEIRL--LA---QSSLR--YRRQIL--AIK
SLLNAEH-Q-QSLLYSSDLELGEATRQIFEVVER---VKPT-RVVVDSL-SEIRL--LA---QSSLR--YRRQIL--AIK
SLLNAEH-Q-QSLLYSSDLELGEATRQIFEVVER---VKPT-RVVVDSL-SEIRL--LA---QSSLR--YRRQIL--AIK
SLLNAEH-Q-QSLLYSSDLELGEATRQIFEVVER---VKPT-RVVIDSL-SEIRL--LA---QSSLR--YRRQIL--AIK
SLLNAEH-Q-QSLLYSSDLELGEATRQIFEVVER---VKPT-RVVIDSL-SEIRL--LA---QSSLR--YRRQIL--AIK
SLLNAEH-Q-QSLLYSSDLELGEATRQIFEVVER---VKPT-RVVIDSL-SEIRL--LA---QSSLR--YRRQIL--AIK
SLLNAEH-Q-QSLLYSSDLELGEATRQIFEVVER---VKPT-RVVVDSL-SEIRL--LA---QSSLR--YRRQIL--AIK
SLLNAEH-Q-QSLLYSSDLELGEATRQIFEVVER---VKPT-RVVVDSL-SEIRL--LA---QSSLR--YRRQIL--AIK
SLLNAEH-Q-QSLLYSSDLELGEATRQIFEVVER---VKPT-RVVVDSL-SEIRL--LA---QSSLR--YRRQIL--AIK
SLLNAEH-Q-QSLLYSSDLELGEATRQIFEVVER---VKPT-RVVVDSL-SEIRL--LA---QSSLR--YRRQIL--AIK
SLLNAEH-Q-QSLLYSSDLELGEATRQIFEVVER---IKPT-RVVVDSL-SEIRL--LA---QSSLR--YRRQIL--AIK
SLLNAEH-Q-QSLLYSSDLELGEATRQIFEVVER---VKPT-RVVVDSL-SEIRL--LA---QSSLR--YRRQIL--AIK
SLLNAEH-Q-QSLLYSSDLELGEATRQIFEVVER---VKPT-RVVVDSL-SEIRL--LA---QSSLR--YRRQIL--AIK
SLLNAEH-Q-QSLLYSSDLELGEATRQIFEVVER---VKPT-RVVVDSL-SEIRL--LA---QSSLR--YRRQIL--AIK
SLLNAEH-Q-QSLLYSSDLELGEATRQIFEVVEK---VKPT-RVVIDSL-SEIRL--LA---QSSLR--YRRQIL--AIK
SLLNADH-Q-QSLLYSSDLELGEATRQIFEVVER---IKPT-RVVLDSL-SEIRL--LA---QSSLR--YRRQIL--AIK
SLLNAEH-Q-QSLLYSSDLELGEATRQIFEVVER---VKPT-RVVVDSL-SEIRL--LA---QSSLR--YRRQIL--AIK
SLLNAEH-Q-QSLLYSSDLELGEATRQIFEVVER---IKPT-RVVVDSL-SEIRL--LA---QSSLR--YRRQIL--AIK
SLLNAEH-Q-QSLLYSSDLELGEATRQIFEVVER---IKPT-RVVVDSL-SEIRL--LA---QSSLR--YRRQIL--AIK
SLLNAEH-Q-QSLLYSSDLELGEATRQIFEVVER---VKPT-RVVLDSL-SEIRL--LA---QSSLR--YRRQIL--AIK
SLLNPEH-Q-QSLLYSSDLELGEATRQIFEVVER---VKPT-RVVLDSL-SEIRL--LA---QSSLR--YRRQIL--AIK
SLLNPEH-Q-QSLLYSSDLELGEATRQIFEVVER---VKPT-RVVLDSL-SEIRL--LA---QSSLR--YRRQIL--AIK
SLLNAEH-Q-QSLLYSSDLELGEATRQIFEVVER---VKPA-RVVIDSL-SEIRL--LA---QSSLR--YRRQIL--AIK
SLLDAEH-Q-QSLLYSSDLELGEATRQIFEVVER---VKPT-RVVIDSL-SEIRL--LA---QSSLR--YRRQIL--AIK
SLLDAEH-Q-QSLLYSSDLELGEATRQIFEVVER---VKPT-RVVIDSL-SEIRL--LA---QSSLR--YRRQIL--AIK
SLLDAEH-Q-QSLLYSSDLELGEATRQIFEVVER---VKPT-RVVIDSL-SEIRL--LA---QSSLR--YRRQIL--AIK
SLLDAEH-Q-QSLLYSSDLELGEATRQIFEVVER---VKPT-RVVIDSL-SEIRL--LA---QSSLR--YRRQIL--AIK
SLLNADH-Q-QSLLYSSDLELGEATRQIFEVVER---VKPT-RVVLDSL-SEIRL--LA---QSSLR--YRRQIL--AIK
SLLNAEH-Q-QSLLYSSDLELGEATRQIFEVVER---VKPS-RVVLDSL-SEIRL--LA---QSSLR--YRRQIL--AIK
SLLNAEH-Q-QSLLYSSDLELGEATRQIFEVVER---VKPS-RVVLDSL-SEIRL--LA---QSSLR--YRRQIL--AIK
SLLNAEH-Q-QSLLYSSDLELGEATRQIFEVVER---VKPT-RVVLDSL-SEIRL--LA---QSSLR--YRRQIL--AIK
SLLNAEH-Q-QSLLYSSDLELGEATRQIFEVVER---VKPT-RVVLDSL-SEIRL--LA---QSSLR--YRRQIL--AIK
SLLNAEH-Q-QSLLYSSDLELGEATRQIFEVVER---VKPT-RVVLDSL-SEIRL--LA---QSSLR--YRRQIL--AIK
SLLNAEH-Q-QSLLYSSDLELGEATRQIFEVVER---FKPT-RVVLDSL-SEIRL--LA---QSSLR--YRRQIL--AIK
SLLNAEH-Q-QSLLYSSDLELGEATRQIFEVVER---FKPT-RVVLDSL-SEIRL--LA---QSSLR--YRRQIL--AIK
SLLNAEH-Q-QSLLYSSDLELGEATRQIFEVVEQ---VKPT-RVVLDSL-SEIRL--LA---QSSLR--YRRQIL--AIK
SLLNAEH-Q-QSLLYSSDLELGEATRQIFEVVEQ---VKPT-RVVLDSL-SEIRL--LA---QSSLR--YRRQIL--AIK
SLLNAEH-Q-QSLLYSSDLELGEATRQIFEVVEQ---VKPT-RVVLDSL-SEIRL--LA---QSSLR--YRRQIL--AIK
SLLNAEH-Q-QSLLYSSDLELGEATRQIFEVVER---FKPT-RVVLDSL-SEIRL--LA---QSSLR--YRRQIL--AIK
SLLNAEH-Q-QSLLYSSDLELGEATRQIFEVVER---VKPT-RVVLDSL-SEIRL--LA---QSSLR--YRRQIL--AIK
SLLNAEH-Q-QSLLYSSDLELGEATKQIFEVVER---VKPT-RVVLDSL-SEIRL--LA---QSSLR--YRRQIL--AIK
SLLNAEH-Q-QSLLYSSDLELGEATRQIFEVVER---VKPT-RVVLDSL-SEIRL--LA---QSSLR--YRRQIL--AIK
SLLNAEH-Q-QSLLYSSDLELGEATRQIFEVVER---FKPT-RVVLDSL-SEIRL--LA---QSSLR--YRRQIL--AIK
SLLNAEH-Q-QSLLYSSDLELGEATRQIFEVVER---VKPT-RVVLDSL-SEIRL--LA---QSSLR--YRRQIL--AIK
SLLNAEH-Q-QSLLYSSDLELGEATRQIFEVVER---VKPT-RVVLDSL-SEIRL--LA---QSSLR--YRRQIL--AIK
SLLNAEH-Q-QSLLYSSDLELGEATRQIFEVVER---VKPT-RVVLDSL-SEIRL--LA---QSSLR--YRRQIL--AIK
SLLNAEH-Q-QSLLYSSDLELGEATRQIFEVVER---VKPT-RVVLDSL-SEIRL--LA---QSSLR--YRRQIL--AIK
SLLNAEH-Q-QSLLYSSDLELGEATRQIFEVVER---VKPT-RVVLDSL-SEIRL--LA---QSSLR--YRRQIL--AIK
SLLNAEH-Q-QSLLYSSDLELGEATRQIFEVVER---VKPT-RVVLDSL-SEIRL--LA---QSSLR--YRRQIL--AIK
SLLNAEH-Q-QSLLYSSDLELGEATRQIFEVVER---VKPT-RVVLDSL-SEIRL--LA---QSSLR--YRRQIL--AIK
SLLNAEH-Q-QSLLYSSDLELGEATRQIFEVVER---VKPT-RVVLDSL-SEIRL--LA---QSSLR--YRRQIL--AIK
SLLNAEH-Q-QSLLYSSDLELGEATRQIFEVVER---VKPT-RVVLDSL-SEIRL--LA---QSSLR--YRRQIL--AIK
NLLNAEQ-Q-QTLLYSSDLELGEATRQIFEVVER---VKPT-RVVLDSL-SEIRL--LA---QSSLR--YRRQIL--AIK
NLLNAEQ-Q-QTLLYSSDLELGEATRQIFEVVER---VKPT-RVVLDSL-SEIRL--LA---QSSLR--YRRQIL--AIK
SLLNAEQ-Q-QTLLYSSDLELGEATRQIFEVVER---LKPT-RVVLDSL-SEIRL--LA---QSSLR--YRRQIL--AIK
NLLNAEQ-Q-QTLLYSSDLELGEATRQIFEVVER---VKPT-RVVLDSL-SEIRL--LA---QSSLR--YRRQIL--AIK
SVLNAEH-Q-QSLLYSSDLELGEATRQIFEVVER---VKPS-RVILDSL-SEIRL--LA---QSSLR--YRRQIL--AIK
SVLNAEH-Q-QSLLYSSDLELGEATRQIFEVVER---VKPT-RVILDSL-SEIRL--LA---QSSLR--YRRQIL--AIK
SLLTAEH-Q-QSLLYSSDLELGEATKQIFEVVER---VRPT-RVVLDSL-SEIRL--LA---QSSLR--YRRQIL--AIK
SLLTAEH-Q-QSLLYSSDLELGEATKQIFEVVER---VRPT-RVVLDSL-SEIRL--LA---QSSLR--YRRQIL--AIK
SLLTAEH-Q-QSLLYSSDLELGEATKQIFEVVER---VRPT-RVVLDSL-SEIRL--LA---QSSLR--YRRQIL--AIK
SLLNAEH-Q-QSLLYSSDLELGEATRQIFEVVER---FKPT-RVVLDSL-SEIRL--LA---QSSLR--YRRQIL--AIK
SLLNAEH-Q-QSLLYSSDLELGEATRQIFEVVER---FKPT-RVVLDSL-SEIRL--LA---QSSLR--YRRQIL--AIK
SLLNAEH-Q-QSLLYSSDLELGEATRQIFEVVER---FKPT-RVVLDSL-SEIRL--LA---QSSLR--YRRQIL--AIK
SLLNAEH-Q-QSLLYSSDLELGEATRQIFEVVER---FKPT-RVVLDSL-SEIRL--LA---QSSLR--YRRQIL--AIK
SLLNAEH-Q-QSLLYSSDLELGEATRQIFEVVER---FKPT-RVVLDSL-SEIRL--LA---QSSLR--YRRQIL--AIK
SLLNAEH-Q-QSLLYSSDLELGEATKQIFEVVER---FKPT-RVVLDSL-SEIRL--LA---QSSLR--YRRQIL--AIK
SLLNAEH-Q-QSLLYSSDLELGEATKQIFEVVER---FKPT-RVVLDSL-SEIRL--LA---QSSLR--YRRQIL--AIK
SLLNAEH-Q-QSLLYSSDLELGEATKQIFEVVER---FKPT-RVVLDSL-SEIRL--LA---QSSLR--YRRQIL--AIK
SLLNAEH-Q-QSLLYSSDLELGEATRQIFEVVER---VKPT-RVVLDSL-SEIRL--LA---QSSLR--YRRQIL--AIK
SLLNAEH-H-QSLLYSSDLELGEATKQIFEVVER---VKPT-RVVLDSL-SEIRL--LA---QSSLR--YRRQIL--AIK
SLLNAQH-Q-QSLLYSSDLELGEATKQIFEVVER---FKPT-RVVLDSL-SEIRL--LA---QSSLR--YRRQIL--AIK
SLLNAEH-Q-QSLLYSSDLELGEATKQIFEAVER---FKPT-RVVLDSL-SEIRL--LA---QSSLR--YRRQIL--AIK
SLLNAEQ-Q-QTLLYSSDLELGEATRQIFEVVER---FKPT-RVILDSL-SEIRL--LA---QSSLR--YRRQIL--AIK
SLLNAEH-Q-QSLLYSSDLELGEATKQIFEVVER---VKPT-RVVLDSL-SEIRL--LA---QSSLR--YRRQIL--AIK
SLLNAEQ-Q-QSLLYSSDLELGEATKQIFEVVER---IKPT-RVVLDSL-SEIRL--LA---QSSLR--YRRQIL--AIK
SLLNAEH-Q-QSLLYSSDLELGEATRQIFEVVER---VKPT-RVVLDSL-SEIRL--LA---QSSLR--YRRQIL--AIK
SLLNAEQ-Q-QSLLYSSDLELGEATKQIFEAVER---VKPT-RVVVDSL-SEIRL--LA---QSSLR--YRRQIL--AIK
SLLNAEQ-Q-QSLLYSSDLELGEATKQIFEAVER---VKPT-RVVVDSL-SEIRL--LA---QSSLR--YRRQIL--AIK
SLLNAEQ-Q-QSLLYSSDLELGEATKQIFEAVER---VKPT-RVVVDSL-SEIRL--LA---QSSLR--YRRQIL--AIK
SLLNAEH-Q-QSLLYSSDLELGEATKQIFEAVER---VKPT-RVVVDSL-SEIRL--LA---QSSLR--YRRQIL--AIK
SLLNAEH-Q-QSLLYSSDLELGEATKQIFEAVER---VKPT-RVVVDSL-SEIRL--LA---QSSLR--YRRQIL--AIK
SLLNAEH-Q-QSLLYSSDLELGEATKQIFEAVER---VKPT-RVVVDSL-SEIRL--LA---QSSLR--YRRQIL--AIK
SLLNAEH-Q-QSLLYSSDLELGEATKQIFEVVER---IKPT-RVVLDSL-SEIRL--LA---QSSLR--YRRQIL--AIK
SLLNAEH-Q-QSLLYSSDLELGEATKQIFEVVER---IKPT-RVVLDSL-SEIRL--LA---QSSLR--YRRQIL--AIK
SLLNAEH-Q-QSLLYSSDLELGEATKQIFEVVER---VKPT-RVVLDSL-SEIRL--LA---QSSLR--YRRQIL--AIK
SLLNAEH-Q-QSLLYSSDLELGEATKQIFEVVER---VKPT-RVVLDSL-SEIRL--LA---QSSLR--YRRQIL--AIK
SLLNAEH-Q-QSLLYSSDLELGEATRQIFEVVER---VKPT-RVVLDSL-SEIRL--LA---QSSLR--YRRQIL--AIK
SLLNAEH-Q-QSLLYSSDLELGEATKQIFEVVER---VKPT-RVVLDSL-SEIRL--LA---QSSLR--YRRQIL--AIK
SLLNAEH-Q-QSLLYSSDLELGEATKQIFEVVER---VKPT-RVVLDSL-SEIRL--LA---QSSLR--YRRQIL--AIK
SLLNAEH-Q-QSLLYSSDLELGEATKQIFEVVER---VKPT-RVVLDSL-SEIRL--LA---QSSLR--YRRQIL--AIK
SLLNAQH-Q-QSLLYSSDLELGEATKQIFEVVER---VKPT-RVVLDSL-SEIRL--LA---QSSLR--YRRQIL--AIK
SLLNAEH-Q-QSLLYSSDLELGEATKQIFEVVER---VKPT-RVVLDSL-SEIRL--LA---QSSLR--YRRQIL--AIK
SLLNAEH-Q-QSLLYSSDLELGEATKQIFEVVER---VKPT-RVVLDSL-SEIRL--LA---QSSLR--YRRQIL--AIK
SLLNAEH-Q-QSLLYSSDLELGEATKQIFEVVER---VKPT-RVVLDSL-SEIRL--LA---QSSLR--YRRQIL--AIK
SLLNAEH-Q-QSLLYSSDLELGEATKQIFEVVER---VKPT-RVVLDSL-SEIRL--LA---QSSLR--YRRQIL--AIK
SLLNAEH-Q-QSLLYSSDLELGEATKQIFEVVER---VKPT-RVVLDSL-SEIRL--LA---QSSLR--YRRQIL--AIK
SLLNAEH-Q-QSLLYSSDLELGEATKQIFEVVER---VKPT-RVVLDSL-SEIRL--LA---QSSLR--YRRQIL--AIK
SLLNAEH-Q-QSLLYSSDLELGEATKQIFEAVER---VKPT-RVVLDSL-SEIRL--LA---QSSLR--YRRQIL--AIK
SLLNAEH-Q-QSLLYSSDLELGEATKQIFEVVER---FKPT-RVVLDSL-SEIRL--LA---QSSLR--YRRQIL--AIK
NLLNAEH-Q-QSLLYSSDLELGEATKQIFEVVER---FKPT-RVVLDSL-SEIRL--LA---QSSLR--YRRQIL--AIK
SLLNAEH-H-QSLLYSSDLELGEATKQIFEVVER---FKPT-RVVLDSL-SEIRL--LA---QSSLR--YRRQIL--AIK
SLLNAEH-H-QSLLYSSDLELGEATKQIFEVVER---FKPT-RVVLDSL-SEIRL--LA---QSSLR--YRRQIL--AIK
SLLNAEH-H-QSLLYSSDLELGEATKQIFEVVER---FKPT-RVVLDSL-SEIRL--LA---QSSLR--YRRQIL--AIK
SLLNAEH-H-QSLLYSSDLELGEATKQIFEVVER---FKPT-RVVLDSL-SEIRL--LA---QSSLR--YRRQIL--AIK
SLLNAEH-Q-QSLLYSSDLELGEATKQIFEAVER---YKPT-RVVLDSL-SEIRL--LA---QSSLR--YRRQIL--AIK
SLLNAEH-Q-QSLLYSSDLELGEATKQIFEAVER---FKPT-RVVLDSL-SEIRL--LA---QSSLR--YRRQIL--AIK
SLLNAEH-Q-QSLLYSSDLELGEATKQIFEAVER---FKPT-RVVLDSL-SEIRL--LA---QSSLR--YRRQIL--AIK
SLLNAEH-Q-QSLLYSSDLELGEATKQIFEAVER---FKPT-RVVLDSL-SEIRL--LA---QSSLR--YRRQIL--AIK
SLLNAEH-Q-QSLLYSSDLELGEATKQIFEVVER---FKPT-RVVLDSL-SEIRL--LA---QSSLR--YRRQIL--AIK
SLLNAEH-Q-QSLLYSSDLELGEATKQIFEVVER---FKPT-RVVLDSL-SEIRL--LA---QSSLR--YRRQIL--AIK
SLLNAEH-Q-QSLLYSSDLELGEATKQIFEVVER---FKPT-RVVLDSL-SEIRL--LA---QSSLR--YRRQIL--AIK
SLLNAEH-Q-QSLLYSSDLELGEATKQIFEVVER---FKPT-RVVLDSL-SEIRL--LA---QSSLR--YRRQIL--AIK
SLLNAEH-Q-QSLLYSSDLELGEATKQIFEVVER---FKPT-RVVLDSL-SEIRL--LA---QSSLR--YRRQIL--AIK
SLLNAEH-Q-QSLLYSSDLELGEATKQIFEVVER---FKPT-RVVLDSL-SEIRL--LA---QSSLR--YRRQIL--AIK
SLLNAEH-Q-QSLLYSSDLELGEATKQIFEVVER---FKPT-RVVLDSL-SEIRL--LA---QSSLR--YRRQIL--AIK
SLLNAEH-Q-QSLLYSSDLELGEATKQIFEVVER---FKPT-RVVLDSL-SEIRL--LA---QSSLR--YRRQIL--AIK
SLLNAEH-Q-QSLLYSSDLELGEATKQIFEVVER---FKPT-RVVLDSL-SEIRL--LA---QSSLR--YRRQIL--AIK
TLLNTEQ-H-QSLLYSSDLELGEATRQIFDVVER---IRPT-RVVIDSL-SEIRL--LA---QSSLR--YRRQIL--AIK
TLLNTEQ-H-QSLLYSSDLELGEATRQIFDVVER---IRPT-RVVIDSL-SEIRL--LA---QSSLR--YRRQIL--AIK
NLLDSDH-H-QSLLYSSDLELGEATRHIFEVVER---VKPA-RVVIDSL-SEIRL--LA---QSSLR--YRRQIL--AIK
NLLDSDH-H-QSLLYSSDLELGEATRHIFEVVER---VKPA-RVVIDSL-SEIRL--LA---QSSLR--YRRQIL--AIK
NLLDSDH-H-QSLLYSSDLELGEATRHIFEVVER---VKPS-RVVIDSL-SEIRL--LA---QSSLR--YRRQIL--AIK
NLLDSDH-H-QSLLYSSDLELGEATRHIFEVVER---VKPS-RVVIDSL-SEIRL--LA---QSSLR--YRRQIL--AIK
NLLDGDH-H-QSLLYSSDLELGEATRNIFEVVER---VKPS-RVVIDSL-SEIRL--LA---QSSLR--YRRQIL--AIK
NLLDGDH-H-QSLLYSSDLELGEATRNIFQVVER---VKPS-RVVIDSL-SEIRL--LA---QSSLR--YRRQIL--AIK
NLLDGDH-H-QSLLYSSDLELGEATRNIFQVVER---VKPS-RVVIDSL-SEIRL--LA---QSSLR--YRRQIL--AIK
NLLNADH-H-QSLLYSSDLELGEATRQIFEVVER---IKPT-RVVIDSL-SEIRL--LA---QSSLR--YRRQIL--AIK
NLLNADH-H-QSLLYSSDLELGEATRQIFEVVER---IKPT-RVVIDSL-SEIRL--LA---QSSLR--YRRQIL--AIK
NFLDTNH-H-QSLLYSSDLELGEATRQIFEVVER---VKPT-RVVIDSL-SEIRL--LA---QSSLR--YRRQIL--SIK
SLLDADH-H-QSLLYSSDLELGEATRQIFEVVER---VKPT-RVVIDSL-SEIRL--LA---QSSLR--YRRQIL--AIK
SLLDADH-H-QSLLYSSDLELGEATRQIFEVVER---VKPT-RVVIDSL-SEIRL--LA---QSSLR--YRRQIL--AIK
SLLDADH-H-QSLLYSSDLELGEATRQIFEVVER---VKPT-RVVIDSL-SEIRL--LA---QSSLR--YRRQIL--AIK
SLIDADH-Q-QSLLYSSDLELGEATRHIFEVVER---VKPS-RVVIDSL-SEIRL--LA---QSSLR--YRRQIL--SIK
SLIDADH-Q-QSLLYSSDLELGEATRHIFEVVER---VKPS-RVVIDSL-SEIRL--LA---QSSLR--YRRQIL--SIK
SLIDADH-Q-QSLLYSSDLELGEATRHIFEVVER---VKPS-RVVIDSL-SEIRL--LA---QSSLR--YRRQIL--SIK
SLLDAEH-H-QSLLYSSDLELGEATRQIFEVVER---IKPS-RVVIDSL-SEIRL--LA---QSSLR--YRRQIL--AIK
SLLDAEH-H-QSLLYSSDLELGEATRQIFEVVER---IKPS-RVVIDSL-SEIRL--LA---QSSLR--YRRQIL--AIK
SLLDAEH-H-QSLLYSSDLELGEATRQIFEVVER---IKPS-RVVIDSL-SEIRL--LA---QSSLR--YRRQIL--AIK
SLLDAEH-H-QSLLYSSDLELGEATRQIFEVVER---IKPS-RVVIDSL-SEIRL--LA---QSSLR--YRRQIL--AIK
SLLDAEH-H-QSLLYSSDLELGEATRQIFEVVER---TKPS-RVVIDSL-SEIRL--LA---QSSLR--YRRQIL--AIK
SLLDAEH-H-QSLLYSSDLELGEATRQIFEVVER---IKPS-RVVIDSL-SEIRL--LA---QSSLR--YRRQIL--AIK
SLLDAEH-H-QSLLYSSDLELGEATRQIFEVVER---IKPS-RVVIDSL-SEIRL--LA---QSSLR--YRRQIL--AIK
SLLDAEH-H-QSLLYSSDLELGEATRQIFEVVER---IKPS-RVVIDSL-SEIRL--LA---QSSLR--YRRQIL--AIK
SLLDAEH-H-QSLLYSSDLELGEATRQIFEVVER---IKPS-RVVIDSL-SEIRL--LA---QSSLR--YRRQIL--AIK
SLLDTEH-H-QSLLYSSDLELGEATRQIFEVVER---IKPS-RVVIDSL-SEIRL--LA---QSSLR--YRRQIL--AIK
SLLDAEH-H-QSLLYSSDLELGEATRQIFEVVER---IKPS-RVVIDSL-SEIRL--LA---QSSLR--YRRQIL--AIK
SLLDAEH-H-QSLLYSSDLELGEATRQIFEVVER---IKPS-RVVIDSL-SEIRL--LA---QSSLR--YRRQIL--AIK
SLLDADH-H-QSLLYSSDLELGEATRQIFEVVER---VKPS-RVVIDSL-SEIRL--LA---QSSLR--YRRQIL--AIK
SLLDADH-H-QSLLYSSDLELGEATRQIFEVVER---VKPS-RVVIDSL-SEIRL--LA---QSSLR--YRRQIL--AIK
SLLDADH-H-QSLLYSSDLELGEATRQIFEVVER---VKPS-RVVIDSL-SEIRL--LA---QSSLR--YRRQIL--AIK
SLLDADH-H-QSLLYSSDLELGEATRQIFEVVER---VKPS-RVVIDSL-SEIRL--LA---QSSLR--YRRQIL--AIK
SLLDADH-H-QSLLYSSDLELGEATRQIFEVVER---VKPS-RVVIDSL-SEIRL--LA---QSSLR--YRRQIL--AIK
SLLDADH-H-QSLLYSSDLELGEATRQIFEVVER---VKPS-RVVIDSL-SEIRL--LA---QSSLR--YRRQIL--AIK
SLLDADH-H-QSLLYSSDLELGEATRQIFEVVER---VKPS-RVVIDSL-SEIRL--LA---QSSLR--YRRQIL--AIK
SLLDADH-H-QSLLYSSDLELGEATRQIFEVVER---VKPF-RVVIDSL-SEIRL--LA---QSSLR--YRRQIL--AIK
SLLDADH-H-QSLLYSSDLELGEATRQIFEVVER---VKPS-RVVIDSL-SEIRL--LA---QSSLR--YRRQIL--AIK
SLLDADH-H-QSLLYSSDLELGEATRQIFEVVER---VKPS-RVVIDSL-SEIRL--LA---QSSLR--YRRQIL--AIK
SLLDADH-H-QSLLYSSDLELGEATRQIFEVVER---VKPS-RVVIDSL-SEIRL--LA---QSSLR--YRRQIL--AIK
SLLDADH-H-QSLLYSSDLELGEATRQIFEVVER---VKPS-RVVIDSL-SEIRL--LA---QSSLR--YRRQIL--AIK
SLLDADH-H-QSLLYSSDLELGEATRQIFEVVER---VKPS-RVVIDSL-SEIRL--LA---QSSLR--YRRQIL--AIK
SLLDADH-H-QSLLYSSDLELGEATRQIFEVVER---VKPS-RVVIDSL-SEIRL--LA---QSSLR--YRRQIL--AIK
SLLDADH-H-QSLLYSSDLELGEATRQIFEVVER---VKPS-RVVIDSL-SEIRL--LA---QSSLR--YRRQIL--AIK
SLLDADH-H-QSLLYSSDLELGEATRQIFEVVER---VKPS-RVVIDSL-SEIRL--LA---QSSLR--YRRQIL--AIK
SLLDADH-H-QSLLYSSDLELGEATRQIFEVVER---VKPS-RVVIDSL-SEIRL--LA---QSSLR--YRRQIL--AIK
SLLDADH-H-QSLLYSSDLELGEATRQIFEVVER---VKPS-RVVIDSL-SEIRL--LA---QSSLR--YRRQIL--AIK
SLLDADH-H-QSLLYSSDLELGEATRQIFEVVER---VKPT-LVVIDSL-SEIRL--LA---QSSLR--YRRQIL--AIK
SLLDADH-H-QSLLYSSDLELGEATRQIFEVVER---VKPT-RVVIDSL-SEIRL--LA---QSSLR--YRRQIL--AIK
SLLDADH-H-QSLLYSSDLELGEATRQIFEVVER---VKPT-RVVIDSL-SEIRL--LA---QSSLR--YRRQIL--AIK
SLLDADH-H-QSLLYSSDLELGEATRQIFEVVER---VKPT-RVVIDSL-SEIRL--LA---QSSLR--YRRQIL--AIK
SLLDADH-H-QSLLYSSDLELGEATRQIFEVVER---VKPT-RVVIDSL-SEIRL--LA---QSSLR--YRRQIL--AIK
SLLDADH-H-QSLLYSSDLELGEATRQIFEVVER---VKPT-RVVIDSL-SEIRL--LA---QSSLR--YRRQIL--AIK
SLLDADH-H-QSLLYSSDLELGEATRQIFEVVER---VKPT-RVVIDSL-SEIRL--LA---QSSLR--YRRQIL--AIK
SLLDADH-H-QSLLYSSDLELGEATRQIFEVVER---VKPT-RVVIDSL-SEIRL--LA---QSSLR--YRRQIL--AIK
SLLDADH-H-QSLLYSSDLELGEATRQIFEVVER---VKPT-RVVIDSL-SEIRL--LA---QSSLR--YRRQIL--AIK
SLLDADH-H-QSLLYSSDLELGEATRQIFEVVER---VKPT-RVVIDSL-SEIRL--LA---QSSLR--YRRQIL--AIK
SLLDADH-H-QSLLYSSDLELGEATRQIFEVVER---VKPT-RVVIDSL-SEIRL--LA---QSSLR--YRRQIL--AIK
SLLDADH-H-QSLLYSSDLELGEATRQIFEVVER---VKPT-RVVIDSL-SEIRL--LA---QSSLR--YRRQIL--AIK
SLLDADH-H-QSLLYSSDLELGEATRQIFEVVER---VKPT-RVVIDSL-SEIRL--LA---QSSLR--YRRQIL--AIK
SLLDADH-H-QSLLYSSDLELGEATRQIFEVVER---VKPT-RVVIDSL-SEIRL--LA---QSSLR--YRRQIL--AIK
SLLDADH-H-QSLLYSSDLELGEATRQIFEVVER---VKPT-RVVIDSL-SEIRL--LA---QSSLR--YRRQIL--AIK
SLLDADH-H-QSLLYSSDLELGEATRQIFEVVER---VKPT-RVVIDSL-SEIRL--LA---QSSLR--YRRQIL--AIK
SLLDADH-H-QSLLYSSDLELGEATRQIFEVVER---VKPT-RVVIDSL-SEIRL--LA---QSSLR--YRRQIL--AIK
SLLDADH-H-QSLLYSSDLELGEATRQIFEMVER---VKPT-RVVIDSL-SEIRL--LA---QSSLR--YRRQIL--AIK
SLLDADH-H-QSLLYSSDLELGEATRQIFEVVER---VKPT-RVVIDSL-SEIRL--LA---QSSLR--YRRQIL--AIK
SLLDADH-H-QSLLYSSDLELGEATRQIFEVVER---VKPT-RVVIDSL-SEIRL--LA---QSSLR--YRRQIL--AIK
SLLDADH-H-QSLLYSSDLELGEATRQIFEVVER---VKPT-RVVIDSL-SEIRL--LA---QSSLR--YRRQIL--AIK
SLLNAEN-H-QSLLYSSDLELGEATRQIFEVVER---VKPT-RVVIDSL-SEIRL--LA---QSSLR--YRRQIL--SIK
SLLNAEH-H-QSLLYSSDLELGEATRQIFEVVER---VKPS-RVVIDSL-SEIRL--LA---QSSLR--YRRQIL--AIK
LVLDLQQ-Q-QSLLYSSDLELGEATRQIFDEVER---VKPS-RVVLDSL-SEVRL--LA---QGSLR--YRRQIL--AIK
MLLDAQQ-Q-QSLLYSSDLELGEATRQIFDVVGR---IQPD-RVVLDSL-SEVRL--LA---QSSLR--YRRQIL--AIK
NLFNEHH-Q-QSLLYSSDLELGETTKQIFEAVER---VKPD-RVVLDSL-SEIRL--LA---QSSLR--HRRQIL--AIK
SLLDSEQ-Q-QSLLYSSDLELGETTKQIFDVVER---TRPR-RVVLDSL-SEIRL--LA---QSSLR--YRRQIL--AVK
SLLDSEQ-Q-QSLLYSSDLELGETTKQIFEAVDR---VKPH-RVVLDSL-SEIRL--LA---QSSLR--YRRQIL--AIK
SLLDSEQ-Q-QSLLYSSDLELGETTKQIFEAVDR---IKPH-RVVLDSL-SEIRL--LA---QSSLR--YRRQIL--AIK
SLLDEDQ-Q-QSLLYSSDLELGETTKQIFEAVER---TQPS-RVVLDSL-SEIRL--LA---QSSLR--YRRQIL--AIK
SLLDSDQ-Q-QSLLYSSDLELGETTKQIFEAVEK---AQPS-RVVLDSL-SEIRL--LA---QSSLR--YRRQIL--ALK
SLLDSDQ-Q-QSLLYSSDLELGETTKQIFEAVEK---ARPS-RVVLDSL-SEIRL--LA---QSSLR--YRRQIL--ALK
SLLNADQ-Q-QSLLYSSDLELGETTKMIFEVFER---HKPS-RVVVDSL-SEIRL--LA---QSSLR--YRRQIL--ALK
SLLNADQ-Q-QSLLYSSDLELGETTKMIFEVFER---HKPS-RVVIDSL-SEIRL--LA---QSSLR--YRRQIL--ALK
SLLDAEQ-Q-QSLLYSSDLELGETTKLIFEAFER---VRPS-RVVIDSL-SEIRL--LA---QSSLR--YRRQIL--ALK
SLLDSEQ-Q-QSLLYSSDLELGETTKLIFEAFER---VRPS-RVVIDSL-SEIRL--LA---QSSLR--YRRQIL--ALK
SLLDADQ-Q-QSLLYSSDLELGETTRLIFDAFER---IKPD-RVVIDSL-SEIRL--LA---QSSLR--YRRQIL--AMK
SLLDSDQ-Q-QSLLYSSDLELGETTKLIFSAFER---VKPD-RVVIDSL-SEIRL--LA---QSSLR--YRRQIL--ALK
NLLDADQ-Q-QSLLYSSDLELGETTKLIFGEFER---VKPD-RVVIDSL-SEIRL--LA---QSSLR--YRRQIL--AMK
SLLDADQ-Q-QSLLYSSDLELGETTKLIFDAFER---IKPD-RVVIDSL-SEIRL--LA---QSSLR--YRRQIL--ALK
SLLDSDQ-Q-QSLLYSSDLELGETTKMIFEVLER---VQPT-RVVLDSL-SEIRL--LA---QSSLR--YRRQIL--ALK
SLLNADQ-Q-QSLLYSSDLELGETTKMIFEVFER---VQPN-RVVLDSL-SEIRL--LA---QSSLR--YRRQIL--ALK
SLLNAEQ-Q-QSLLYSSDLELGETTKMIFEVFER---VQPN-RVVLDSL-SEIRL--LA---QSSLR--YRRQIL--ALK
SLLNAEQ-Q-QSLLYSSDLELGETTKMIFEVFER---VQPN-RVVLDSL-SEIRL--LA---QSSLR--YRRQIL--ALK
SLLNAEQ-Q-QSLLYSSDLELGETTKMIFEVFER---VQPN-RVVLDSL-SEIRL--LA---QSSLR--YRRQIL--ALK
SLLDADQ-Q-QSLLYSSDLELGETTKLIFESFER---VKPH-RVVIDSL-SEIRL--LA---QSSLR--YRRQIL--ALK
SLLDADQ-Q-QSLLYSSDLELGETTKLIFESFER---VKPH-RVVIDSL-SEIRL--LA---QSSLR--YRRQIL--ALK
SLLDADQ-Q-QSLLYSSDLELGETTKMIFEAFAR---LRPS-RVVLDSL-SEIRL--LA---QSSLR--YRRQIL--ALK
SLLDADQ-Q-QSLLYSSDLELGEATKLIFEAFER---LRPS-RVVLDSL-SEIRL--LA---QSSLR--YRRQIL--ALK
SLLDADQ-Q-QSLLYSSDLELGETTKLIFEAFER---LKPS-RLVIDSL-SEIRL--LA---QSSLR--YRRQIL--ALK
SLLNADQ-Q-QSLLYSSDLELGETTKLIFEAFER---IKPQ-RVVIDSL-SEIRL--LA---QSSLR--YRRQIL--ALK
SLLDAHQ-Q-QSLLYSSDLELGETTKLIFETFER---VKPH-RVVIDSL-SEIRL--LA---QSSLR--YRRQIL--ALK
SLLDADQ-Q-QSLLYSSDLELGETTKLIFEAFER---VKPH-RVVIDSL-SEIRL--LA---QSSLR--YRRQIL--ALK
SLLDADQ-Q-QSLLYSSDLELGETTKLIFEAFER---VKPH-RVVIDSL-SEIRL--LA---QSSLR--YRRQIL--ALK
SLLDADQ-Q-QSLLYSSDLELGETTKLIFEAFER---VKPH-RVVIDSL-SEIRL--LA---QSSLR--YRRQIL--ALK
SLLDADQ-Q-QSLLYSSDLELGETTKLIFEVFER---VKPH-RVVIDSL-SEIRL--LA---QSSLR--YRRQIL--ALK
SLLDADQ-Q-QSLLYSSDLELGETTKLIFEAFER---VRPH-RVVIDSL-SEIRL--LA---QSSLR--YRRQIL--AMK
SLLDADQ-Q-QSLLYSSDLELGETTKLIFEAFER---VKPN-RVVIDSL-SEIRL--LA---QSSLR--YRRQIL--ALK
SLLDADQ-Q-QSLLYSSDLELGETTKLIFEAFER---VKPN-RVVIDSL-SEIRL--LA---QSSLR--YRRQIL--ALK
SLLDADQ-Q-QSLLYSSDLELGETTKLIFEAFER---VKPQ-RVVIDSL-SEIRL--LA---QSSLR--YRRQIL--ALK
SLLDAEQ-Q-QSLLYSSDLELGETTKLIFQAFER---IKPQ-RVVIDSL-SEIRL--LA---QSSLR--YRRQIL--ALK
SLLDAEQ-Q-QSLLYSSDLELGETTKLIFQAFER---IKPQ-RVVIDSL-SEIRL--LA---QSSLR--YRRQIL--ALK
SLLDAEQ-Q-QSLLYSSDLELGETTKLIFQAFER---IKPQ-RVVIDSL-SEIRL--LA---QSSLR--YRRQIL--ALK
SLLDSEQ-Q-QSLLYSSDLELGETTKLIFQAFER---IKPQ-RVVIDSL-SEIRL--LA---QSSLR--YRRQIL--ALK
SLLDAEQ-Q-QSLLYSSDLELGETTKLIFQAFER---IKPQ-RVVIDSL-SEIRL--LA---QSSLR--YRRQIL--ALK
SLLDAEQ-Q-QSLLYSSDLELGETTKLIFQAFER---IKPQ-RVVIDSL-SEIRL--LA---QSSLR--YRRQIL--ALK
SLLDAEQ-Q-QSLLYSSDLELGETTKLIFQAFER---IKPQ-RVVIDSL-SEIRL--LA---QSSLR--YRRQIL--ALK
SLLDAEQ-Q-QSLLYSSDLELGETTKLIFQAFER---IKPQ-RVVIDSL-SEIRL--LA---QSSLR--YRRQIL--ALK
SLLDAEQ-Q-QSLLYSSDLELGETTKLIFQAFER---IKPQ-RVVIDSL-SEIRL--LA---QSSLR--YRRQIL--ALK
SLLDADQ-Q-QSLLYSSDLELGETTKLIFEAFER---LKPQ-RVVIDSL-SEIRL--LA---QSSLR--YRRQIL--AMK
SLLDADQ-Q-QSLLYSSDLELGETTKLIFEAFER---VKPQ-RVVIDSL-SEIRL--LA---QSSLR--YRRQIL--ALK
SLLDADQ-Q-QSLLYSSDLELGETTKLIFEAFER---IKPQ-RVVIDSL-SEIRL--LA---QSSLR--YRRQIL--ALK
SLLDADQ-Q-QSLLYSSDLELGETTKLIFDAFER---VKPK-RVVIDSL-SEIRL--LA---QSSLR--YRRQIL--ALK
SLLDADQ-Q-QSLLYSSDLELGETTKLIFETFER---MKPQ-RVVIDSL-SEIRL--LA---QSSLR--YRRQIL--ALK
SLLDAEH-Q-QSLLYSSDLELGETTKLIFDAFER---VKPV-RVVLDSL-SEIRL--LA---QSSLR--YRRQIL--VLK
SLLDAEQ-Q-QSLLYSSDLELGETTRLIFDRFER---AKPQ-RVVIDSL-SEIRL--LA---QSSLR--YRRQIL--ALK
SLLDPRQ-Q-QSLLYSSDLELGETTKLIFEAVER---VRPS-RIVLDSL-SEIRL--LA---QGSLR--YRRQIL--ALK
SLLDPRQ-Q-QSLLYSSDLELGETTKLIFEAVER---VRPS-RIVLDSL-SEIRL--LA---QGSLR--YRRQIL--ALK
SLLDDAH-Q-QSLLYSSDLELGETTRMIFEMFER---VRPD-RVVLDSL-SEIRL--LA---QGSLR--YRRQIL--ALK
SLLDADQ-Q-QSLLYSSDLELGETTKAIFETFER---LQPK-RVVLDSL-SEIRL--LA---QGSLR--YRRQIL--ALK
SLLDADQ-Q-QSLLYSSDLELGESTQEIFAAFER---VKPS-RVVLDSL-SEIRL--LA---QSSLR--YRRQIL--ALK
TLLDDDR-Q-QSLLYSSDLELGETLKLILEAFER---VRPS-RVVLDSL-SEIRL--LA---QSSLR--YRRQIL--ALK
TLLDDDR-Q-QSLLYSSDLELGETLKLILEAFER---VKPS-RVVLDSL-SEIRL--LA---QSSLR--YRRQIL--ALK
SLLDPDS-Q-QSLLYSSDLELGETTKAIFDAFER---IQPS-RVVLDSL-SEIRL--LA---QSSLR--YRRQIL--ALK
SLLDPDS-Q-QSLLYSSDLELGETTKAIFDAFER---IQPS-RVVLDSL-SEIRL--LA---QSSLR--YRRQIL--ALK
VALDSDR-E-QSLLYSSDLELGEATRTIFEAFER---VRPA-RVVLDSL-SEIRL--LA---QSSLR--YRRQIL--SLK
VALDSDR-E-QSLLYSSDLELGEATRTIFEAFER---VRPA-RVVLDSL-SEIRL--LA---QSSLR--YRRQIL--SLK
SLLDADQ-Q-QTLLYSSDLELGETTTSLLREFER---VKPG-RVVLDSL-SEIRS--LA---QSSLR--YRRQIL--ALK
SLLDPDL-Q-QSLLYSSDLELGETTRAILGAFER---VKPR-RVVLDSL-SEIRL--LA---QSSLR--YRRQIL--ALK
SLLDADQ-Q-QSLLYSSDLELGETTRTILTAVER---TQPK-RVVLDSL-SEIRL--LA---QSSLR--YRRQIL--ALK
SLLDADH-Q-QSLLYSSDLELGETTRLIFDAFER---VRPR-RVVLDSL-SEIRL--LA---QSSLR--YRRQVL--AIK
SLLDADQ-Q-QSLLYSSDLELGETTRLILGAFER---VKPK-RVVLDSL-SEIRL--LA---QSSLR--YRRQVL--AFK
SLIEADQ-Q-QSLLYSSDLELGETTRLILGEFER---IRPQ-RVVIDSL-SEIRL--LA---QSSLR--YRRQIL--AFK
TLLDADQ-Q-QTLLYSSDLELGETTRLILAEFER---VKPK-RVVIDSL-SEIRL--LA---QSSLR--YRRQIL--AFK
SLLDADQ-Q-QTLLYSSDLELGETTQLILREFER---VKPK-RVVIDSL-SEIRL--LA---QSSLR--YRRQIL--AFK
NLLDPDQ-Q-QTLLYSSDLELGETTRLILGEFER---VRPK-RVVIDSL-SEIRL--LA---QSSLR--YRRQIL--AFK
NLLDADQ-Q-QTLLYSSDLELGETTRLILGEFER---VKPK-RVVIDSL-SEIRL--LA---QSSLR--YRRQIL--AFK
SLLDADQ-Q-QTLLYSSDLELGETTRLILGEFER---VKPK-RVVIDSL-SEIRL--LA---QSSLR--YRRQIL--AFK
LSHDSSQ-H-QSVINIAELEQGETLQAILAELDR---IKPV-RVVLDSL-SEIRL--LT---QGALR--YRRQLV--ALK
LTLDPEQ-E-QTLVYASDLELGETVSMVRKEVER---VKPE-RVVFDSV-SEIRL--LS---QGSLR--YRRQVL--ALK
FSLDPGR-E-QSIVYSSDLELGETVRLVMDEVER---LAPT-CVVFDSL-SDIRL--LA---GTALR--YRRQVL--TLK
LSLDPKQ-Q-QTVVYASDLELGETIKMTLDEVRR---VAPA-RVVFDSL-SEIRL--LA---QNPLR--YRRQVI--ALK
LSLDPKQ-Q-QTVVYASDLELGETTKMTFDEVKR---VAPA-RVVFDSL-SEIRL--LA---QNPLR--YRRQVI--ALK
LSLDPKQ-Q-QTVVYASDLELGETTKMTFDEVKR---VAPS-RVVFDSL-SEIRL--LA---QNPLR--YRRQVI--ALK
LSLDPSQ-L-QTLVHSSDLELGETVQTAIAEVDR---LKPD-RVVFDSL-SEIRL--LS---QGSLR--YRRQVL--ALK
LSLDPSQ-L-QTLVHSSDLELGETVRSALAEIET---LKPN-RVVFDSL-SEIRL--LS---QGSLR--YRRQVL--ALK
LSFDPAQ-L-QTLIHSSELELGETVQSAMAEIGR---VRPD-RVVFDSL-SEIRL--LS---QGSLR--YRRQVL--ALK
LSFDPAQ-L-QTLIHSSELELGETVQSAMVEIGR---VRPD-RVVFDSL-SEIRL--LS---QGSLR--YRRQVL--ALK
LSFDPAQ-L-QTLIHSSELELGETVQSAMAEIGR---VRPD-RVVFDSL-SEIRL--LS---QGSLR--YRRQVL--ALK
LSFDPAQ-L-QTLIHSSELELGETVQSAMAEIGR---VRPD-RVVFDSL-SEIRL--LS---QGSLR--YRRQVL--ALK
LSFDPAQ-L-QTLIHSSELELGETVQSAMVEIGR---VRPD-RVVFDSL-SEIRL--LS---QGSLR--YRRQVL--ALK
LSFDPAQ-L-QTLIHSSELELGETVQSAMAEIGR---VRPD-RVVFDSL-SEIRL--LS---QGSLR--YRRQVL--ALK
LSFDPAQ-L-QTLIHSSELELGETVQSAMAEIGR---VRPD-RVVFDSL-SEIRL--LS---QGSLR--YRRQVL--ALK
LSFDPAQ-L-QTLIHSSELELGETVQSAMAEIGR---VRPD-RVVFDSL-SEIRL--LS---QGSLR--YRRQVL--ALK
LSFDPAQ-L-QTLIHSSELELGETVQSAMAEIGR---VRPD-RVVFDSL-SEIRL--LS---QGSLR--YRRQVL--ALK
LSFDPAQ-L-QTLIHSSELELGETVQSAMAEIGR---VRPD-RVVFDSL-SEIRL--LS---QGSLR--YRRQVL--ALK
LSFDPAQ-L-QTLIHSSELELGETVQSAMAEIGR---VRPD-RVVFDSL-SEIRL--LS---QGSLR--YRRQVL--ALK
LSFDPAQ-L-QTLIHSSELELGETVQSAMAEIGR---VRPD-RVVFDSL-SEIRL--LS---QGSLR--YRRQVL--ALK
LSLDPSQ-L-QTLVHSSDLELGETIKSALAEIDR---MRPD-RVVFDSL-SEIRV--LS---QGSLR--YRRQVL--ALK
LSLDPSQ-L-QTLVHSSDLELGETVQSALAEIER---IKPD-RVVFDSL-SEIRL--LS---QGSLR--YRRQVL--ALK
LSLDPSQ-L-QTLVHSSDLELGETVQSALAEIER---IKPD-RVVFDSL-SEIRL--LS---QGSLR--YRRQVL--ALK
LSLDPSQ-L-QTLVHSSDLELGETVQSALAEIER---MKPD-RVVFDSL-SEIRL--LS---QGSLR--YRRQVL--ALK
LSLDPSQ-L-QTLVHSSDLELGETVQAALAEIER---MKPD-RVVFDSL-SEIRL--LS---QGSLR--YRRQVL--ALK
LSLDPSQ-L-QTLVHSSDLELGETVQSALAEIER---MKPD-RVVFDSL-SEIRL--LS---QGSLR--YRRQVL--ALK
LSLDPSQ-L-QTLVHSSDLELGETVQSALAEIER---MKPD-RVVFDSL-SEIRL--LS---QGSLR--YRRQVL--ALK
LSLDPSQ-L-QTLVHSSDLELGETVQSALAEIER---MKPD-RVVFDSL-SEIRL--LS---QGSLR--YRRQVL--ALK
LSLDPSQ-L-QTLVHSSDLELGETVQSALAEIER---MKPD-RGVFDSL-SEIRL--LS---QGSLR--YRRQVL--ALK
LSLDPSQ-Q-QSLVHSSDLELGETVRMAIAEIDR---IKPQ-RVVVDSL-SEIRL--LS---QGSLR--FRRQVL--ALR
LSLDPRQ-Q-QSLVHSSDLELGETVRLAVAELDR---VKPQ-RVVFDSL-SEIRL--LS---QGSLR--YRRQVL--ALR
LSLDPRQ-Q-QSLVHSSDLELGETVRLAIAEIDR---IKPQ-RVVFDSL-SEIRL--LS---QGSLR--YRRQVL--ALR
LSLDPRQ-Q-QSLVHSSDLELGETVRLAIAEIDR---VKPQ-RVVFDSL-SEIRL--LS---QGSLR--YRRQVL--ALR
LSLDPRQ-Q-QSLVHSSDLELGETVRLAIAEIDR---IKPQ-RVVFDSL-SEIRL--LS---QGSLR--YRRQVL--ALR
LSLDPRQ-Q-QSLIHASDLELGETVHLAMAEIER---AKPE-RLVFDSL-SEIRL--LS---QGSLR--YRRQVH--ALR
LSLDPNQ-Q-QSLVHSSDLELGETIRMAIAEIER---TKPQ-RVVFDSL-SEIRL--LS---QGSLR--YRRQVH--ALR
LSLDPNQ-Q-QSLVHSSDLELGETIRMAIAEIER---TKPQ-RVVFDSL-SEIRL--LS---QGSLR--YRRQVH--ALR
LSLDPGQ-Q-QSLVHSSDLELGETVRMAIAEIER---LKPQ-RVVFDSL-SEIRL--LS---QGSLR--YRRQVH--ALR
LSLDPGQ-Q-QSLVHSSDLELGETIRMAIAEIER---LKPE-RVVFDSL-SEIRL--LS---QGSLR--YRRQVH--ALR
LSLDPGQ-Q-QSLVHSSDLELGETIRMAIAEIER---LKPE-RVVFDSL-SEIRL--LS---QGSLR--YRRQVH--ALR
LSLDPGQ-Q-QSLVHSSDLELGETVRMAIAEIER---LKPQ-RVVFDSL-SEIRL--LS---QGSLR--YRRQVH--ALR
LSLDPGQ-Q-QSLVHSSDLELGETVRMAIAEIER---LKPQ-RVVFDSL-SEIRL--LS---QGSLR--YRRQVH--ALR
LSLDPGQ-Q-QSLVHSSDLELGETVRMAIAEIER---LKPQ-RVVFDSL-SEIRL--LS---QGSLR--YRRQVH--ALR
LSFDPKQ-Q-QSLLYSSELELGETVHMVKAEVER---VKPQ-RLVFDSL-SEIRL--LS---QGALR--YRRQVL--ALK
LSLDPNQ-Q-QSLLYTSDLELGETVQMALAEVGR---VRPS-RVVFDSL-SEIRL--LS---QGSLR--YRRQVL--ALK
LSFDPKQ-Q-QSLVYSSDLELGETVRMAMAEIER---VKPT-RVVFDSL-SEIRL--LS---QGSLR--YRRQVL--ALK
LSLDPQQ-Q-QSLVYSSDLELGETVRMALAEIER---VKPS-RVVFDSL-SEIRL--LS---QGSLR--YRRQVL--ALK
LSLDPHQ-Q-QSLVHSSDLELGETVRMALAEIER---VRPS-RVVFDSL-SEIRL--LS---QGSLR--YRRQVL--ALK
LSLDSEK-Q-QSLVHSSDLELGETVQMALAEIER---VKPV-RVVFDSL-SEIRL--LS---QGSLR--YRRQVL--ALK
LSLDSEK-Q-QSLVHSSDLELGETVQMALAEIER---VKPV-RVVFDSL-SEIRL--LS---QGSLR--YRRQVL--ALK
LSLDSEQ-Q-QSLIHSSDLELGETVRMALAEIER---VNPV-RVVFDSL-SEIRL--LS---QGSLR--YRRQVL--ALK
LSLDSEQ-Q-QSLIHSSDLELGETVRMALAEIER---VNPV-RVVFDSL-SEIRL--LS---QGSLR--YRRQVL--ALK
LSLDSEQ-Q-QTLIHSSDLELGETVRMALAEIER---VNPV-RVVFDSL-SEIRL--LS---QGSLR--YRRQVL--ALK
LSLDSEQ-Q-QTLIHSSDLELGETVRMALAEIER---VNPV-RVVFDSL-SEIRL--LS---QGSLR--YRRQVL--ALK
LSLDSEQ-Q-QTLIHSSDLELGETVRMALAEIER---VNPV-RVVFDSL-SEIRL--LS---QGSLR--YRRQVL--ALK
LSLDSEQ-Q-QTLIHSSDLELGETVRMALAEIER---VNPV-RVVFDSL-SEIRL--LS---QGSLR--YRRQVL--ALK
LSLDAEL-Q-QSLVHSSDLELGETLQMALAEIER---VRPS-RVVFDSL-SDIRL--LS---QGALR--YRRQVL--ALK
LSLDAKL-Q-QSLVHSSDLELGETVRMALAEIER---VNPS-RVVFDSL-SEIRL--LS---QGSLR--YRRQVL--ALK
LSLDAKL-Q-QSLVHSSDLELGETVRMALAEIER---VNPS-RVVFDSL-SEIRL--LS---QGSLR--YRRQVL--ALK
LSLDAKL-Q-QSLVHSSDLELGETVRMALAEIER---VNPS-RVVFDSL-SEIRL--LS---QGSLR--YRRQVL--ALK
LSLDAKL-Q-QSLVHSSDLELGETVRMALAEIER---VNPS-RVVFDSL-SEIRL--LS---QGSLR--YRRQVL--ALK
LSLDSEQ-Q-QSLVHSSDLELGETVRMALAEIER---VKPS-RVVFDSL-SEIRL--LS---QGSLR--YRRQVL--ALK
LSLDLKQ-Q-QSLVHSSDLELGETVRMALGEMER---VKPT-RVVFDSL-SEIRL--LS---QGSLR--YRRQVL--ALK
LSLDLKQ-Q-QSLVHSSDLELGETVRMALGEMER---VKPT-RVVFDSL-SEIRL--LS---QGSLR--YRRQVL--ALK
LSLDSKL-Q-QSLVHSSDLELGETVRMALSEMER---VKPS-RVVFDSL-SEIRL--LS---QGSLR--YRRQVL--ALK
LSLDSKL-Q-QSLVHSSDLELGETVRMALSEMER---VKPS-RVVFDSL-SEIRL--LS---QGSLR--YRRQVL--ALK
LSLDSKL-Q-QSLVHSSDLELGETVRMALSEMER---VKPR-RVVFDSL-SEIRL--LS---QGSLR--YRRQVL--ALK
LSLDSKL-Q-QSLVHSSDLELGETVRMALSEMER---VKPS-RVVFDSL-SEIRL--LS---QGSLR--YRRQVL--ALK
QQLKGET-E-NTFFHPSEVELNRTTRVILSEVER---TNPV-RVVFDSL-SELRL--MS---ETPLR--FRRQML--SLK
EKIRGDS-E-STFFHPSEVELNRTIGALIEEVER---IGPA-RVVFDSL-SEMRM--LA---ETPLR--YRRQIL--QLK
EKIRGDS-E-STFFHPSEVELNRTIGALIEEVER---ISPS-RVVFDSL-SEMRM--LA---ETPLR--YRRQIL--QLK
EKIRGDS-E-STFFHPSEVELNRTIGALIEEVER---IGPS-RVVFDSL-SEMRM--LA---ETPLR--YRRQIL--QLK
AAMRFDD-N-QSILHSWEAELTEVVKMISAQVEA---TAPA-RIVFDSL-SELRL--LS---QEPQR--FRRQIL--SLK
LSLGIDG-D-QSILHSWEIELGEVVRNITREVER---IKPA-RVVFDSL-SELRL--LA---QDPLR--FRRQLL--SLK
LSLGIDG-D-QSILHSWEIELGEVVRHITREVER---IKPA-RVVFDSL-SELRL--LA---QDPLR--FRRQLL--SLK
LSLGIDG-D-QSILHSWEIELGEVVRNITREVER---IKPA-RVVFDSL-SELRL--LA---QDPLR--FRRQLL--SLK
VALSFDR-E-QSILHPWEVELSETIKLITDKVEE---IKPS-RVVFDSL-SEMRL--LA---QDSLR--YRRQLL--MLK
EVLGDGR-G-QTIIHPWEIELSATVDLIIKRVEE---VQPR-RLVFDSL-SELRL--LS---QDPLR--YRRQVL--ALK
EVLGDGR-G-QTIIHPWEIELSATVDLIIKRVEE---VQPR-RLVFDSL-SELRL--LS---QDPLR--YRRQVL--ALK
DILGEGR-S-QSVFHSWEIELGETIRLIKQEVER---LDPR-RVVFDSL-SELRL--LA---QDPLR--YRRQVL--ALK
QVLGEGR-N-QSIFHSWEVELGETVRLIKQEVDR---LEPV-RVVFDSL-SELRL--LA---QDPLR--YRRQVL--ALK
EALGDGR-M-QSVLHSWEVELDETVKLILGEVER---IKPH-RVVFDSL-SELRL--LS---QDPLR--YRRQIL--SLK
EALGDGR-M-QSVLHSWEVELDETVKLILGEVER---IKPH-RVVFDSL-SELRL--LS---QDPLR--YRRQIL--SLK
EALGDGR-M-QSVLHSWEVELDETVKLILGEVER---IKPH-RVVFDSL-SELRL--LS---QDPLR--YRRQIL--SLK
DALGNGR-L-QSVLHAWEVELDETVNLILGEVDR---IRPS-RVVFDSL-SELRL--LA---QDSLR--YRRQIL--ALK
DALGNGR-L-QSVLHSWEVELDETVKLVLGEVDR---IRPN-RVVFDSL-SELRL--LA---QDSLR--YRRQIL--ALK
EVLGDGR-H-QSVLHPWEVELDGTIQLIQQQVER---IKPT-RVVFDSL-SELRL--LA---QDALR--YRRQVL--SLK
AFLGDGR-Q-QSILHPWELELDGTVKLIQAEMDR---VKPQ-RVVFDSL-SELRL--LA---QDSLR--YRRQVL--ALK
AFLGDGR-Q-QSILHPWELELDGTVKLIQAEVDR---VKPQ-RVVFDSL-SELRL--LA---QDSLR--YRRQVL--ALK
AFLGDGR-Q-QSILHPWELELDGTVKLIQAEVDR---VKPQ-RVVFDSL-SELRL--LA---QDSLR--YRRQVL--ALK
AFLGDGR-Q-QSILHPWELELDGTVKLIQAEVDR---VKPQ-RVVFDSL-SELRL--LA---QDSLR--YRRQVL--ALK
AFLGDGR-Q-QSILHPWELELDGTVKLIQAEVDR---VKPQ-RVVFDSL-SELRL--LA---QDSLR--YRRQVL--ALK
AFLGDGR-Q-QSILHPWELELDGTVKLIQAEVDR---VKPQ-RVVFDSL-SELRL--LA---QDSLR--YRRQVL--ALK
AFLGDGR-Q-QSILHPWELELDGTVKLIQAEVDR---VKPQ-RVVFDSL-SELRL--LA---QDSLR--YRRQVL--ALK
AFLGDGR-Q-QSILHPWELELDGTVKLIQAEVDR---VKPQ-RVVFDSL-SELRL--LA---QDSLR--YRRQVL--ALK
AFLGDGR-Q-QSILHPWELELDGTVKLIQAEVDR---VKPQ-RVVFDSL-SELRL--LA---QDSLR--YRRQVL--ALK
AFLGDGR-Q-QSILHPWELELDGTVKLIQAEVDR---VKPQ-RVVFDSL-SELRL--LA---QDSLR--YRRQVL--ALK
AFLGDGR-Q-QSILHPWELELDGTVKLIQAEVDR---VKPQ-RVVFDSL-SELRL--LA---QDSLR--YRRQVL--ALK
AFLGDGR-Q-QSILHPWELELDGTVKLIQAEVDR---VKPQ-RVVFDSL-SELRL--LA---QDSLR--YRRQVL--ALK
AFLSDGR-Q-QSILHPWEVELDGTIKLIQSEVDR---VKPT-RVVFDSL-SELLL--LA---QDPLR--YRRQML--VLK
AFLGDGR-Q-QSILHPWEMELDGTIKLIQAEVDR---VKPT-RVVFDSL-SELRL--LA---QDSLR--YRRQVL--ALK
AFLGDGR-Q-QSILHPWEMELDGTIKLIQAEVDR---VKPT-RVVFDSL-SELRL--LA---QDSLR--YRRQVL--ALK
AFLGDGR-Q-QSILHPWEMELDGTIKLIQAEVDR---VKPT-RVVFDSL-SELRL--LA---QDSLR--YRRQVL--ALK
AFLGDGR-Q-QSILHPWEMELDGTIKLIQAEVDR---VKPT-RVVFDSL-SELRL--LA---QDSLR--YRRQVL--ALK
AFLGDGR-Q-QSILHPWEMELDGTIKLIQAEVDR---VKPT-RVVFDSL-SELRL--LA---QDSLR--YRRQVL--ALK
AFLGDGR-Q-QSILHPWEMELDGTIKLIQAEVDR---VKPT-RVVFDSL-SELRL--LA---QDSLR--YRRQVL--ALK
AFLGDGR-Q-QSILHPWEMELDGTIKLIQAEVDR---VKPT-RVVFDSL-SELRL--LA---QDSLR--YRRQVL--ALK
AFLGDGR-Q-QSILHPWEMELDGTIKLIQAEVDR---VKPT-RVVFDSL-SELRL--LA---QDSLR--YRRQVL--ALK
AFLGDGR-Q-QSILHPWEMELDGTIKLIQAEIDR---VKPT-RVVFDSL-SELRL--LA---QDSLR--YRRQVL--ALK
AFLGDGR-Q-QSILHPWEMELDGTIKLIQSEVDR---IKPT-RVVFDSL-SELRL--LA---QDPLR--YRRQVL--ALK
AFLGDGR-Q-QSILHPWEMELDGTIKLIQSEVDR---IKPT-RVVFDSL-SELRL--LA---QDPLR--YRRQVL--ALK
AFLGDGR-Q-QSILHPWEMELDGTIKLIQSEVDR---VKPT-RVVFDSL-SELRL--LA---QDSLR--YRRQVL--ALK
AFLGDGR-Q-QSILHPWEMELDGTIKLIQSEVDR---VKPT-RVVFDSL-SELRL--LA---QDSLR--YRRQVL--ALK
AFLGDGR-Q-QSILHPWEMELDGTIKLIQSEVDR---VKPT-RVVFDSL-SELRL--LA---QDSLR--YRRQVL--ALK
AFLGDGR-Q-QSILHPWEMELDGTIKLIQAEVDR---VKPT-RVVFDSL-SELRL--LA---QDSLR--YRRQVL--ALK
AFLGDGR-Q-QSILHPWEMELDGTIKLIQSEVDR---VKPT-RVVFDSL-SELRL--LA---QDSLR--YRRQVL--ALK
AFLGDGR-Q-QSILHPWEMELDGTIKLIHSEVDR---VKPT-RVVFDSL-SELRL--LA---QDSLR--YRRQVL--ALK
AFLGDGR-Q-QSILHPWEMELDGTIKLIQSEVDR---VKPT-RVVFDSL-SELRL--LA---QDSLR--YRRQVL--ALK
AFLGDGR-Q-QSILHPWEMELDGTIKLIQSEVDR---VKPT-RVVFDSL-SELRL--LA---QDSLR--YRRQVL--ALK
AFLGDGR-Q-QSILHPWEMELDGTIKLIQAEVDR---IKPT-RVVFDSL-SELRL--LA---QDSLR--YRRQVL--ALK
AFLGDGR-Q-QSILHPWEMELDGTIKLIQAEVDR---VKPT-RVVFDSL-SELRL--LA---QDSLR--YRRQVL--ALK
AFLGDGR-Q-QSILHPWEMELDGTIKLIQAEVDR---VKPT-RVVFDSL-SELRL--LA---QDSLR--YRRQVL--ALK
AFLGDGR-Q-QSILHPWEMELDGTIKLIQAEVDR---VKPT-RVVFDSL-SELRL--LA---QDSLR--YRRQVL--ALK
AFLGDGR-Q-QSILHPWEMELDGTIKLIQAEVDR---VKPT-RVVFDSL-SELRL--LA---QDSLR--YRRQVL--ALK
AFLGDGR-Q-QSILHPWEMELDGTIKLIQAEVDR---VKPT-RVVFDSL-SELRL--LA---QDSLR--YRRQVL--ALK
AFLGDGR-Q-QSILHPWEMELDGTIKLIQAEVDR---VKPT-RVVFDSL-SELRL--LA---QDSLR--YRRQVL--ALK
AFLGDGR-Q-QSILHPWEMELDGTIRLIQAEVDR---VKPT-RVVFDSL-SELRL--LA---QDSLR--YRRQVL--ALK
AFLGDGR-Q-QSILHPWEMELDGTIRLIQAEVDR---VKPT-RVVFDSL-SELRL--LA---QDSLR--YRRQVL--ALK
AFLGDGR-Q-QSILHPWEMELDGTIRLIQAEVDR---VKPT-RVVFDSL-SELRL--LA---QDSLR--YRRQVL--ALK
AFLGDGR-Q-QSILHPWEMELDGTIRLIQAEVDR---VKPT-RVVFDSL-SELRL--LA---QDSLR--YRRQVL--ALK
AFLGDGR-Q-QSILHPWEMELDGTIRLIQAEVDR---VKPT-RVVFDSL-SELRL--LA---QDSLR--YRRQVL--ALK
AFLGDGR-Q-QSILHPWEMELDGTIRLIQAEVDR---VKPT-RVVFDSL-SELRL--LA---QDSLR--YRRQVL--ALK
AVLGDGR-Q-QSILHPWEMELDGTVRLIQAEVER---FNPS-RIVFDSL-SELRL--LA---QDALR--YRRQVL--SLK
AVLGDGR-Q-QSILHPWEMELDGTVRLIQAEVER---FNPS-RIVFDSL-SELRL--LA---QDALR--YRRQVL--SLK
AVLGDGR-Q-QSILHPWEMELDGTVRLIQAEVER---VKPT-RIVFDSL-SELRL--LA---QDPLR--YRRQVL--ALK
EVLGPGR-D-QSILHSWEIELGETIKLIKARVEE---IKPT-RVVFDSL-SEMRL--LA---QDPLR--YRRQLL--VLK
EVLGPGR-D-QSILHSWEIELGETIKLIKTQVER---IKPT-RVVFDSL-SEMRL--LA---QDPLR--YRRQLL--LLK
ETLGPGR-D-QSILHSWEMELGRTIELIREQVER---VKPK-RVVFDSL-SELRL--LA---QDSLR--YRRQLL--HLK
DVLGVGR-D-QSILHSWEMELGGTIQLIRDEVEK---IKPK-RIVFDSL-SELRL--LA---QDPLR--YRRQLL--FLK
EVLGVSR-D-QSILHSWEMELGGTIQLIREEVER---VQPK-RIVFDSL-SEMRL--LA---QDGLR--YRRQLL--FLK
EVLGPGR-E-QSILHSWEMELGGTIQLIKDEVER---IKPS-RVVFDSL-SEMRL--LA---QDPLR--YRRQLL--YLK
EVLGAGR-D-QSILHSFEMELGETINLIKAEVER---IKPK-RVVFDSL-SEMRL--LA---QDPLR--YRRQLL--LLK
QVLGAGR-D-QSILHSWEMELGGTIQLIKDEVER---VRPT-RVVFDSL-SEMRL--LA---QDPLR--YRRQLL--FLK
EVLGEDY-E-QSILHPWEAELGDTIKLIQQRVDK---LQPK-RLVFDSL-SEMRL--LA---QDPLR--YRRQVL--ALK
EVLGEDY-E-QSILHPWEAELGDTIKLIQQRVDK---LQPK-RLVFDSL-SEMRL--LA---QDPLR--YRRQVL--ALK
AVLGGAQ-E-QTILHPWESELGDTIELIQARVDE---LQPR-RLVFDSL-SEMRL--LA---QDPLR--YRRQVL--ALK
AVLGGAQ-E-QTILHPWESELGDTIELIQARVDE---LQPR-RLVFDSL-SEMRL--LA---QDPLR--YRRQVL--ALK
AVLGGAQ-E-QTILHPWESELGDTIELIQARVDE---LQPR-RLVFDSL-SEMRL--LA---QDPLR--YRRQVL--ALK
AVLGGAQ-E-QTILHPWESELGDTIELIQARVDE---LQPR-RLVFDSL-SEMRL--LA---QDPLR--YRRQVL--ALK
AVLGGAQ-E-QTILHPWESELGDTIELIQARVDE---LQPR-RLVFDSL-SEMRL--LA---QDPLR--YRRQVL--ALK
AVLGGAQ-E-QTILHPWESELGDTIELIQARVDE---LQPR-RLVFDSL-SEMRL--LA---QDPLR--YRRQVL--ALK
AVLGGAQ-E-QTILHPWESELGDTIELIQARVDE---LKPS-RLVFDSL-SEMRL--LA---QDPLR--YRRQVL--ALK
AVLGGAQ-E-QTILHPWESELGDTIELIQTRVDE---LKPS-RLVFDSL-SEMRL--LA---QDPLR--YRRQVL--ALK
AVLGGAQ-E-QTILHPWESELGDTIELIQARVDE---IKPS-RLVFDSL-SEMRL--LA---QDPLR--YRRQVL--ALK
AVLGGAQ-E-QTILHPWESELGDTIELIQARVDE---IKPS-RLVFDSL-SEMRL--LA---QDPLR--YRRQVL--ALK
AVLGGAQ-E-QTILHPWESELGDTIELIQARVDE---IKPS-RLVFDSL-SEMRL--LA---QDPLR--YRRQVL--ALK
AVLGGAQ-E-QTILHPWESELGDTIELIQARVDE---IKPS-RLVFDSL-SEMRL--LA---QDPLR--YRRQVL--ALK
AVLGGAQ-E-QTILHPWESELGDTIELIQARVDE---IKPS-RLVFDSL-SEMRL--LA---QDPLR--YRRQVL--ALK
AVLGGAQ-E-QTILHPWESELGDTIELIQARVDE---IKPS-RLVFDSL-SEMRL--LA---QDPLR--YRRQVL--ALK
AVLGGAQ-E-QTILHPWESELGDTIELIQARVDE---IKPS-RLVFDSL-SEMRL--LA---QDPLR--YRRQVL--ALK
AVLGGAQ-E-QTILHPWESELGDTIELIQARVDE---IKPS-RLVFDSL-SEMRL--LA---QDPLR--YRRQVL--ALK
AVLGGAQ-E-QTILHPWESELGDTIGLIQARVEE---LKPN-RLVFDSL-SEMRL--LA---QDPLR--YRRQVL--ALK
AVLGGAQ-E-QTILHPWESELGDTIGLIQARVDE---LKPS-RLVFDSL-SEMRL--LA---QDPLR--YRRQVL--ALK
AVLGGAQ-E-QTILHPWESELGDTIELIQTRVNE---LKPS-RLVFDSL-SEMRL--LA---QDPLR--YRRQVL--ALK
AVLGGAQ-E-QTILHPWESELGDTIELIQTRVDE---LKPS-RLVFDSL-SEMRL--LA---QDPLR--YRRQVL--ALK
EVLGEGR-E-QSILHSWEMELGGTIRLIRDEVER---VRPS-RVVFDSL-SEMRL--LA---QDALR--FRRQVL--QLK
AVLGEGR-E-QSILHSFEVELGGMIQLIQDEVER---VRPH-RVVFDSL-SEMRL--LA---QDALR--YRRQVL--LLK
AVLGDGR-Q-QSILHPWELELGETVRLIQQEVER---VQPQ-RVVFDSL-SEMRL--LA---QDPLR--YRRQVL--ALK
QAMGDSR-E-QSILHPWEMELGETIKLIQQEVDR---VQPQ-RVVFDSL-SEMRL--LA---HDAMR--YRRQVL--SLK
QAMAQSR-E-QSILHPWEIELGETIKLIQQEVDR---VQPQ-RVVFDSL-SEMRL--LA---HDPMR--YRRQVL--ALK
EVLGDGR-E-QSILYPWEMELGGTVRLIQEKVEE---VRPS-RVVFDSL-SEMRL--LA---QDPLR--YRRQVL--ALK
QVLGSAR-D-QSVLYSWEVELGETVKLIEDEVER---INPR-RVVFDSL-SELRL--LA---QDPLR--YRRQVL--ALK
AVLGGDR-D-QSVLYSWEVELGETVRLIEEQVER---INPR-RVVFDSL-SEMRL--LA---QDPLR--YRRQVL--ALK
AVLGGDR-D-QSVLYSWEVELGETVRLIEEQVER---INPR-RVVFDSL-SEMRL--LA---QDPLR--YRRQVL--ALK
AVLGGDR-D-QSILYSWEVELGETVRLIEEQVER---TNPR-RVVFDSL-SEMRL--LA---QDPLR--YRRQVL--ALK
EVLGEGR-E-QSILHAWEVELGGTIKLIQEQVEQ---VTPR-RVVFDSL-SELRL--LA---QDPLR--YRRQVL--ALK
EVLGQSR-Q-QSILHPWEMELTETVELIQNEVER---IKPR-RVVFDSL-SEMRL--LS---QDSLR--YRRQVL--ALK
SVRGGGL-E-QSIIHPWEMELSETIRLIHDEVER---VNPA-RVVFDSL-SEMRL--LA---QDPLR--YRRQVL--ALK
GIFGDGR-E-QSILHPWEMELGETIRLIQDEVER---VKPA-RVVFDSL-SEMRL--LA---QDPLR--YRRQVL--ALK
NVFGEGR-E-QSIIHPWEMELGETIRLIQQEVDR---VKPS-RVVFDSL-SEMRL--LA---QDPLR--YRRQVL--ALK
NVFGEGR-E-QSIIHPWEMELGETIRLIQQEVDR---VKPS-RVVFDSL-SEMRL--LA---QDPLR--YRRQVL--ALK
DVLGGGT-E-QSILHPWEMELGETIRLIQQEVER---VKPS-RIVFDSL-SEMRL--LA---QDSLR--YRRQVL--ALK
DILGGGS-E-QSVLHPWEMELSETVQLIQTEVER---VQPR-RVVFDSL-SEMRL--LA---QDPLR--YRRQVL--ALK
EVFGDGR-D-QSILHPWEMELGETIRLIQDEVER---VRPK-RVVFDSL-SEMRL--LA---QDPLR--YRRQVL--ALK
DIFGEGR-E-QSILHPWEMELTETIRLIQNEVER---VKPK-RVVFDSL-SEMRL--LA---QDPLR--YRRQVL--ALK
DIFGEGR-D-QSILHPWEMELSETIRLIQDEVER---VKPK-RVVFDSL-SEMRL--LA---QDPLR--YRRQVL--ALK
QQLTEDS-E-STLFHPSEIELNEITRVILDEVER---VQPQ-RVVLDSL-SELRL--LA---GSALR--YRRQLL--ALK
DSLQADS-Q-YTMFHPSEVELGETTRHMLAQVEK---INPR-RVVLDSL-SELRL--LA---QSALR--YRRQIL--ALK
ELVDSNASQ-YSMFEPSEVELSKTIRGVLEHVEQ---SKPT-RVAFDSL-SEMRL--LA---QSPLR--YRRQIL--ALK
MNEDSRL-Q-YTMFEPVEIELGTTVDGVLERVKQ---LNPQ-RVVFDSL-SEMRL--LS---QSSLR--YRRQIL--SLK
ATEDSRL-Q-YTMFEPSEIELSTTVDGVLERVKE---LQPT-RVVFDSL-SEMRL--LS---QGSLR--YRRQIL--ALK
DATDDARLQ-YTMFEPSEIELGATVDRVLERVKE---LEPT-RVVFDSL-SEMRL--LS---QGSLR--YRRQIL--ALK
ATEDARL-Q-YTMFEPSEIELSTTVDGVLERVRE---LQPT-RVVFDSL-SEMRL--LS---QGSLR--YRRQIL--ALK
ATEDARL-Q-YTMFEPSEIELSTTVDGVLERVKE---LQPT-RVVFDSL-SEMRL--LS---QGSLR--YRRQIL--ALK
ATEDSRL-Q-YTMFEPSEIELSTTVDGVLERVKE---LQPT-RVVFDSL-SEMRL--LS---QGSLR--YRRQIL--ALK
ATEDSRL-Q-YTMFEPSEIELSTTVDGVLERVKE---LQPT-RVVFDSL-SEMRL--LS---QGSLR--YRRQIL--ALK
DLLDGES-E-NTVFHPSEVELTETTKALIGIVEQ---VQPS-RAVFDSL-SEMRL--LA---RDALR--YRRQIL--ALK
NILDPDQ-Q-YSIFHPSDVETGATTRDILSVVER---LQPS-RVVLDSL-SELQL--LA---SNPLV--YRRQVL--AFK
NILDPDE-Q-YSVFDPSDVEMGTTTREVLSIVEA---LKPV-RVVLDSL-SELQL--LA---SNPLL--YRRQVL--AFK
SLLDPSD-Q-YTVLHPSEVELGETNNMILALVEK---LNPT-RVVLDSL-SELQL--LS---GSPLR--YRRHVL--ALK
SLLDPGE-Q-YTVLHPSEVELGETNNMILRLVEE---LNPS-RVVLDSL-SELQL--LS---GSPLR--YRRHVL--ALK
SLLDPGE-Q-YTVLHPSEVELGETNNMILRLVEE---LNPS-RVVLDSL-SELQL--LS---GSPLR--YRRHVL--ALK
SVLDPDE-Q-YTVFHPSEVELGETNQMILSKIDA---LSPS-RVVLDSL-SELQL--LA---GSPLR--YRRHVL--ALK
GVLDPDE-Q-YTVFHPSEVELGETNRAILTQIDR---LNPS-RVVLDSL-SELQL--LA---ASPLR--YRRHVL--ALK
GVLDPDE-Q-YTVFHPSEVELGETNRLILAQINR---LNPT-RMVLDSL-SELQL--LA---GSPLR--YRRHVL--ALK
DLLAAEQ-Q-YTTFHPSEVEMASTLKLILSIVEE---LKPS-RIVLDSL-SELQL--LA---DSPLR--YRRQVL--ALK
NLLAGTG-Q-YSMFHPSEVELADTLKMVLGVVEE---RQPT-RVVLDSL-SELQL--LA---ESPLR--YRRQVL--ALK
DLLATEQ-Q-YSMFHPSEVETASTLQLILGVVEE---RKPT-RIVLDSL-SELQL--LA---ESPLR--YRRQVL--ALK
NILDPNQ-Q-YTIFHPSEIELGLTNQRILAAIER---YQPA-RLVLDSL-SEIEL--LA---ENPLR--YRRQVM--ALK
DMLDPDR-Q-YTIFHPSEIELAATNQRILAAIDK---HRPA-RLVLDSL-SELQL--LA---ENPLR--YRRQVV--ALK
DMLDPDR-Q-YTIFHPSEIELAATNQRILAAIDR---HHPA-RLVLDSL-SELQL--LA---ENPLR--YRRQVL--ALK
DMLDPER-Q-YTIFHPSEIELASTNQRIVAAIEK---HHPA-RLVLDSL-SELQL--LA---ENPLR--YRRQVI--ALK
DMLDPER-Q-YTIFHPSEIELASTNQRILAAIEK---HRPA-RLVLDSL-SELQL--LA---ENPLR--YRRQVV--ALK
DILDPER-Q-YTIFHPSEIELASTNQRILAAIEK---HRPA-RLVLDSL-SELQL--LA---ENPLR--YRRQVV--ALK
DILDPER-Q-YTIFHPSEIELASTNQRILAAIEK---HRPA-RLVLDSL-SELQL--LA---ENPLR--YRRQVV--ALK
DMLDPER-Q-YTIFHPSEIELASTNQRILAAIEK---HRPA-RLVLDSL-SELQL--LA---ENPLR--YRRQVV--ALK
DMLDPER-Q-YTIFHPSEIELASTNQRILAAIEK---HRPA-RLVLDSL-SELQL--LA---ENPLR--YRRQVV--ALK
DMLDPER-Q-YTIFHPSEIELASTNQRILAAIEK---HRPA-RLVLDSL-SELQL--LA---ENPLR--YRRQVV--ALK
DMLDPER-Q-YTIFHPSEIELASTNQRILAAIEK---HRPA-RLVLDSL-SELQL--LA---ENPLR--YRRQVV--ALK
DMLDPER-Q-YTIFHPSEIELASTNQRILAAIEK---HRPA-RLVLDSL-SELQL--LA---ENPLR--YRRQVV--ALK
DILDPER-Q-YTIFHPSEIELASTNQRILAAIEK---HRPA-RLVLDSL-SELQL--LA---ENPLR--YRRQVV--ALK
DILDPER-Q-YTIFHPSEIELASTNQRILAAIEK---HRPA-RLVLDSL-SELQL--LA---ENPLR--YRRQVV--ALK
DILDPER-Q-YTIFHPSEIELASTNQRILAAIEK---HRPA-RLVLDSL-SELQL--LA---ENPLR--YRRQVV--ALK
DILDPER-Q-YTIFHPSEIELASTNQRILAAIEK---HRPA-RLVLDSL-SELQL--LA---ENPLR--YRRQVV--ALK
EILHPDQ-Q-FTIFHPSEIEMGMTTQRILDAIEK---YKPS-RVVLDSL-SELQL--LA---ESPLR--YRRQVL--ALK
NILHPDH-Q-FTIFHPSEIEMGMTTQRILDAIEK---YKPT-RVVLDSL-SELQL--LA---ESPLR--YRRQVL--ALK
NSLAPDQ-Q-YTIFHPSEIELGLTSQRIVAAVER---TQPV-RVVLDSL-SELQL--LA---ESALR--YRRHVL--ALK
ASLDPDQ-Q-YSIFHPSEIELGTTTQRILAAIEK---YKPT-RAVLDSL-SELQL--LA---ESPLR--YRRQVL--ALK
ASLDPDQ-Q-YSIFHPSEIELGTTTQRILAAIEK---YKPT-RAVLDSL-SELQL--LA---ESPLR--YRRQVL--ALK
NALDPDQ-Q-YTIFHPAEIEMGTTTQHIVSAIDK---CRPR-RVVLDSL-SELQL--LA---ENPLR--YRRQVL--ALK
NALDPDQ-Q-YTIFHPAEIEMGTTTQRIVAAIDK---SRPR-RVVLDSL-SELQL--LA---ENPLR--YRRQVL--ALK
NALDPDQ-Q-YTIFHPAEIEMGTTTQRIVAAIDK---SRPR-RVVLDSL-SELQL--LA---ENPLR--YRRQVL--ALK
KILDPQQ-Q-YTIFHPSEIELGSTTQRLLAAIDK---YQPR-RVVLDSL-SELQL--LA---ESPLR--YRRQVL--ALK
DVLDPEQ-Q-YTIFHPSEIELGTTIQRIVAAIER---HQPR-RVVLDSL-SELQL--LA---ESPLR--YRRQVL--ALK
DVLDPEQ-Q-YTIFHPSEIELGSTTQRIVSAIDK---YKPR-RVVLDSL-SELQL--LA---ESPLR--YRRQVL--ALK
DVLDPEH-Q-YTIFHPSEIELGNTTQRIVSAIDK---YKPR-RVVLDSL-SELQL--LA---ESPLR--YRRQVL--ALK
EHLDGDA-P-YTMFHPSEIELAETTQRVLDKVRA---TQPQ-RLVFDSL-AELRL--LS---GSALR--YRRHVL--SLK
DNLDPDS-H-YTMFHPSEVELGDTTQRILDRVRD---VRPT-RMVFDSL-AELRL--LA---GSPLR--YRRQVL--ALK
ERMSSDA-Q-YTMFHPSEVELADTTQRILRHIEE---FRPD-RLVFDSL-GELRL--LS---GSPLR--YRRQVL--ALK
ALLNPDH-E-MTVLHPAEMELNETTRLVFDRVEA---TNPS-RVVFDSL-SEMRL--LA---QNPLR--YRRQIL--ALK
ASLDPSR-E-LTVFHPAEIELNETTQLVFDRVQA---LNPA-RIVFDSL-SELRL--LA---QNSLR--YRRQIL--ALK
ASLDPSR-E-LTVFHPAEIELNETTQLVFDRVQA---LNPA-RVVFDSL-SELRL--LA---QNSLR--YRRQIL--ALK
AMLEQEQ-E-ITLLHPAEAELGQTTRLVLERVEQ---VNPV-RVVIDSL-SELRL--LA---QNSLR--YRRQVL--ALK
TSLDPEL-E-LTVLHPAEMELSETTRQVLDRVSE---TNPT-RIVFDSL-SEMRL--LA---QSALR--YRRQVL--ALK
ASLDPEL-E-LTVLHPAEIELGETTRQLFDRVSQ---TNPS-RVVFDSL-SEMRL--LA---QSPLR--YRRQVL--ALK
ASLDPEL-E-LTVLHPAEIELGETTRQLFDRVNQ---TNPT-RVVFDSL-SEMRL--LA---QSPLR--YRRQVL--ALK
NTLDPEL-E-LTVLHPAEMELSETTKQVFDRVSE---TNPT-RVIFDSL-SEMRL--LA---QSPLR--YRRQVL--AIK
DTLDPEL-E-LTVLHPAEMELSETTKQVFDRVNE---TNPT-RVIFDSL-SEMRL--LA---QSPLR--YRRQVL--ALK
DALDPEL-E-LTVLHPAEMELSETTKQVFDRVSA---TNPT-RVIFDSL-SEMRL--LA---QSPLR--YRRQVL--ALK
TSLDPEL-E-LTVLHPAEMELSETTQQVFDRVSE---TNPT-RVIFDSL-SEMRL--LA---QSPLR--YRRQVL--ALK
TSLDPEL-E-LTVLHPAEMELSETTQQVFDRVSE---TNPT-RVIFDSL-SEMRL--LA---QSPLR--YRRQVL--ALK
TSLDPEL-E-LTVLHPAEMELSETTQQVFDRVSE---TNPT-RVIFDSL-SEMRL--LA---QSPLR--YRRQVL--ALK
TSLDPEL-E-LTVLHPAEMELSETTQQVFDRVSE---TNPT-RVIFDSL-SEMRL--LA---QSPLR--YRRQVL--ALK
TSLDPEL-E-LTVLHPAEMELSETTQQVFDRVSE---TNPT-RVIFDSL-SEMRL--LA---QSPLR--YRRQVL--ALK
TSLDPEL-E-LTVLHPAEMELSETTQQVFDRVSE---TNPT-RVIFDSL-SEMRL--LA---QSPLR--YRRQVL--ALK
TSLDPEL-E-LTVLHPAEMELSETTQQVFDRVSE---TNPT-RVIFDSL-SEMRL--LA---QSPLR--YRRQVL--ALK
ASLDPEL-E-LTVLHPAEMELSETTQQVFDRVRQ---TNPT-RVIFDSL-SEMRL--LA---QSPLR--YRRQVL--ALK
DSLDPDL-E-LTVLHPAEMELSETTQQVFDRVTQ---TNPT-RVIFDSL-SEMRL--LA---QSPLR--YRRQVL--ALK
ASLDPEL-E-LTVLHPAEMELSETTQQVFDRVTQ---TNPT-RVIFDSL-SEMRL--LA---QSPLR--YRRQVL--ALK
ASLDPEL-E-LTVLHPAEMELSETTQQVFDRVTQ---TNPT-RVIFDSL-SEMRL--LA---QSPLR--YRRQVL--ALK
ASLDPEL-E-LTVLHPAEMELSETTQQVFDRVTQ---TNPT-RVIFDSL-SEMRL--LA---QSPLR--YRRQVL--ALK
ASLDPEL-E-LTVLHPAEMELSETTQQVFDRVTE---TNPS-RVIFDSL-SEMRL--LA---QSPLR--YRRQVL--ALK
TSLDPEL-E-LTVLHPAEMELSETTQQVFDRVTE---TNPT-RVIFDSL-SEMRL--LA---QSPLR--YRRQVL--AFK
ASLDPDL-E-LTVLHPAEMELSETTQQVFDRVTK---TNPT-RVIFDSL-SEMRL--LA---QSPLR--YRRQVL--ALK
ASLDPDL-E-LTVLHPAEMELSETTQQVFDRVTK---TNPT-RVIFDSL-SEMRL--LA---QSPLR--YRRQVL--ALK
TSLDPEL-E-LTVLHPAEIELSETTQQVFNRVSE---TNPT-RVIFDSL-SEMRL--LA---QSPLR--YRRQVL--ALK
TSLDPDL-E-LTVLHPVEMELSETTQQVFDRVTE---TNPS-RVIFDSL-SEMRL--LA---QSPLR--YRRQVL--ALK
TSLDPDL-E-LTVLHPVEMELSETTQQVFNRVTE---TNPS-RVIFDSL-SEMRL--LA---QSPLR--YRRQVL--ALK
TSLDPDL-E-LTVLHPVEMELSETTQQVFDRVTE---TNPS-RVIFDSL-SEMRL--LA---QSPLR--YRRQVL--ALK
TSLDPDL-E-LTVLHPVEMELSETTQQVFDRVTE---TNPS-RVIFDSL-SEMRL--LA---QSPLR--YRRQVL--ALK
TTLDPSQ-E-LTVLHPAEMELSETTQMIFDRVEA---LAPA-RIVLDSL-SELRL--LA---QSPLR--YRRQIL--ALK
TTLDPSQ-E-LTVLHPAEMELSETTQMIFDRVEA---LAPA-RIVLDSL-SELRL--LA---QSPLR--YRRQIL--ALK
TTLDPSQ-E-LTVLHPAEMELSETTQMIFDRVEA---LAPA-RIVFDSL-SELRL--LA---QSPLR--YRRQIL--ALK
TTLDPSQ-E-LTVLHPAEMELSETTQMIFDRVEA---LAPA-RIVLDSL-SELRL--LA---QSPLR--YRRQIL--ALK
DILDPEH-E-LTVLHPAEMELSETTRLILDKVES---ANPT-RVVLDSL-SELRL--LA---QGSLR--YRRQIL--ALK
DVLDPER-E-LTVLHPAEMELSETTRLVLDKVAA---LDPA-RVVIDSL-SELRL--LA---QGSLR--YRRQIL--ALK
EVLDPDR-E-LTVLHPAEMELTETTRLILDKVES---LDPA-RVVIDSL-SELRL--LA---QGSLR--YRRQIL--AMK
DVLDPER-E-LTVLHPAEMELTETTRLILDKVES---LNPS-RVVVDSL-SELRL--LA---QGSLR--YRRQIL--AMK
DVLDPER-E-LTVLHPAEMELTETTRLILDKVES---LNPS-RVVVDSL-SELRL--LA---QGSLR--YRRQIL--AMK
DVLDPER-E-LTVLHPAEMELTETTRLILDKVES---LNPS-RVVVDSL-SELRL--LA---QGSLR--YRRQIL--AMK
TTLDPER-E-LTVFHPAEIELNETTKLILDRVSE---LNPK-RVIIDSL-SELRL--LA---HSPLR--YRRQVL--ALK
TTLDPDR-E-LTVFHPAEMELNETTKLILDRVSQ---LNPK-RVVIDSL-SELRL--LA---HSPLR--YRRQVL--ALK
TTLDPDR-E-LTVFHPAEMELNETTKLILDRVSE---LNPK-RVVIDSL-SELRL--LA---HSPLR--YRRQVL--ALK
TTLDPDR-E-LTVFHPAEMELNETTKLILDRVSE---LNPR-RVVIDSL-SELRL--LA---HSPLR--YRRQVL--ALK
TTLDPDR-E-LTVFHPAEMELNETTKLILDRVSE---LNPK-RVVIDSL-SELRL--LA---HSPLR--YRRQVL--ALK
TTLDPDR-E-LTVFHPAEMELNETTKLILDRVSE---LNPK-RVVIDSL-SELRL--LA---HSPLR--YRRQVL--ALK
TTLDPDR-E-LTVFHPAEMELNETTKLILDRVSE---LNPR-RVVIDSL-SELRL--LA---HSPLR--YRRQVL--ALK
TTLDPDR-E-LTVFHPAEMELNETTKLILDRVSE---LNPR-RVVVDSL-SELRL--LA---HSPLR--YRRQVL--ALK
TTLDPDR-E-LTVFHPAEMELNETTKLILDRVSE---LNPK-RVVIDSL-SELRL--LA---HSPLR--YRRQVL--ALK
TTLDPDR-E-LTVFHPAEMELNETTKLILDRVSE---LNPK-RVVIDSL-SELRL--LA---HSPLR--YRRQVL--ALK
TALNPDR-E-LTVLHPAEMELSETTKLILDKVEA---INPS-RVVLDSL-SELRL--LA---QGPLR--YRRQVL--ALK
TTLDPER-E-LTVLYPAEVELNETTKLILDRVDA---INPT-RVVLDSL-SELRM--LA---QTPLR--YRRQVL--ALK
ATLDPER-E-LTVLHPAEVELNETTKLILDKVQA---LNPS-RVVLDSL-SELRM--LA---QTPLR--YRRQVL--ALK
TTLDPER-E-LTVLHPAEVELNETTKLIVDCVEA---INPT-RVVLDSL-SELRM--LA---QTPLR--YRRQVL--ALK
TTLDPER-E-LTVLHPAEVELNETTKLIVDCVEA---INPT-RVVLDSL-SELRM--LA---QTPLR--YRRQVL--ALK
TTLDPDR-E-LTVLHPAEIELSETIKLIFDKIEQ---LGPT-RIVLDSL-SELRL--LA---QNPIR--YRRQVL--ALK
TTLDPEL-E-LTVLHPAELELNETTKLIFDKVNE---INPA-RIVIDSL-SELRL--LA---QSPLR--YRRQVL--ALK
TTLDPEL-E-LTVLHPAELELNETTKLIFDKVNE---INPA-RIVIDSL-SELRL--LA---QSPLR--YRRQVL--ALK
TTLDPER-E-LTVFHPAEIELGETTKLIVNEVSR---LNAT-RVVIDSL-SELRL--LA---QSPLR--YRRQVL--ALK
TTLDPGR-E-ITVLHPVEVELGETTKLILDRVAA---LNPS-RVVIDSL-SELRL--LA---QSSLR--YRRQVL--ALK
TTLDPGR-E-ITVLHPVEVELGETTKLILDRVAA---LNPS-RVVIDSL-SELRL--LA---QSSLR--YRRQVL--ALK
TTLDPGR-E-ITVLHPVEVELGETTKLILDRVAA---LNPS-RVVIDSL-SELRL--LA---QSSLR--YRRQVL--ALK
TSLDPDR-E-LTILHPAEVELSETTKLVFDKIAA---LDPT-RVVFDSL-SELRL--LA---QNSLR--YRRQVL--ALK
TSLDPDR-E-LTILHPAEIELSETTKLVFDKFAA---LDPT-RVVFDSL-SELRL--LA---QNSLR--YRRQVL--ALK
TSLDPDQ-Q-LTILHPAEIELSETTNLVFEKVTA---LDPS-RVVFDSL-SELRL--LA---QNPLR--YRRQVL--ALK
TSLDPDR-E-LTILHPAEVELSETINLVFDKVSS---LDPV-RVVFDSL-SELRL--LA---QSPLR--YRRQVL--ALK
TALDPQR-E-LTVFHPAEMELTETTKLIFDKVEQ---LNPT-RVVLDSL-SELRL--LA---QSPLR--YRRQVL--ALK
TALDPQR-E-LTVFHPAEMELTETTKLIFDKVEQ---LNPT-RVVLDSL-SELRL--LA---QSPLR--YRRQVL--ALK
TALDPQR-E-LTVFHPAEMELTETTKLIFDKVEQ---LNPT-RVVLDSL-SELRL--LA---QSPLR--YRRQVL--ALK
TALDPQR-E-LTVFHPAEMELTETTKLIFDKVEQ---LNPT-RVVLDSL-SELRL--LA---QSPLR--YRRQVL--ALK
TALDPQR-E-LTVFHPAEMELTETTKLIFDKVEQ---LNPT-RVVLDSL-SELRL--LA---QSPLR--YRRQVL--ALK
TALDPQR-E-LTVFHPAEMELTETTKLIFDKVEQ---LNPS-RVVLDSL-SELRL--LA---QSPLR--YRRQVL--ALK
TALDPQR-E-LTVFHPAEMELTETTKLIFDKVEQ---LNPT-RVVLDSL-SELRL--LA---QSPLR--YRRQVL--ALK
TALDPQR-E-LTVFHPAEMELTETTKLIFDKVEQ---LNPT-RVVLDSL-YELRL--LA---QSPLR--YRRQVL--ALK
TALDPQR-E-LTVFHPAEMELTETTKLIFDKVEQ---LNPT-RVVLDSL-SELRL--LA---QSPLR--YRRQVL--ALK
TTLDPER-E-LTVFHPAEVELSETTGLMFREVER---MNPA-RIVIDSL-SELRL--LA---QSPLR--YRRQVL--ALK
TTLDPER-E-LTVFHPAEVELSETTGLMFKEVER---IDPT-RVVIDSL-SELRL--LA---QSPLR--YRRQVL--AVK
TTLDPER-E-LTVFHPAEVELSETTGLMFKEVER---IDPA-RVVIDSL-SELRL--LA---QSPLR--YRRQVL--ALK
TTLDPER-E-LTVFHPAEVELSETTGLMFKEVER---INPA-RVVIDSL-SELRL--LA---QSPLR--YRRQVL--ALK
TTLDPER-E-LTVFHPAEVELSETTGLMFKEVER---IDPS-RVVIDSL-SELRL--LA---QSPLR--YRRQVL--ALK
TTLDPER-E-LTVFHPAEMELSETTNLVFKEVEQ---INPT-RVVIDSL-SELRL--LA---QNALR--YRRQVL--ALK
TTLDPER-E-LTVFHPAEMELSETTGLIFKEVER---INPA-RVVLDSL-SELRL--LA---QNPLR--YRRQVL--ALK
TTLDPER-E-LTVFHPAEMELSETTGLIFKEVER---INPA-RVVLDSL-SELRL--LA---QNPLR--YRRQVL--ALK
TTLDPER-E-LTVFHPAEMELSETTGLIFKEVER---INPA-RVVLDSL-SELRL--LA---QNPLR--YRRQVL--ALK
TTLDPER-E-LTVFHPAEMELSETTGLIFKEVER---INPA-RVVLDSL-SELRL--LA---QNPLR--YRRQVL--ALK
TTLDPER-E-LTVFHPAEMELSETTGLIFKEVER---INPA-RVVLDSL-SELRL--LA---QNPLR--YRRQVL--ALK
TTLDPER-E-LTVFHPAEMELSETTGLIFREVER---INPT-RVVLDSL-SELRL--LA---QNPLR--YRRQVL--ALK
TTLDPER-E-LTVFHPAEMELSETTGLIFREVER---VNPN-RVVLDSL-SELRL--LA---QNPLR--YRRQVL--ALK
TTLDPER-E-LTVFHPAEMELSETTGLIFREVER---VNPN-RVVLDSL-SELRL--LA---QNPLR--YRRQVL--ALK
TTLDPDR-E-LTVFHPAEVELSETTGLIFKEVER---INPA-RVVLDSL-SELRL--LA---QNPLR--YRRQVL--ALK
TTLDPDR-E-LTVFHPAEMELSETTNLIFKEVER---INPT-RVVLDSL-SELRL--LA---QNPLR--YRRQVL--ALK
TTLDPDR-E-LTVFHPAEMELSETTNLIFKEVER---INPT-RVVLDSL-SELRL--LA---QNPLR--YRRQVL--ALK
TTLDPER-E-LTVFHPAEMELGETTGLVFKEVQR---TNPT-RVVVDSL-SELRL--LA---QNPLR--YRRQVL--ALK
TTLDPER-E-LTVFHPAEMELNETTGLIFKEVER---INPT-RVVLDSL-SELRL--LA---QNPLR--YRRQVL--ALK
TTLDPER-E-LTVFHPAEMELSETTGLIFKEVER---INPT-RVVLDSL-SELRL--LA---QNPLR--YRRQVL--ALK
TTLDPDR-E-LTVFHPAEMELSETTGLIFKEVER---INPT-RVVLDSL-SELRL--LA---QNPLR--YRRQVL--ALK
TTLDPDR-E-LTVFHPAEMELSETTNLIFREVER---INPT-RVVLDSL-SELRL--LA---QNPLR--YRRQVL--ALK
TTLDPER-E-LTVFHPAEMELSETTNLIFREVER---IDPT-RVVLDSL-SELRL--LA---QNPLR--YRRQVL--ALK
TTLDPER-E-LTVFHPAEMELSETTGLIFKEVER---INPS-RVVLDSL-SELRL--LA---QNPLR--YRRQVL--ALK
TTLDPER-E-LTVFHPAEMELSETTGLIFKEVER---INPT-RVVLDSL-SELRL--LA---QNPLR--YRRQVL--ALK
TTLDRDR-E-LTVFHPAEMELNETTNLIFKEVER---INPT-RVVLDSL-SELRL--LA---QNPLR--YRRQVL--ALK
TTLDPER-E-LTVFHPAEMELSETTGLIFKEVER---INPT-RVVLDSL-SELRL--LA---QNPLR--YRRQVL--ALK
TTLDPDR-E-LTVFHPAEMELSETTNLIFKEVER---INPT-RVVLDSL-SELRL--LA---QNPLR--YRRQVL--ALK
TTLDPDR-E-LTVFHPAEMELSETTGLIFKEVER---LNPT-RVVLDSL-SELRL--LA---QNPLR--YRRQVL--ALK
TTLDPDR-E-LTVFHPAEMELSETTGLIFKEVER---INPT-RVVLDSL-SELRL--LA---QNPLR--YRRQVL--ALK
TSLDPDR-E-LTVFHPAEMELSETTNLIFKEVER---VNPT-RVVVDSL-SELRL--LA---QNSLR--YRRQVL--ALK
TTLDPER-E-LTVFHPAEMELSETTNLIFKEVER---INPT-RVVVDSL-SELRL--LA---QNPLR--YRRQVL--ALK
LRLAPDE-K-QSVLLPSEIELGETIKRVVEIVET---LNPV-RVVFDSL-SEMRL--LA---DEPLR--YRRQIL--ALK
EGLSVDA-E-QSILHPSDVELGETIRNVMALVER---VQPE-RVVFDSL-SELRL--LS---QSPIR--YRRQIL--ALK
EGLSVNA-E-QSVFHPSEFELGETIRGVMAVVER---LQPQ-RVVLDSL-SELRL--LS---QDPMR--YRRQIL--ALK
EGLSEEA-E-QTVLHPSEFELGETTRDVMRLVNE---QKPQ-RVVFDSL-SEMRL--LA---QSALR--YRRQIL--ALK
EGLSEDA-E-QTILHPSEFELGETTRDVMRLVGE---LKPH-RVVFDSL-SELRL--LA---QSALR--YRRQIL--ALK
EGLSEDA-E-QTILHPSEFELGETTRDVMRLVGE---LKPH-RVVFDSL-SELRL--LA---QSALR--YRRQIL--ALK
EGLSEEA-E-QTILHPSEFELGETTREVMRLVGE---LKPQ-RVAFDSL-SELRL--LA---QSPLR--YRRQIL--ALK
EGLSEDA-E-QTILHPSEFELGETTREVMKLVGE---LKPQ-RVAFDSL-SELRL--LA---QSPLR--YRRQIL--ALK
EGLSEDA-E-QTILHPSEFELGETTREVMKLVGE---LKPQ-RVAFDSL-SELRL--LA---QSPLR--YRRQIL--ALK
EFSLGAE---QSVFYPAEVELGEAVQHVIETIEA---LSPT-RVVFDSL-SEMRL--LA---QSPLR--YRRQIL--ALK
EQLGPEA-E-QTIIHPAELELNQTVQGVMARIEA---TRPK-RVVFDSL-SEMRL--LA---QDPLR--YRRQVL--ALK
TMAEELE---QSILHPSEVELSETTQRVLKEVER---VRPA-RIVFDSL-SEMRL--LA---QDPLR--YRRQIL--ALK
GLSADAE---QSILHPSEIELGETTRGVMAEVQK---NRPR-RVVFDSL-SEMRL--LA---QDPLR--YRRQIL--ALK
EGLSPDA-E-QSILHPSEVELGETTRGVMAAVER---LRPR-RVVFDSL-SEMRM--LA---QNPLR--YRRQVL--ALK
EGLSPDA-E-QSILYPSEVELGETTRAVMETVQR---QKPD-RVVFDSL-SEMRL--LA---QDPLR--YRRQIL--ALK
EGLSPSA-E-QSILYPSEVELGETTRGVMAAVER---LNPS-RVVFDSL-SEMRL--LA---QDPLR--YRRQIL--ALK
DGLEPEA-E-QSVLHPSEVELGETVNDVMNKVRS---IQPD-RVVFDSL-SEMRL--LS---QNALR--YRRQVL--ALK
ELATAAG---QSILHPSEVELGETIDEVRRVVLE---INPR-RVVFDSL-SELRL--LA---QDALK--YRRQVL--ALK
ELTADAG---QSILHPSEVELGETIDEVRRVVLE---TNPR-RVVFDSL-SELRL--LA---QDALK--YRRQVL--ALK
DGLAADA-G-QSVLHPSEVELGETVDEVRRKVLD---LNPR-RIVFDSL-SELRL--LA---QDALK--YRRQVL--ALK
DGLSSEA-R-QSILHPSEVELGETVEEVKRKVLD---LHPR-RLVFDSL-SELRL--LA---QDALK--YRRQVL--ALK
DGLGEDQ-E-QTLLHPSEVELGETVRDIMAKVDA---IRPA-RVVIDSL-SELRL--LA---QTPVR--YRRQIL--ALK
DGLGEDQ-E-QTLLHPSEVELGETVRDIMAKVDA---IKPS-RVVIDSL-SELRL--LA---QTPVR--YRRQIL--ALK
DGLGEDQ-E-QTLLHPSEVELGETIRAIMDRVDA---IRPA-RVIIDSL-SELRL--LA---QSPIR--YRRQIL--ALK
GFTEDHE---QTLLHPSEVELGETVRNIMAKVDE---LRPA-RVVLDSL-SELRL--LA---QSPIR--YRRQIL--ALK
GFTEDHE---QTLLHPSEVELGETVRNIMTKVDE---LRPA-RVVLDSL-SELRL--LS---QSPIR--YRRQIL--ALK
DGLGEDQ-E-QTLLHPSEVELGETIRDIMTKVDA---FKPA-RVVIDSL-SELRL--LA---QSPVR--YRRQIL--ALK
DGLGEDQ-E-QTLLHPSEVELGETIRDIMTKVDA---FKPA-RVVIDSL-SELRL--LA---QSPVR--YRRQIL--ALK
DGLGEDH-E-QTLLHPSEVELGETIRDVMAKVDE---LRPK-RVVIDSL-SELRL--LA---QSPIR--YRRQIL--ALK
DGLGEDH-E-QTLLHPSEVELGETIRDVMAKVDE---LRPK-RVVIDSL-SELRL--LA---QSPIR--YRRQIL--ALK
GFSEDHE---QTLLHPSEVELGETIRDMMAKVDE---IRPS-RIVIDSL-SELRL--LA---QSPIR--YRRQIL--ALK
DGLGEDH-E-QTLLHPSEVELGETIRDVMAKVDE---IHPA-RVVIDSL-SELRL--LA---QSPVR--YRRQIL--ALK
DGLGEDH-E-QTLLHPSEVELGETIRDVMAKVDE---IHPA-RVVIDSL-SELRL--LA---QSPVR--YRRQIL--ALK
DGLGEDQ-E-QTLLHPSEVELGETIRDMMAKVDE---LRPT-RVVIDSL-SELRL--LA---QSPIR--YRRQIL--ALK
DGLGEDQ-E-QTLLHPSEVELGETVRDIMAKVDE---VRPT-RVVLDSL-SELRL--LA---QSPIR--YRRQIL--ALK
DGLGEDQ-E-QTLLHPSEVELGETIRAVMAKVEE---VRPA-RVVLDSL-SELRL--LA---QSPIR--YRRQIL--ALK
DGLGEDQ-E-QTLLHPSEVELGETVRDVMAKVDE---SRPS-RIVLDSL-SELRL--LA---QSPIR--YRRQIL--ALK
AGLDPDQ-E-QTLLHPSEVELGETVHGIMERVET---LKPK-RVVLDSL-SELRL--LA---QNPLR--YRRQIL--ALK
DFSIENE---QTLLHPSEFELGETVKGVMSRVEQ---TSPK-RVVLDSL-SELRL--LA---QNPLR--YRRQIL--ALK
AAFGEDQ-E-QSLLHPSDVELGETVRGVIAQVDA---LNPR-RVVLDSL-SELRL--LA---QNPLR--YRRQIL--ALK
DGFNSEN-E-QSLLHPSEFELGETVRGVISQVEK---TNPT-RVVVDSL-SELRL--LA---QNPLR--YRRQIL--ALK
DFGSDNE---QSLLHPSEVELGETVRGVMQRVET---SDPA-RVVLDSL-SELRL--LA---QNPLR--YRRQIL--ALK
DEFSADH-E-QTLLHPSEVELGETVRGIIGLVER---LDPA-RVVLDSL-SELRL--LA---QNPLR--YRRQIL--ALK
DEYSSDR-E-QSLLHPSEVELGETVRGIINLVEE---NNPT-RVVLDSL-SELRL--LA---QNPLR--YRRQIL--ALK
DEYSSDR-E-QSLLHPSEVELGETVRGIINLVEE---NNPT-RVVLDSL-SELRL--LA---QNPLR--YRRQIL--ALK
DEYSSDR-E-QSLLHPSEVELGETVRGIINLVEE---NNPT-RVVLDSL-SELRL--LA---QNPLR--YRRQIL--ALK
DEYSSDR-E-QSLLHPSEVELGETVRGIINLVEE---NNPT-RVVLDSL-SELRL--LA---QNPLR--YRRQIL--ALK
DEYSSDR-E-QSLLHPSEVELGETVRGIINLVEE---NNPT-RVVLDSL-SELRL--LA---QNPLR--YRRQIL--ALK
DDFSADH-E-QSLLHPSEVELGETVRGIIELVEK---TNPD-RVVLDSL-SELRL--LA---QNPLR--YRRQIL--ALK
EFSAAHE---QTLLHPSEVELGETVRGIIDLVER---INPR-RVVLDSL-SELRL--LA---QNPLR--YRRQIL--ALK
DEFGIDH-E-QSLLHPSEVELGETVRGIFDLVDR---TDPV-RVVLDSL-SELRL--LA---QNPLR--YRRQIL--ALK
EALDPDA-Q-QSVLHPSEIELGETARGVMAQVEE---QRPS-RVVFDSL-SEMRL--LA---QNPLR--YRRQIL--GLK
EALDPEA-Q-QSILHPAEIELGETARGVMEEVDR---INPA-RVVFDSL-SEMRL--LA---QNPLR--YRRQIL--ALK
EALDPEA-Q-QSILHPAEIELGETARGVMEEVDR---INPA-RVVFDSL-SEMRL--LA---QNPLR--YRRQIL--ALK
EALDPDT-Q-QSILHPAEIELGETARGVMEQVDK---VKPA-RVVFDSL-SEMRL--LA---QNPLR--YRRQIL--ALK
DALDPDA-Q-QSVLHPAEIELGETARGVMEQVNK---IRPA-RVVFDSL-SEMRL--LA---QNPLR--YRRQIL--ALK
TSLDIDA-Q-QSVFHPSEVELGETTRSVMERVNA---LKPL-RVVFDSL-SEMRL--LA---QNPLR--YRRQIL--ALK
NSLDPDA-Q-QSVFHPSEVELGETTKSVMERVNT---LKPL-RVVFDSL-SEMRL--LA---QNPLR--YRRQIL--ALK
DDLDPHS-Q-QSVFHPSEVELGETTRKVMDRVDA---LRPM-RIVFDSL-SEVRL--LA---QNPLR--YRRQIL--ALK
LVLDPDA-Q-QSIFHPSEVELGETTRNVMDQVDR---VRPS-RVVFDSL-SEMRL--LA---QNPLR--YRRQIL--ALK
MSLDIDA-Q-QSIFHPSEVELGETTRNVMDEVDR---VKPL-RVVFDSL-SEMRL--LA---QNPLR--YRRQIL--ALK
TDLDPDA-Q-QSVFHPSEVELGETTRNVMNRVDA---LRPV-RVVFDSL-SEMRL--LA---QNPLR--YRRQIL--ALK
TELDPDS-E-QSIFHPSEVELGETTRNVMDHVDA---VKPV-RVVFDSL-SEMRL--LA---QNPLR--YRRQIL--ALK
TELDPDS-E-QSIFHPSEVELGETTRNVMNKVDA---IKPV-RVVFDSL-SEMRL--LA---QNPLR--YRRQIL--SLK
EGLTPEY-E-QTVLNPAELELGETVRNVMREVEQ---ARPT-RVVFDSL-SELRL--LS---QSPLR--YRRQLL--ALK
EGLTPEY-E-QTVLNPAELELGETVRNVMREVEQ---ARPT-RVVFDSL-SELRL--LS---QSPLR--YRRQLL--ALK
EGLDPEY-E-QSVLHPAEVELGETVKNVMHQVEA---LKPA-RIVLDSL-SELRL--LS---QNPLR--YRRQIL--ALK
EGLDPEY-E-QSILHPAEVELGETVKNVMHQVEA---IKPV-RIVLDSL-SELRL--LS---QNPLR--YRRQIL--ALK
EGLDPEY-E-QSVLHPAEVELGETVKNVMHQVEA---IKPA-RIVLDSL-SELRL--LS---QNPLR--YRRQIL--ALK
EGLDPEY-E-QSILHPAEVELGETVKSVMHQVEA---IKPA-RIVLDSL-SELRL--LS---QNPLR--YRRQIL--ALK
EGLDPRY-E-QTVLHPAEVELGETVRDVIAQVDE---LKPV-RLVFDSL-SELRM--LS---QNPLR--YRRQIL--ALK
EGLDPRY-E-QTILHPAEVELGETVRDVIARVDD---LKPV-RLVFDSL-SELRM--LS---QNPLR--YRRQIL--ALK
EGLDPRY-E-QTILHPAEVELGETVRDVIARVDD---LKPV-RLVFDSL-SELRM--LS---QNSLR--YRRQIL--ALK
EGLDPRY-E-QTILHSAEVELGETVRDVIARVDD---LKPV-RLVFDSL-SELRM--LS---QNPLR--YRRQIL--ALK
EGLDPRY-E-QTILHPAEVELGETVRDVIARVDD---LKPV-RLVFDSL-SELRM--LS---QNPLR--YRRQIL--ALK
EGLDPRY-E-QTILHPAEVELGETVRDVIARVDD---LKPV-RLVFDSL-SELRM--LS---QNPLR--YRRQIL--ALK
EGLDPRY-E-QTILHPAEVELGETVRDVIARVDD---LKPV-RLVFDSL-SELRM--LS---QNPLR--YRRQIL--ALK
EGLEPQY-E-QSVLHPAEVELGESVRNVIQHVDE---LKPA-RIVLDSL-SELRL--LA---ENPLR--YRRQIL--ALK
EGLEPQY-E-QTVLHPAEVELGESVRNVIQHVDE---LKPA-RIVLDSL-SELRL--LA---ENPLR--YRRQIL--ALK
EGLDPQY-E-QTVLHPAEVELGESVRNVIQHVDE---LKPA-RVVLDSL-SELRL--LA---ENPLR--YRRQIL--ALK
EGLEPQY-E-QTVLHPAEVELGESVRNVIEHVDE---LKPA-RVVLDSL-SELRL--LA---ENPLR--YRRQIL--ALK
EGLEPQY-E-QTVLHPAEVELGESVRNVIEHVDE---LKPA-RVVLDSL-SELRL--LA---ENPLR--YRRQIL--ALK
EGLEPQY-E-QTVLHPAEVELGESVRNVIEHVDE---LKPA-RVVLDSL-SELRL--LA---ENPLR--YRRQIL--ALK
EGLDPRY-E-QTVLQPAEVELGETVRDVIQQVDE---LKPV-RIVLDSL-SELRL--LS---QNPLR--YRRQIL--ALK
EGLDPRY-E-QTVLQPAEVELGETVRVVIQQVDE---LKPV-RIVLDSL-SELRL--LS---QNPLR--YRRQIL--ALK
EGLDPQY-E-QSVLHPAEVELGETVRNVIQQVND---VKPT-RIVLDSL-SELRL--LS---QNPLR--YRRQIL--ALK
EGLDPQF-E-QSVLHPAEVELGETVRNVIRQVDE---IKPA-RIVLDSL-SELRL--LS---QNPLR--YRRQIL--ALK
EGLDPQF-E-QSVLHPAEVELGETVRNVIRQVDE---IKPA-RIVLDSL-SELRL--LS---QNALR--YRRQIL--ALK
EGLDPQF-E-QSVLHPAEVELGETVRNVIRQVDE---IKPA-RIVLDSL-SELRL--LS---QNALR--YRRQIL--ALK
EGLDPQF-E-QSVLHPAEVELGETVRNVIRQVDE---IKPA-RIVLDSL-SELRL--LS---QNALR--YRRQIL--ALK
EGLDPQF-E-QTVLHPAEVELGETVRSVIQQVEQ---IKPA-RIVLDSL-SELRL--LS---QNALR--YRRQIL--ALK
EGLDPQF-E-QTVLHPAEVELGETVRNVIQQVEQ---IKPS-RIVLDSL-SELRL--LS---QNALR--YRRQIL--ALK
EGLDPQF-E-QTVLHPAEVELGETVRNVIQQVEQ---IKPS-RIVLDSL-SELRL--LS---QNALR--YRRQIL--ALK
EGLDPQF-E-QTVLHPAEVELGETVRNVIKQVEE---LKPA-RIVLDSL-SELRL--LS---QNTLR--YRRQIL--ALK
EGLDPQF-E-QTVLHPAEVELGETVRNVIQQVEE---IKPA-RIVLDSL-SELRL--LS---QNALR--YRRQIL--ALK
EGLDPQF-E-QTVLHPAEVELGETVRNVIQQVDE---IKPV-RIVLDSL-SELRL--LS---QNALR--YRRQIL--ALK
EGLDPQF-E-QTVLHPAEVELGETVRNVIQQVDE---IKPV-RIVLDSL-SELRL--LS---QNALR--YRRQIL--ALK
EGLDPRY-E-QTVLHPAEVELGETVRNVIEQVDA---LKPV-RIVLDSL-SELRL--LS---QNPLR--YRRQIL--ALK
EGLDPQY-E-QTVLHPAEVELGETVRSVIQQVDE---LKPA-RIVLDSL-SELRL--LS---QNSLR--YRRQIL--ALK
EGLDPQY-E-QTVLHPAEVELGETVRNVIQQVDE---LKPA-RIVLDSL-SELRL--LS---QNPLR--YRRQIL--ALK
EGLDPQY-E-QTVLHPAEVELGETVRNVIQQVDE---LKPA-RIVLDSL-SELRL--LS---QNPLR--YRRQIL--ALK
EGLDPQY-E-QTVLHPAEVELGETVRNVIQQVEE---LKPA-RIVLDSL-SELRL--LS---QNPLR--YRRQIL--ALK
EGLDPQY-E-QTVLHPAEVELGETVRNVIQHVDE---LKPA-RIVLDSL-SELRL--LS---QNPLR--YRRQIL--ALK
EGLDPET-E-QSILEPSEVELGETIQGVMECVDR---IRPV-RVVFDSL-SEMRL--LA---QNSLR--YRRQIL--ALK
EGLDPDA-E-QSILEPSEVELGETIQGVMECVDR---IRPV-RVVFDSL-SEMRL--LA---QNSLR--YRRQIL--ALK
EGLDPDA-E-QSILEPSEVELGETIQGVMECVDR---IRPV-RVVFDSL-LEMRL--LA---QNSLR--YRRQIL--ALK
EGLDPDS-E-QSILEPSEVELGETIQGVMECVDR---LRPK-RVVFDSL-SEMRL--LA---QNSLR--YRRQIL--ALK
EGLDPDS-E-QSILEPSEVELGETLSGVRECVDR---IRPA-RVVFDSL-SEMRL--LA---QSSLR--YRRQIL--ALK
EGLDPDS-E-QSVLHPSDVELGETTRGVMRQVEA---TKPL-RVVFDSL-SEMRL--LA---QNPLR--HRRQIL--ALK
EGLDPDS-E-QSVLHPSDVELGETTRGVMRQVEA---TKPM-RVVFDSL-SEMRL--LA---QNPLR--HRRQIL--ALK
EGLDPDS-E-QSVLHPSDVELGETTRGVMRQVEE---TKPL-RVVFDSL-SEMRL--LA---QNPLR--HRRQIL--ALK
ENLNPDF-Q-QTILHPSEIELGETINNVMRLVDE---LKPS-RVIFDSL-SEMRL--LA---QNSLR--YRRQIL--AFK
ADLSPDY-Q-QSILHPSEVELGETIRSVMVRVNE---LKPS-RVIFDSL-SEMRL--LA---QNPLR--YRRQIL--ALK
EDLNPDY-Q-QSILHPSEVELGETIKSVMARVDE---LRPS-RVIFDSL-SEMRL--LA---QNPLR--YRRQIL--ALK
EDLNPDF-Q-QSILHPSEVELGETVKSVMARVDE---LKPV-RVIFDSL-SEMRL--LA---HNPLR--YRRQIL--ALK
EDLNPDF-Q-QSILHPSEIELGETIKNVIARVDE---LKPA-RVIFDSL-SEMRL--LA---QNPLR--YRRQIL--ALK
LGLDPES-E-QTVLHPSEVELGETTREVMQRVED---LRPA-RVVFDSL-SEMRL--LA---QSPLR--YRRQIL--ALK
GDLDPER-E-QTILHPSEVELGETTREVMKRVEE---LRPS-RIVFDSL-SEMRL--LA---QNPLR--YRRQIL--ALK
GELDPER-E-QTILHPSEVELGETAREVMKQIEE---LRPS-RVVFDSL-SEMRL--LA---QNPLR--YRRQIL--ALK
GDLDPER-E-QTILHPSEVELGETAREVMKRVEE---LRPS-RVVFDSL-SEMRL--LA---QNPLR--YRRQIL--ALK
DGLDPDS-E-QSILHPSEVELGETTKGVMRKVEE---MRPR-RVVFDSL-SEMRL--LA---QNPLR--YRRQIL--ALK
EGLDPDA-E-QSILHPSEIELGETTKGVMRMVEE---MRPR-RVVFDSL-SELRL--LA---QNPLR--YRRQIL--TLK
LGLDPDS-E-QSVLHPSEVELGETVREVIDRVDS---LKPQ-RVVFDSL-SELRL--LA---QNPLR--YRRQIL--ALK
LGLDPDS-E-QSVLHPSEVELGETVREVIDRVDS---LKPQ-RVVFDSL-SELRL--LA---QNPLR--YRRQIL--ALK
LGLDPDS-E-QSVLHPSEVELGETVREVIDRVDS---LRPQ-RVVFDSL-SELRL--LA---QNPLR--YRRQIL--ALK
LGLDPDS-E-QSILHPSDVELGETVREVMERVDA---LQPA-RIVFDSL-SELRL--LA---QNPLR--YRRQIL--ALK
FGLDPDS-E-QSILHPSEIELGETVRDVIARVDD---LKPA-RVVFDSL-SELRL--LA---QNPLR--YRRQIL--ALK
FGLDPDS-E-QSILHPSEIELGETVRDVIARVDD---LKPA-RVVFDSL-SELRL--LA---QNPLR--YRRQIL--ALK
FGLDPDS-E-QSILHPSEIELGETVRDVIARVDD---LKPA-RVVFDSL-SELRL--LA---QNPLR--YRRQIL--ALK
FGLDPDS-E-QSILHPSEIELGETVRDVIARVDD---LKPA-RVVFDSL-SELRL--LA---QNPLR--YRRQIL--ALK
IGLDPDS-E-QSILHPSEIELGETVREVIARVES---VKPD-RVVFDSL-SELRL--LA---QSPLR--YRRQIL--ALK
MGLDPDS-E-QSILHPSEIELGETVREVIARVES---LKPD-RVVFDSL-SELRL--LA---QNPLR--YRRQIL--ALK
MGLDPDS-E-QSILHPSEIELGETVREVIARVES---LKPD-RVVFDSL-SELRL--LA---QNPLR--YRRQIL--ALK
MGLDPDS-E-QSILHPSEIELGETVREVMARVES---LKPE-RVVFDSL-SELRL--LA---QNPLR--YRRQIL--ALK
MGLDPDS-E-QSILHPSEIELGETVREVMARVES---LKPE-RVVFDSL-SELRL--LA---QNPLR--YRRQIL--ALK
MGLDPDS-E-QSILHPSEIELGETVREVMARVES---LKPE-RVVFDSL-SELRL--LA---QNPLR--YRRQIL--ALK
MGLDPDS-E-QSILHPSEIELGETVREVMARVES---LKPE-RVVFDSL-SELRL--LA---QNPLR--YRRQIL--ALK
MGLDPNS-E-QSILHPSEIELGETVREVMARVES---LKPE-RVVFDSL-SELRL--LA---QNPLR--YRRQIL--ALK
MGLDPDS-E-QSILHPSEIELGETVREVMARVES---LKPE-RVVFDSL-SELRL--LA---QNPLR--YRRQIL--ALK
MGLDPDS-E-QSILHPSEIELGETVREVMARVES---LKPE-RVVFDSL-SELRL--LA---QNPLR--YRRQIL--ALK
MGLDPDS-E-QSILHPSEIELGETVREVMARVES---LKPE-RVVFDSL-SELRL--LA---QNPLR--YRRQIL--ALK
MGLDPDS-E-QSILHPSEIELGETVREVMARVES---LKPE-RVVFDSL-SELRL--LA---QNPLR--YRRQIL--ALK
LGLDPDS-E-QSILHPSEIELGETVTEVIARVEA---VKPA-RVVFDSL-SELRL--LA---QSPLR--YRRQIL--ALK
MGLDPDS-E-QSILHPSELELGETVKDVIARVGE---TKPD-RVVFDSL-SELRL--LA---QNPLR--YRRQIL--ALK
MGLDPDS-E-QSILHPSDIELGETVKEVIALVDR---TKPD-RVVFDSL-SELRL--LA---QNPLR--YRRQIL--ALK
DGLDPDG-E-QSILHPSEIELGETVREVIARVDK---TKPD-RVVFDSL-SELRL--LA---QNPLR--YRRQIL--ALK
DGLDPDS-E-QSILHPSEIELGETVKEVIALVDR---MKPD-RVVFDSL-SELRL--LA---QNPLR--YRRQIL--ALK
DGLDPDS-E-QSILHPSEIELGETVKEVIALVDR---TKPD-RVIFDSL-SELRL--LA---QNPLR--YRRQIL--TLK
MGLDPDS-E-QSILHPSEVELGETVREVIARVDE---LRPD-RVVFDSL-SELRL--LA---QNPLR--YRRQIL--ALK
MGLDPDG-E-QSILHPSEIELGETVKEVIARVDD---LRPD-RVVFDSL-SELRL--LA---QNPLR--YRRQIL--ALK
MGLDPDG-E-QSILHPSEIELGETVKEVIARVDD---LRPD-RVVFDSL-SELRL--LA---QNPLR--YRRQIL--ALK
MGLDPDS-E-QSILHPSEIELGETVREVITRVEA---LKPE-RVVFDSL-SELRL--LA---QNPLR--YRRQIL--ALK
MGLDPDS-E-QSILHPSEIELGETVREVIARVEA---LKPE-RVVFDSL-SELRL--LA---QNPLR--YRRQIL--ALK
MGLDPDS-E-QSILHPSEIELGETVREVIARVEA---LKPE-RVVFDSL-SELRL--LA---QNPLR--YRRQIL--ALK
DSLQPDE-Q-YTMFHPSEVELGATSQRIIADVET---LKPT-RVVFDSL-SELRL--LA---GNSLR--YRRQIL--ALK
QALQPEE-Q-YTVFHPSEVELGETTVRLLKEVEQ---VNPR-RVVFDSL-SELRL--LA---GSSLR--YRRQIL--ALK
DALEPDE-Q-HTMFHPSEVELGETTLRILADVEK---LRPS-RVVFDSL-SELRL--MA---GSSLR--YRRQIL--ALK
DALEPDD-Q-YTMFHPSEVELGETTLRILADVEK---IKPS-RVVFDSL-SELRL--LA---GGSLR--YRRQIL--ALK
DALEPDE-Q-YTMFHPSEVELSETTLRILADVDV---IKPT-RIVFDSL-SELRL--LA---GGSLR--YRRQIL--ALK
AALEPDE-Q-YTMFHPSEVELSETTLRILSDVDV---IKPS-RVVFDSL-SELRL--LA---GSSLR--YRRQIL--ALK
AALEPDE-Q-YTMFHPSEVELSETTLKILSDVDV---IKPT-RVVFDSL-SELRL--LA---GSSLR--YRRQIL--ALK
TALEPDE-Q-YTMFHPSEVELSETTLRILSDVDV---LKPS-RVVFDSL-SELRL--LA---GSSLR--YRRQIL--ALK
TALEPDE-Q-YTMFHPSEVELSETTLRILSDVDV---LKPS-RVVFDSL-SELRL--LA---GSSLR--YRRQIL--ALK
AALEPDE-Q-YTMFHPSEVELSETTLRILSDVDV---LKPS-RVVFDSL-SELRL--LA---GSSLR--YRRQIL--ALK
AALEPDE-Q-YTMFHPSEVELSETTLRILSDVDV---LKPS-RVVFDSL-SELRL--LA---GSSLR--YRRQIL--ALK
DSLQPEE-Q-YTMFHPSEVELSETTLRLLRDVEA---IKPS-RIVFDSL-SELRL--LS---GTSLR--YRRQIL--ALK
DSLHPEE-Q-YTMFHPSEVELSETTLRILSDVDT---LKPS-RIVFDSL-SELRL--LS---GTSLR--YRRQIL--ALK
DSLQPEE-Q-YTMFHPSEVELSETTLRILSDVDT---LKPS-RIVFDSL-SELRL--LS---GTSLR--YRRQIL--ALK
DSLEPDE-Q-YTMFHPSEVELSETTLRILADVDA---IRPT-RVVFDSL-SELRL--LA---GNSLR--YRRQIL--ALK
DALEPEE-Q-YTMFHPSEVELSETTLKILADVEQ---LRPN-RVVFDSL-SELRL--LA---GNSLR--YRRQIL--ALK
DALEPEE-Q-YTMFHPSEVELSETTLKILADVEQ---LRPQ-RVVFDSL-SELRL--LA---GSSLR--YRRQIL--ALK
AVLRPDD-H-YTMFHPSEVELGETTRTILEEVDR---INPK-RVVFDSL-SELRL--IA---GSPLL--YRRQIL--ALK
EALRPDD-Q-YTMFHPSEVELGETTRTILEDVER---IQPK-RVVFDSL-SELRL--LA---GNSLR--YRRQIL--ALK
AELEPDN-Q-YSMFQPSEVELAETTRTILAEVER---MKPR-RVVIDSL-SEMRL--LA---QNPLR--YRRQIL--ALK
RDLDPEH-Q-YTMFQPSEVELNITTKEILDIVDR---LKPR-RVIIDSL-SEIKL--LA---QNALR--FRRQVL--ALK
KDLDPDN-Q-YVMFQPSEVELNVTTREILEAVDR---IQPK-RVIIDSL-SEIKL--LA---QNALR--FRRQVL--SLK
RDLDPDN-Q-YVMFQPSEVELNVTTREILEAVDR---IQPK-RVVIDSL-SEIKL--LA---QNALR--FRRQVL--SLK
KGLSADE-N-LTMYNPSEVELSETTRAVLESVER---TQPR-RVVFDSL-SEMRL--LA---QSSLR--YRRQIL--ALK
GDLLGDT-D-LTMYHPSEVELGETTKRVLQAVER---YKPT-RMVLDSL-SELRL--LA---QTSLR--YRRQIL--ALK
HDLFGDS-E-LTMYHPSEVELNETTKRILEAVER---FKPT-RMVLDSL-SELRL--LA---QSSLR--YRRQIL--AFK
LDLFGDA-E-LTMYHPSEVELSETTKRVLEAVER---CKPR-RMVLDSL-SELRL--LA---QSSLR--YRRQIL--ALK
SDLFGDA-E-LTMYHPSEVELSETTKRVLEAVER---CKPR-RMVLDSL-SELRL--LA---QSSLR--YRRQIL--ALK
LQVDGES-D-LTMYHPSEVELSTTTRKALSAVER---LRPT-RMVFDSL-SELRL--LA---QSSLR--YRRQIL--AIK
GELDGDA-E-LTMYHPSEVELTETTRQVLQAVQR---VNPS-RMVFDSL-SELRL--LA---QSSLR--YRRQIL--ALK
[truncated: 1,078,634 more chars]
