# Supplementary material for: From primordial clocks to circadian oscillators
Source: Nature. 2023 Mar 22;616(7955):183–9. doi: 10.1038/s41586-023-05836-9 (PMC10076222; doi:10.1038/s41586-023-05836-9)
Supplement: Supplementary file 4 — Initial multiple-sequence alignment and phylogenetic tree for KaiC. [file 41586_2023_5836_MOESM4_ESM.zip › Dataset1/KaiC_Overview_RAxML.tree]

#NEXUS
begin taxa;
	dimensions ntax=1583;
	taxlabels
	'WP_002553646.1'[&!color=#ff3333]
	'WP_002615658.1'
	'WP_002617630.1'
	'WP_002633920.1'
	'WP_002640889.1'
	'WP_002647828.1'
	'WP_002651471.1'
	'WP_002760201.1'
	'WP_002775266.1'
	'WP_002777334.1'
	'WP_002797104.1'
	'WP_002800411.1'
	'WP_002804529.1'
	'WP_003181332.1'
	'WP_003191247.1'
	'WP_003202301.1'
	'WP_003225112.1'
	'WP_003230706.1'
	'WP_003285376.1'
	'WP_003294251.1'
	'WP_003410248.1'
	'WP_003416453.1'
	'WP_003474597.1'
	'WP_003478020.1'
	'WP_003517052.1'
	'WP_003541884.1'
	'WP_003601027.1'
	'WP_003604658.1'
	'WP_004044302.1'
	'WP_004046405.1'
	'WP_004176449.1'
	'WP_004272262.1'
	'WP_004417880.1'
	'WP_004581455.1'
	'WP_004596793.1'
	'WP_004658102.1'
	'WP_004884923.1'
	'WP_004999826.1'
	'WP_005558096.1'
	'WP_005788292.1'
	'WP_005852007.1'
	'WP_005892963.1'
	'WP_005996364.1'
	'WP_006043362.1'
	'WP_006047729.1'
	'WP_006099703.1'
	'WP_006103975.1'
	'WP_006105684.1'
	'WP_006105815.1'
	'WP_006112651.1'
	'WP_006171918.1'
	'WP_006273018.1'
	'WP_006274275.1'
	'WP_006313592.1'
	'WP_006432794.1'
	'WP_006454882.1'
	'WP_006510280.1'
	'WP_006516812.1'
	'WP_006528966.1'
	'WP_006600642.1'
	'WP_006610758.1'
	'WP_006613309.1'
	'WP_006618254.1'
	'WP_006630443.1'
	'WP_006632120.1'
	'WP_006652507.1'
	'WP_006672268.1'
	'WP_006909204.1'
	'WP_006929401.1'
	'WP_006979792.1'
	'WP_007162859.1'
	'WP_007176118.1'
	'WP_007191623.1'
	'WP_007222749.1'
	'WP_007244012.1'
	'WP_007251818.1'
	'WP_007256371.1'
	'WP_007259933.1'[&!color=#ff3333]
	'WP_007276524.1'
	'WP_007304478.1'
	'WP_007329176.1'
	'WP_007334840.1'
	'WP_007353369.1'
	'WP_007356119.1'
	'WP_007360305.1'
	'WP_007406584.1'
	'WP_007416082.1'
	'WP_007541293.1'
	'WP_007562600.1'
	'WP_007609067.1'
	'WP_007760261.1'
	'WP_007809188.1'
	'WP_007817703.1'
	'WP_007853303.1'
	'WP_007857157.1'
	'WP_007878468.1'
	'WP_007905590.1'
	'WP_007914943.1'
	'WP_007916835.1'
	'WP_007921103.1'
	'WP_007949271.1'
	'WP_007954541.1'
	'WP_007963556.1'
	'WP_007970585.1'
	'WP_007996659.1'
	'WP_008006438.1'
	'WP_008061289.1'
	'WP_008069933.1'
	'WP_008079485.1'
	'WP_008082202.1'
	'WP_008085956.1'
	'WP_008117290.1'
	'WP_008133675.1'
	'WP_008156387.1'
	'WP_008182354.1'
	'WP_008200829.1'
	'WP_008276873.1'
	'WP_008317809.1'
	'WP_008324914.1'
	'WP_008346739.1'
	'WP_008367613.1'
	'WP_008385882.1'
	'WP_008424570.1'
	'WP_008441782.1'
	'WP_008450775.1'
	'WP_008492119.1'
	'WP_008577399.1'
	'WP_008584016.1'
	'WP_008606022.1'
	'WP_008653696.1'
	'WP_008657993.1'
	'WP_008666069.1'
	'WP_008847027.1'
	'WP_008870988.1'
	'WP_008931838.1'
	'WP_008962542.1'
	'WP_008962690.1'
	'WP_008966258.1'
	'WP_008967104.1'
	'WP_008969032.1'
	'WP_008970819.1'
	'WP_009026624.1'
	'WP_009028387.1'
	'WP_009031973.1'
	'WP_009148415.1'
	'WP_009344092.1'
	'WP_009402612.1'
	'WP_009459931.1'
	'WP_009491987.1'
	'WP_009507516.1'
	'WP_009517521.1'
	'WP_009543242.1'
	'WP_009546510.1'
	'WP_009602244.1'
	'WP_009626106.1'
	'WP_009633153.1'
	'WP_009665862.1'
	'WP_009762766.1'
	'WP_009763563.1'
	'WP_009768408.1'
	'WP_009782898.1'
	'WP_009784629.1'
	'WP_009798029.1'
	'WP_009826280.1'
	'WP_009962022.1'
	'WP_010039105.1'
	'WP_010160605.1'
	'WP_010171101.1'
	'WP_010184944.1'
	'WP_010209544.1'
	'WP_010310800.1'
	'WP_010315422.1'
	'WP_010363704.1'
	'WP_010378335.1'
	'WP_010445752.1'
	'WP_010460440.1'
	'WP_010562835.1'
	'WP_010583327.1'
	'WP_010584668.1'
	'WP_010647777.1'
	'WP_010872549.1'
	'WP_010873229.1'
	'WP_010874243.1'
	'WP_010876718.1'
	'WP_010884929.1'
	'WP_010915347.1'
	'WP_010916110.1'
	'WP_010974732.1'
	'WP_010997037.1'
	'WP_011036831.1'
	'WP_011056334.1'
	'WP_011061528.1'
	'WP_011084967.1'
	'WP_011124085.1'
	'WP_011130786.1'
	'WP_011155580.1'
	'WP_011242648.1'
	'WP_011267691.1'
	'WP_011330625.1'
	'WP_011331300.1'
	'WP_011359364.1'
	'WP_011365071.1'
	'WP_011390295.1'
	'WP_011391043.1'
	'WP_011422231.1'
	'WP_011490753.1'
	'WP_011499837.1'
	'WP_011501166.1'
	'WP_011508322.1'
	'WP_011613180.1'
	'WP_011620130.1'
	'WP_011628377.1'
	'WP_011815014.1'
	'WP_011910254.1'
	'WP_011913987.1'
	'WP_011924603.1'
	'WP_011925164.1'
	'WP_011933860.1'
	'WP_011958063.1'
	'WP_011970576.1'
	'WP_011979552.1'
	'WP_012025984.1'
	'WP_012042595.1'
	'WP_012044396.1'
	'WP_012046402.1'
	'WP_012107041.1'
	'WP_012122600.1'
	'WP_012161596.1'
	'WP_012255253.1'
	'WP_012259117.1'
	'WP_012301809.1'
	'WP_012305921.1'
	'WP_012318319.1'
	'WP_012319918.1'
	'WP_012334435.1'
	'WP_012335580.1'
	'WP_012373928.1'
	'WP_012405197.1'
	'WP_012409410.1'
	'WP_012438597.1'
	'WP_012452000.1'
	'WP_012452092.1'
	'WP_012456289.1'
	'WP_012493859.1'
	'WP_012498632.1'
	'WP_012500896.1'
	'WP_012520347.1'
	'WP_012566376.1'
	'WP_012591767.1'
	'WP_012597132.1'
	'WP_012598007.1'
	'WP_012615922.1'
	'WP_012616632.1'
	'WP_012618294.1'
	'WP_012625842.1'
	'WP_012648639.1'
	'WP_012724204.1'
	'WP_012746799.1'
	'WP_012751946.1'
	'WP_012778874.1'
	'WP_012791957.1'
	'WP_012828222.1'
	'WP_012831784.1'
	'WP_012939941.1'
	'WP_012940750.1'
	'WP_012954135.1'
	'WP_012969927.1'
	'WP_013038357.1'
	'WP_013093041.1'
	'WP_013193181.1'
	'WP_013296267.1'
	'WP_013321813.1'
	'WP_013323584.1'
	'WP_013341879.1'
	'WP_013467568.1'
	'WP_013488821.1'
	'WP_013490394.1'
	'WP_013499856.1'
	'WP_013535847.1'
	'WP_013542015.1'
	'WP_013570659.1'
	'WP_013591546.1'
	'WP_013637528.1'
	'WP_013683501.1'
	'WP_013683588.1'
	'WP_013849746.1'
	'WP_013895416.1'
	'WP_013897585.1'
	'WP_013898288.1'
	'WP_013899737.1'
	'WP_013983515.1'
	'WP_014219424.1'
	'WP_014253152.1'
	'WP_014253215.1'
	'WP_014263932.1'
	'WP_014338185.1'
	'WP_014397980.1'
	'WP_014398623.1'
	'WP_014413714.1'
	'WP_014430148.1'
	'WP_014507437.1'
	'WP_014597311.1'
	'WP_014689926.1'
	'WP_014690443.1'
	'WP_014718480.1'
	'WP_014776859.1'
	'WP_014821123.1'
	'WP_014972880.1'
	'WP_015053341.1'
	'WP_015053411.1'
	'WP_015081530.1'
	'WP_015110635.1'
	'WP_015112918.1'
	'WP_015119208.1'
	'WP_015121465.1'
	'WP_015123058.1'
	'WP_015131317.1'
	'WP_015133074.1'
	'WP_015138908.1'
	'WP_015140004.1'
	'WP_015142657.1'
	'WP_015145807.1'
	'WP_015147793.1'
	'WP_015151381.1'
	'WP_015153819.1'
	'WP_015155513.1'
	'WP_015158125.1'
	'WP_015163971.1'
	'WP_015167871.1'
	'WP_015167966.1'
	'WP_015171802.1'
	'WP_015173272.1'
	'WP_015174578.1'
	'WP_015176306.1'
	'WP_015179606.1'
	'WP_015180368.1'
	'WP_015185582.1'
	'WP_015188904.1'
	'WP_015191648.1'
	'WP_015193211.1'
	'WP_015193307.1'
	'WP_015197562.1'
	'WP_015202680.1'
	'WP_015215369.1'
	'WP_015218740.1'
	'WP_015221080.1'
	'WP_015225155.1'
	'WP_015230934.1'
	'WP_015276273.1'
	'WP_015279926.1'
	'WP_015316615.1'
	'WP_015329784.1'
	'WP_015409453.1'
	'WP_015592467.1'
	'WP_015635782.1'
	'WP_015688908.1'
	'WP_015785209.1'
	'WP_015790086.1'
	'WP_015824233.1'
	'WP_015955005.1'
	'WP_016196610.1'
	'WP_016391552.1'
	'WP_016568066.1'
	'WP_016859997.1'
	'WP_016871377.1'
	'WP_016878724.1'
	'WP_016903377.1'
	'WP_016945215.1'
	'WP_016952341.1'
	'WP_016974442.1'
	'WP_016974743.1'
	'WP_016982062.1'
	'WP_016987301.1'
	'WP_017116426.1'
	'WP_017127259.1'
	'WP_017138791.1'
	'WP_017264694.1'
	'WP_017289887.1'
	'WP_017293210.1'
	'WP_017293902.1'
	'WP_017307163.1'
	'WP_017317018.1'
	'WP_017483031.1'
	'WP_017662332.1'
	'WP_017683522.1'
	'WP_017709084.1'
	'WP_017719640.1'
	'WP_017738127.1'
	'WP_017747666.1'
	'WP_017905819.1'
	'WP_017991796.1'
	'WP_018210470.1'
	'WP_018259606.1'
	'WP_018397386.1'
	'WP_018424230.1'
	'WP_018433865.1'
	'WP_018459227.1'
	'WP_018612124.1'
	'WP_018646982.1'
	'WP_018871299.1'
	'WP_018899493.1'
	'WP_018902410.1'
	'WP_018934936.1'
	'WP_018945925.1'
	'WP_018946183.1'
	'WP_019095335.1'
	'WP_019183366.1'
	'WP_019237740.1'
	'WP_019302337.1'
	'WP_019305348.1'
	'WP_019342297.1'
	'WP_019495862.1'
	'WP_019502457.1'
	'WP_019504614.1'
	'WP_019570547.1'
	'WP_019590166.1'
	'WP_019590265.1'
	'WP_019656509.1'
	'WP_019903140.1'
	'WP_019942726.1'
	'WP_020094776.1'
	'WP_020214538.1'
	'WP_021006382.1'
	'WP_021031487.1'
	'WP_021166754.1'
	'WP_021207397.1'
	'WP_021318233.1'
	'WP_021493131.1'
	'WP_021695202.1'
	'WP_021696522.1'
	'WP_021761163.1'
	'WP_022681765.1'
	'WP_022690108.1'
	'WP_022720111.1'
	'WP_022825846.1'
	'WP_022978058.1'
	'WP_023066874.1'
	'WP_023071598.1'
	'WP_023449490.1'
	'WP_023455440.1'
	'WP_023462162.1'
	'WP_023495770.1'
	'WP_023628790.1'
	'WP_023669465.1'
	'WP_023682267.1'
	'WP_023689438.1'
	'WP_023693338.1'
	'WP_023705654.1'
	'WP_023724156.1'
	'WP_023734086.1'
	'WP_023742796.1'
	'WP_023761542.1'
	'WP_023819377.1'
	'WP_023823219.1'
	'WP_023826683.1'
	'WP_023829469.1'
	'WP_024013082.1'
	'WP_024020383.1'
	'WP_024079911.1'
	'WP_024337064.1'
	'WP_024339605.1'
	'WP_024342327.1'
	'WP_024343451.1'
	'WP_024351785.1'
	'WP_024507562.1'
	'WP_024511464.1'
	'WP_024546040.1'
	'WP_024618349.1'
	'WP_024641972.1'
	'WP_024646939.1'
	'WP_024650114.1'
	'WP_024658687.1'
	'WP_024663556.1'
	'WP_024665082.1'
	'WP_024673194.1'
	'WP_024678579.1'
	'WP_024682077.1'
	'WP_024684832.1'
	'WP_024694672.1'
	'WP_024710574.1'
	'WP_024743087.1'
	'WP_024781046.1'
	'WP_024830607.1'
	'WP_024904892.1'
	'WP_024940164.1'
	'WP_025038050.1'
	'WP_025109603.1'
	'WP_025132188.1'
	'WP_025213467.1'
	'WP_025215472.1'
	'WP_025225544.1'
	'WP_025227499.1'
	'WP_025240829.1'
	'WP_025259859.1'
	'WP_025291726.1'
	'WP_025390074.1'
	'WP_025548727.1'
	'WP_025591639.1'
	'WP_025602729.1'
	'WP_025662639.1'
	'WP_025781542.1'
	'WP_025856770.1'
	'WP_025991009.1'
	'WP_025995696.1'
	'WP_026067273.1'
	'WP_026073157.1'
	'WP_026078350.1'
	'WP_026083929.1'
	'WP_026099849.1'
	'WP_026100592.1'
	'WP_026101382.1'
	'WP_026105457.1'
	'WP_026139937.1'
	'WP_026176094.1'
	'WP_026199368.1'
	'WP_026236412.1'
	'WP_026350059.1'
	'WP_026440491.1'
	'WP_026447880.1'
	'WP_026721815.1'
	'WP_026733761.1'
	'WP_026789635.1'
	'WP_026817084.1'
	'WP_026897505.1'
	'WP_026985337.1'
	'WP_027047330.1'
	'WP_027083725.1'
	'WP_027103219.1'
	'WP_027132734.1'
	'WP_027144682.1'
	'WP_027158350.1'
	'WP_027167929.1'
	'WP_027195261.1'
	'WP_027213474.1'
	'WP_027232751.1'
	'WP_027315530.1'
	'WP_027316866.1'
	'WP_027355977.1'
	'WP_027363519.1'
	'WP_027401467.1'
	'WP_027517401.1'
	'WP_027540656.1'
	'WP_027569555.1'
	'WP_027584075.1'
	'WP_027597569.1'
	'WP_027602800.1'
	'WP_027605874.1'
	'WP_027612749.1'
	'WP_027616308.1'
	'WP_027718181.1'
	'WP_027778043.1'
	'WP_027801799.1'
	'WP_027804779.1'
	'WP_027844017.1'
	'WP_027866031.1'
	'WP_027923234.1'
	'WP_028052877.1'
	'WP_028054376.1'
	'WP_028079927.1'
	'WP_028090775.1'
	'WP_028133926.1'
	'WP_028138009.1'
	'WP_028145469.1'
	'WP_028147695.1'
	'WP_028177103.1'
	'WP_028196216.1'
	'WP_028210156.1'
	'WP_028250303.1'
	'WP_028251590.1'
	'WP_028361778.1'
	'WP_028368102.1'
	'WP_028456966.1'
	'WP_028616184.1'
	'WP_028622807.1'
	'WP_028752684.1'
	'WP_028947077.1'
	'WP_028947127.1'
	'WP_028952717.1'
	'WP_028969471.1'
	'WP_029007916.1'
	'WP_029219527.1'
	'WP_029290500.1'
	'WP_029530249.1'
	'WP_029534223.1'
	'WP_029618411.1'
	'WP_029619403.1'
	'WP_029633054.1'
	'WP_029907473.1'
	'WP_030138660.1'
	'WP_030432360.1'
	'WP_030912988.1'
	'WP_031252377.1'
	'WP_031318901.1'
	'WP_031361841.1'
	'WP_031439401.1'
	'WP_031456491.1'
	'WP_031525456.1'
	'WP_032609592.1'
	'WP_032613991.1'
	'WP_032625984.1'
	'WP_032633738.1'
	'WP_032645684.1'
	'WP_032662391.1'
	'WP_032704144.1'
	'WP_032860537.1'
	'WP_032875364.1'
	'WP_032885743.1'
	'WP_032897276.1'
	'WP_032919874.1'
	'WP_032921249.1'
	'WP_032925390.1'
	'WP_033044309.1'
	'WP_033054990.1'
	'WP_033062393.1'
	'WP_033535654.1'
	'WP_033902895.1'
	'WP_033965366.1'
	'WP_034097943.1'
	'WP_034105227.1'
	'WP_034119733.1'
	'WP_034127457.1'
	'WP_034146552.1'
	'WP_034154198.1'
	'WP_034235276.1'
	'WP_034293139.1'
	'WP_034385332.1'
	'WP_034424261.1'[&!color=#ff3333]
	'WP_034480757.1'
	'WP_034748703.1'
	'WP_034799898.1'
	'WP_034851131.1'
	'WP_035045328.1'
	'WP_035155584.1'
	'WP_035200817.1'
	'WP_035235906.1'
	'WP_035237946.1'
	'WP_035360872.1'
	'WP_035484098.1'
	'WP_035499025.1'
	'WP_035511483.1'
	'WP_035511728.1'
	'WP_035526498.1'
	'WP_035561329.1'
	'WP_035603663.1'
	'WP_035660821.1'
	'WP_035666736.1'
	'WP_035680078.1'
	'WP_035701317.1'
	'WP_035730728.1'
	'WP_035827924.1'
	'WP_035966363.1'
	'WP_035992861.1'
	'WP_035992929.1'
	'WP_036001391.1'
	'WP_036006558.1'
	'WP_036024970.1'
	'WP_036037438.1'
	'WP_036042794.1'
	'WP_036112810.1'
	'WP_036142290.1'
	'WP_036143212.1'
	'WP_036170604.1'
	'WP_036172260.1'
	'WP_036177328.1'
	'WP_036195386.1'
	'WP_036211333.1'[&!color=#ff3333]
	'WP_036213068.1'
	'WP_036214208.1'
	'WP_036238669.1'
	'WP_036249692.1'
	'WP_036251973.1'
	'WP_036266189.1'
	'WP_036267804.1'
	'WP_036295441.1'
	'WP_036357682.1'
	'WP_036486162.1'
	'WP_036487773.1'
	'WP_036500448.1'
	'WP_036533362.1'
	'WP_036622038.1'
	'WP_036902247.1'
	'WP_036914272.1'
	'WP_036918487.1'
	'WP_036974685.1'
	'WP_037010562.1'
	'WP_037023431.1'
	'WP_037088126.1'
	'WP_037088295.1'
	'WP_037099107.1'
	'WP_037137287.1'
	'WP_037166585.1'
	'WP_037188780.1'
	'WP_037279732.1'
	'WP_037286903.1'
	'WP_037402665.1'
	'WP_037455161.1'
	'WP_037480344.1'
	'WP_037488365.1'
	'WP_037492773.1'
	'WP_037512069.1'
	'WP_037527421.1'
	'WP_037943619.1'
	'WP_037954163.1'
	'WP_037963449.1'
	'WP_037988529.1'
	'WP_038001870.1'
	'WP_038013502.1'
	'WP_038081052.1'
	'WP_038168909.1'
	'WP_038335726.1'
	'WP_038367629.1'
	'WP_038383588.1'
	'WP_038400347.1'
	'WP_038441133.1'
	'WP_038494192.1'
	'WP_038546340.1'
	'WP_038553316.1'
	'WP_038653976.1'
	'WP_038657965.1'
	'WP_038689855.1'
	'WP_038851500.1'
	'WP_038859542.1'
	'WP_038959920.1'
	'WP_038983384.1'
	'WP_039094648.1'
	'WP_039146649.1'
	'WP_039201203.1'
	'WP_039409445.1'
	'WP_039432712.1'
	'WP_039443419.1'
	'WP_039514332.1'
	'WP_039520711.1'
	'WP_039527902.1'
	'WP_039590908.1'
	'WP_039724625.1'
	'WP_039761560.1'
	'WP_039768275.1'
	'WP_039812576.1'
	'WP_040037169.1'
	'WP_040053412.1'
	'WP_040138325.1'
	'WP_040147463.1'
	'WP_040326207.1'
	'WP_040335196.1'
	'WP_040483632.1'
	'WP_040700331.1'
	'WP_040983409.1'
	'WP_041013309.1'
	'WP_041023235.1'
	'WP_041032658.1'
	'WP_041039300.1'
	'WP_041047460.1'
	'WP_041064281.1'
	'WP_041118426.1'
	'WP_041161204.1'
	'WP_041386883.1'
	'WP_041474857.1'
	'WP_041475266.1'
	'WP_041538384.1'
	'WP_041757600.1'
	'WP_041759349.1'
	'WP_041860376.1'
	'WP_041928797.1'
	'WP_041933798.1'
	'WP_041955250.1'
	'WP_042124728.1'
	'WP_042135546.1'
	'WP_042155534.1'
	'WP_042319124.1'
	'WP_042328847.1'
	'WP_042338997.1'
	'WP_042508595.1'
	'WP_042559282.1'
	'WP_042563732.1'
	'WP_042577680.1'[&!color=#ff3333]
	'WP_042579163.1'
	'WP_042598861.1'
	'WP_042610073.1'
	'WP_042672096.1'
	'WP_042681388.1'
	'WP_042699420.1'
	'WP_042702527.1'
	'WP_042730894.1'
	'WP_042850895.1'
	'WP_042944663.1'
	'WP_043049926.1'
	'WP_043151769.1'
	'WP_043189584.1'
	'WP_043229744.1'
	'WP_043334473.1'
	'WP_043347008.1'
	'WP_043355227.1'
	'WP_043359474.1'
	'WP_043362105.1'
	'WP_043382075.1'
	'WP_043406376.1'
	'WP_043431330.1'
	'WP_043431682.1'
	'WP_043458665.1'
	'WP_043524096.1'
	'WP_043540062.1'
	'WP_043604339.1'
	'WP_043692575.1'
	'WP_043694273.1'
	'WP_043711068.1'
	'WP_043713710.1'
	'WP_043726801.1'
	'WP_043737180.1'
	'WP_043762503.1'
	'WP_043812379.1'
	'WP_043889158.1'
	'WP_043908652.1'
	'WP_043969951.1'
	'WP_044105888.1'
	'WP_044190685.1'
	'WP_044193714.1'
	'WP_044198501.1'
	'WP_044200629.1'
	'WP_044201051.1'
	'WP_044304992.1'
	'WP_044314446.1'
	'WP_044318308.1'
	'WP_044320718.1'
	'WP_044335531.1'
	'WP_044341381.1'
	'WP_044419698.1'
	'WP_044430827.1'
	'WP_044437358.1'
	'WP_044561321.1'
	'WP_044572257.1'
	'WP_044589688.1'
	'WP_044660947.1'
	'WP_044901698.1'
	'WP_045056180.1'
	'WP_045058362.1'
	'WP_045158638.1'
	'WP_045161075.1'
	'WP_045173228.1'
	'WP_045391446.1'
	'WP_045429185.1'
	'WP_045458362.1'
	'WP_045490920.1'
	'WP_045580305.1'
	'WP_045829354.1'
	'WP_045867906.1'
	'WP_046000888.1'
	'WP_046033141.1'
	'WP_046048362.1'
	'WP_046055085.1'
	'WP_046064250.1'
	'WP_046068179.1'
	'WP_046114981.1'
	'WP_046144166.1'
	'WP_046162666.1'
	'WP_046173074.1'
	'WP_046192202.1'
	'WP_046216639.1'
	'WP_046228509.1'
	'WP_046237016.1'
	'WP_046243738.1'
	'WP_046271718.1'
	'WP_046273700.1'
	'WP_046280119.1'
	'WP_046281807.1'
	'WP_046311948.1'
	'WP_046348231.1'
	'WP_046383506.1'
	'WP_046477483.1'
	'WP_046489477.1'
	'WP_046599217.1'
	'WP_046620762.1'
	'WP_046627263.1'
	'WP_046632392.1'
	'WP_046658431.1'
	'WP_046669125.1'
	'WP_046685766.1'
	'WP_046712385.1'
	'WP_046764220.1'
	'WP_046819977.1'
	'WP_046861824.1'
	'WP_046936459.1'
	'WP_046965090.1'
	'WP_046968955.1'
	'WP_047125551.1'
	'WP_047229100.1'
	'WP_047286908.1'
	'WP_047294604.1'
	'WP_047304706.1'
	'WP_047307944.1'
	'WP_047324894.1'
	'WP_047339929.1'
	'WP_047412477.1'
	'WP_047494514.1'
	'WP_047528669.1'
	'WP_047541994.1'
	'WP_047562953.1'
	'WP_047597165.1'
	'WP_047696815.1'
	'WP_047703218.1'
	'WP_047738712.1'
	'WP_047785635.1'
	'WP_047812351.1'
	'WP_047826085.1'
	'WP_047855816.1'
	'WP_047860338.1'
	'WP_047861107.1'
	'WP_047867070.1'
	'WP_048016431.1'
	'WP_048044540.1'
	'WP_048050619.1'
	'WP_048079954.1'
	'WP_048091397.1'
	'WP_048096150.1'
	'WP_048106624.1'
	'WP_048136810.1'
	'WP_048176629.1'
	'WP_048182014.1'
	'WP_048329626.1'
	'WP_048347099.1'
	'WP_048393510.1'
	'WP_048428474.1'
	'WP_048435262.1'
	'WP_048440077.1'
	'WP_048443629.1'
	'WP_048445868.1'
	'WP_048451064.1'
	'WP_048452955.1'
	'WP_048464371.1'
	'WP_048576774.1'
	'WP_048730649.1'
	'WP_048861095.1'
	'WP_048868184.1'
	'WP_048885631.1'
	'WP_048907090.1'
	'WP_049341535.1'
	'WP_049713303.1'
	'WP_049749611.1'
	'WP_049749828.1'
	'WP_049762037.1'
	'WP_050022936.1'
	'WP_050028266.1'
	'WP_050049428.1'
	'WP_050402101.1'
	'WP_050404679.1'
	'WP_050412176.1'
	'WP_050463988.1'
	'WP_050478944.1'
	'WP_050630003.1'
	'WP_050735029.1'
	'WP_050878568.1'
	'WP_050911569.1'
	'WP_051007272.1'
	'WP_051013225.1'
	'WP_051072165.1'
	'WP_051093004.1'
	'WP_051093345.1'
	'WP_051097137.1'
	'WP_051103269.1'
	'WP_051103438.1'
	'WP_051120903.1'
	'WP_051140986.1'
	'WP_051200352.1'
	'WP_051276519.1'
	'WP_051293538.1'
	'WP_051359664.1'
	'WP_051381757.1'
	'WP_051381812.1'
	'WP_051423674.1'[&!color=#ff3333]
	'WP_051512612.1'
	'WP_051557218.1'
	'WP_051561860.1'
	'WP_051582678.1'
	'WP_051595316.1'
	'WP_051628625.1'
	'WP_051657507.1'
	'WP_051718901.1'
	'WP_051768300.1'
	'WP_051872303.1'
	'WP_051900666.1'
	'WP_051904123.1'
	'WP_051909923.1'
	'WP_051991276.1'
	'WP_052031929.1'
	'WP_052140402.1'
	'WP_052148501.1'
	'WP_052200879.1'
	'WP_052203492.1'
	'WP_052214232.1'
	'WP_052235163.1'
	'WP_052299633.1'
	'WP_052346477.1'
	'WP_052402109.1'
	'WP_052458783.1'
	'WP_052496798.1'
	'WP_052519146.1'
	'WP_052640075.1'
	'WP_052868628.1'
	'WP_052963339.1'
	'WP_053000797.1'
	'WP_053058595.1'
	'WP_053119490.1'
	'WP_053201583.1'
	'WP_053256507.1'
	'WP_053421341.1'
	'WP_053456631.1'
	'WP_053474504.1'
	'WP_053503245.1'
	'WP_053527355.1'
	'WP_053571037.1'
	'WP_053572284.1'
	'WP_053610321.1'
	'WP_053622566.1'
	'WP_053622738.1'
	'WP_053700265.1'
	'WP_053836270.1'
	'WP_053837927.1'
	'WP_053840811.1'[&!color=#ff3333]
	'WP_053932560.1'
	'WP_054046194.1'
	'WP_054058150.1'
	'WP_054069856.1'
	'WP_054087602.1'
	'WP_054091095.1'
	'WP_054098416.1'
	'WP_054143235.1'
	'WP_054161728.1'
	'WP_054263903.1'
	'WP_054464589.1'
	'WP_054467489.1'
	'WP_054614816.1'
	'WP_054921655.1'
	'WP_054937721.1'
	'WP_054986022.1'
	'WP_054989219.1'
	'WP_054992852.1'
	'WP_055000025.1'
	'WP_055006335.1'
	'WP_055008842.1'
	'WP_055084086.1'
	'WP_055092892.1'
	'WP_055486450.1'
	'WP_055562603.1'
	'WP_055753691.1'
	'WP_055780345.1'
	'WP_055793403.1'
	'WP_055799756.1'
	'WP_055826744.1'
	'WP_055831034.1'
	'WP_055844452.1'
	'WP_055844916.1'
	'WP_055879144.1'
	'WP_055881414.1'
	'WP_055886064.1'
	'WP_055895045.1'
	'WP_055927672.1'
	'WP_055954022.1'
	'WP_055957084.1'
	'WP_055980846.1'
	'WP_056024804.1'
	'WP_056045310.1'
	'WP_056049283.1'
	'WP_056051673.1'
	'WP_056058899.1'
	'WP_056086509.1'
	'WP_056092953.1'
	'WP_056102366.1'
	'WP_056109912.1'
	'WP_056115214.1'
	'WP_056115709.1'
	'WP_056122488.1'
	'WP_056139539.1'
	'WP_056145648.1'
	'WP_056145851.1'
	'WP_056152352.1'
	'WP_056160697.1'[&!color=#ff3333]
	'WP_056167148.1'
	'WP_056169946.1'
	'WP_056178314.1'
	'WP_056184992.1'
	'WP_056194980.1'
	'WP_056197053.1'
	'WP_056198635.1'
	'WP_056199823.1'
	'WP_056216550.1'
	'WP_056237882.1'
	'WP_056251789.1'
	'WP_056253504.1'
	'WP_056260572.1'
	'WP_056263986.1'
	'WP_056277913.1'
	'WP_056281671.1'
	'WP_056282654.1'
	'WP_056304451.1'
	'WP_056319875.1'
	'WP_056321090.1'
	'WP_056322803.1'
	'WP_056323253.1'
	'WP_056328073.1'
	'WP_056343496.1'
	'WP_056350529.1'
	'WP_056355098.1'
	'WP_056359423.1'
	'WP_056361006.1'
	'WP_056361654.1'
	'WP_056365408.1'
	'WP_056372081.1'
	'WP_056376995.1'
	'WP_056380228.1'
	'WP_056383403.1'
	'WP_056394640.1'
	'WP_056396195.1'
	'WP_056417296.1'
	'WP_056420407.1'
	'WP_056423217.1'
	'WP_056427032.1'
	'WP_056435797.1'
	'WP_056452139.1'
	'WP_056452716.1'
	'WP_056453495.1'
	'WP_056453716.1'
	'WP_056464056.1'
	'WP_056464517.1'
	'WP_056467678.1'
	'WP_056476263.1'
	'WP_056477189.1'
	'WP_056477470.1'
	'WP_056481718.1'
	'WP_056493261.1'
	'WP_056495249.1'
	'WP_056501048.1'
	'WP_056501480.1'
	'WP_056524585.1'
	'WP_056527239.1'
	'WP_056528331.1'
	'WP_056541727.1'
	'WP_056563776.1'
	'WP_056582473.1'
	'WP_056606310.1'
	'WP_056616761.1'
	'WP_056633026.1'
	'WP_056660754.1'
	'WP_056663004.1'
	'WP_056684593.1'
	'WP_056700051.1'
	'WP_056708010.1'
	'WP_056724711.1'
	'WP_056743745.1'
	'WP_056754090.1'
	'WP_056768704.1'
	'WP_056783222.1'
	'WP_056789781.1'
	'WP_056813652.1'
	'WP_056818765.1'
	'WP_056819149.1'
	'WP_056839621.1'
	'WP_056847848.1'
	'WP_056855410.1'
	'WP_056860333.1'
	'WP_056873671.1'
	'WP_056899583.1'
	'WP_057009994.1'
	'WP_057011313.1'
	'WP_057026342.1'
	'WP_057118270.1'
	'WP_057123291.1'
	'WP_057144223.1'
	'WP_057155998.1'
	'WP_057193643.1'
	'WP_057202820.1'
	'WP_057202895.1'
	'WP_057210787.1'
	'WP_057217470.1'
	'WP_057259672.1'
	'WP_057267451.1'
	'WP_057268095.1'
	'WP_057286703.1'
	'WP_057291953.1'
	'WP_057300257.1'
	'WP_057401393.1'
	'WP_057403980.1'
	'WP_057406592.1'
	'WP_057408611.1'
	'WP_057428468.1'
	'WP_057433501.1'
	'WP_057436804.1'
	'WP_057449873.1'
	'WP_057456413.1'
	'WP_057590173.1'
	'WP_057652916.1'
	'WP_057703056.1'
	'WP_057714775.1'
	'WP_057722373.1'
	'WP_057746894.1'
	'WP_057747232.1'
	'WP_057837756.1'
	'WP_057848711.1'
	'WP_057923237.1'
	'WP_057933159.1'
	'WP_057959759.1'
	'WP_058049117.1'
	'WP_058063995.1'
	'WP_058193585.1'
	'WP_058346318.1'
	'WP_058364300.1'
	'WP_058401468.1'
	'WP_058415303.1'
	'WP_058417098.1'
	'WP_058420468.1'
	'WP_058425866.1'
	'WP_058439076.1'
	'WP_058528929.1'
	'WP_058545851.1'
	'WP_058562901.1'
	'WP_058761030.1'
	'WP_058767243.1'
	'WP_058774017.1'
	'WP_058777298.1'
	'WP_058778335.1'
	'WP_058784184.1'
	'WP_058785867.1'
	'WP_058789911.1'
	'WP_058792478.1'
	'WP_058794553.1'
	'WP_058822172.1'
	'WP_058824562.1'
	'WP_058882774.1'
	'WP_058935795.1'
	'WP_059000192.1'
	'WP_059118752.1'
	'WP_059226091.1'
	'WP_059314362.1'
	'WP_059405190.1'
	'WP_059408269.1'
	'WP_060404007.1'
	'WP_060407319.1'
	'WP_060501513.1'
	'WP_060520364.1'
	'WP_060525400.1'
	'WP_060528833.1'
	'WP_060531816.1'
	'WP_060542029.1'
	'WP_060566620.1'
	'WP_060608672.1'
	'WP_060637724.1'
	'WP_060707707.1'
	'WP_060735226.1'
	'WP_060737329.1'
	'WP_060742520.1'
	'WP_060753002.1'
	'WP_060768116.1'[&!color=#ff3333]
	'WP_060771350.1'
	'WP_060839107.1'
	'WP_060843469.1'
	'WP_060847644.1'
	'WP_060848551.1'
	'WP_060850371.1'
	'WP_061027343.1'
	'WP_061027478.1'
	'WP_061138006.1'
	'WP_061160389.1'
	'WP_061160793.1'
	'WP_061162541.1'
	'WP_061290993.1'
	'WP_061374264.1'
	'WP_061436952.1'
	'WP_061545690.1'
	'WP_061609245.1'
	'WP_061618513.1'
	'WP_061622502.1'
	'WP_061849354.1'
	'WP_061879328.1'
	'WP_061911631.1'
	'WP_061937933.1'
	'WP_061939164.1'
	'WP_061977919.1'
	'WP_062000200.1'
	'WP_062002895.1'
	'WP_062017321.1'
	'WP_062119176.1'
	'WP_062126988.1'
	'WP_062129466.1'
	'WP_062167808.1'
	'WP_062170752.1'
	'WP_062179709.1'
	'WP_062249961.1'
	'WP_062256544.1'
	'WP_062258456.1'
	'WP_062281148.1'
	'WP_062283470.1'
	'WP_062294774.1'
	'WP_062364416.1'
	'WP_062371934.1'
	'WP_062372784.1'
	'WP_062391006.1'
	'WP_062423830.1'
	'WP_062444781.1'
	'WP_062448673.1'
	'WP_062458489.1'
	'WP_062478209.1'
	'WP_062553785.1'
	'WP_062577747.1'
	'WP_062588964.1'
	'WP_062596763.1'
	'WP_062599782.1'
	'WP_062607695.1'
	'WP_062628831.1'
	'WP_062842157.1'
	'WP_063030086.1'
	'WP_063202275.1'
	'WP_063320936.1'
	'WP_063396290.1'
	'WP_063464541.1'
	'WP_063499548.1'
	'WP_063542705.1'
	'WP_063572428.1'
	'WP_063694861.1'
	'WP_063714879.1'
	'WP_063730667.1'
	'WP_063738535.1'
	'WP_063776689.1'
	'WP_063808047.1'
	'WP_063871885.1'
	'WP_063954260.1'
	'WP_063981606.1'
	'WP_063986922.1'
	'WP_063987179.1'
	'WP_064055124.1'
	'WP_064118000.1'
	'WP_064308015.1'
	'WP_064362665.1'
	'WP_064381707.1'
	'WP_064389870.1'
	'WP_064452489.1'
	'WP_064481823.1'
	'WP_064508394.1'
	'WP_064539749.1'
	'WP_064587628.1'
	'WP_064596462.1'
	'WP_064628642.1'
	'WP_064677609.1'
	'WP_064838780.1'[&!color=#ff3333]
	'WP_065049073.1'
	'WP_065088476.1'
	'WP_065203645.1'
	'WP_065257902.1'
	'WP_065305863.1'
	'WP_065310516.1'
	'WP_065449743.1'
	'WP_065466518.1'
	'WP_065660564.1'
	'WP_065662775.1'
	'WP_065713014.1'
	'WP_065873072.1'
	'WP_065884293.1'
	'WP_065890965.1'
	'WP_065892760.1'
	'WP_065905363.1'
	'WP_065909351.1'
	'WP_065930198.1'
	'WP_065933248.1'
	'WP_065941535.1'
	'WP_065943242.1'
	'WP_065946983.1'
	'WP_065953573.1'
	'WP_065991403.1'
	'WP_066005471.1'
	'WP_066119885.1'
	'WP_066120850.1'
	'WP_066121258.1'
	'WP_066127574.1'
	'WP_066211460.1'
	'WP_066340998.1'
	'WP_066348214.1'
	'WP_066349046.1'
	'WP_066349766.1'
	'WP_066411711.1'
	'WP_066510124.1'
	'WP_066516330.1'
	'WP_066563846.1'
	'WP_066589311.1'
	'WP_066602363.1'
	'WP_066615535.1'
	'WP_066640769.1'
	'WP_066658653.1'
	'WP_066663471.1'
	'WP_066669688.1'
	'WP_066783487.1'
	'WP_066789626.1'
	'WP_066809427.1'
	'WP_066818020.1'
	'WP_066831525.1'
	'WP_066847216.1'
	'WP_066911230.1'
	'WP_066919560.1'
	'WP_066927537.1'
	'WP_066964802.1'
	'WP_067056243.1'
	'WP_067095930.1'
	'WP_067195460.1'
	'WP_067273079.1'
	'WP_067647799.1'
	'WP_067728965.1'
	'WP_067763280.1'
	'WP_067769268.1'
	'WP_067928646.1'
	'WP_068013055.1'
	'WP_068019289.1'
	'WP_068026384.1'
	'WP_068045129.1'
	'WP_068089329.1'
	'WP_068131794.1'[&!color=#ff3333]
	'WP_068139869.1'
	'WP_068192048.1'
	'WP_068234914.1'
	'WP_068248868.1'
	'WP_068323867.1'
	'WP_068383803.1'
	'WP_068399458.1'
	'WP_068420992.1'
	'WP_068507007.1'
	'WP_068578602.1'
	'WP_068588403.1'
	'WP_068631718.1'
	'WP_068644761.1'
	'WP_068681064.1'
	'WP_068729289.1'
	'WP_068788301.1'
	'WP_068817520.1'
	'WP_068837640.1'
	'WP_068849967.1'
	'WP_068876328.1'
	'WP_068933129.1'
	'WP_069023800.1'
	'WP_069040351.1'
	'WP_069062324.1'
	'WP_069064259.1'
	'WP_069069131.1'
	'WP_069077398.1'
	'WP_069263089.1'
	'WP_069321897.1'
	'WP_069328929.1'
	'WP_069333442.1'
	'WP_069335645.1'
	'WP_069349424.1'
	'WP_069474387.1'
	'WP_069551858.1'
	'WP_069585249.1'
	'WP_069661043.1'
	'WP_069787530.1'
	'WP_069968067.1'
	'WP_070009273.1'
	'WP_070035302.1'
	'WP_070152825.1'
	'WP_070152831.1'
	'WP_070157122.1'
	'WP_070219207.1'
	'WP_070251597.1'
	'WP_070260640.1'
	'WP_070268474.1'
	'WP_070282393.1'
	'WP_070305267.1'
	'WP_070310300.1'
	'WP_070427071.1'
	'WP_070730255.1'
	'WP_070732019.1'
	'WP_070996265.1'
	'WP_070999009.1'
	'WP_070999806.1'
	'WP_071076939.1'
	'WP_071172556.1'
	'WP_071189315.1'
	'WP_071317223.1'
	'WP_071322612.1'
	'WP_071360032.1'
	'WP_071455441.1'
	'WP_071484150.1'
	'WP_071488291.1'
	'WP_071495604.1'
	'WP_071517484.1'
	'WP_071638252.1'
	'WP_071801161.1'
	'WP_071899402.1'
	'WP_071903678.1'
	'WP_071910496.1'
	'WP_071916432.1'
	'WP_072346797.1'
	'WP_072405491.1'
	'WP_072441694.1'
	'WP_072454038.1'
	'WP_072598263.1'
	'WP_072603811.1'
	'WP_072619350.1'
	'WP_072717062.1'
	'WP_072780943.1'
	'WP_072821055.1'
	'WP_072836414.1'
	'WP_072858832.1'
	'WP_072868189.1'
	'WP_072953991.1'
	'WP_072970963.1'
	'WP_073041736.1'
	'WP_073140626.1'
	'WP_073162011.1'
	'WP_073212825.1'
	'WP_073239389.1'
	'WP_073265677.1'
	'WP_073282696.1'
	'WP_073300943.1'
	'WP_073393944.1'
	'WP_073411577.1'
	'WP_073432048.1'
	'WP_073476173.1'
	'WP_073522314.1'
	'WP_073548799.1'
	'WP_073558665.1'
	'WP_073565774.1'
	'WP_073594530.1'
	'WP_073595778.1'
	'WP_073596296.1'
	'WP_073599242.1'
	'WP_073599296.1'
	'WP_073609294.1'
	'WP_073619244.1'
	'WP_073627872.1'
	'WP_073630738.1'
	'WP_073634258.1'
	'WP_073642658.1'
	'WP_074238354.1'
	'WP_074265370.1'
	'WP_074301939.1'
	'WP_074489239.1'
	'WP_074529701.1'
	'WP_074549209.1'
	'WP_074635277.1'
	'WP_074655554.1'
	'WP_074657905.1'
	'WP_074772341.1'
	'WP_074823025.1'
	'WP_074876491.1'
	'WP_074885437.1'
	'WP_074907826.1'
	'WP_074948861.1'
	'WP_074957697.1'
	'WP_075008169.1'
	'WP_075008710.1'
	'WP_075080589.1'
	'WP_075096581.1'
	'WP_075159553.1'
	'WP_075161890.1'
	'WP_075213985.1'
	'WP_075219260.1'
	'WP_075219359.1'
	'WP_075286564.1'
	'WP_075287280.1'
	'WP_075291982.1'
	'WP_075304974.1'
	'WP_075353938.1'
	'WP_075360043.1'
	'WP_075379946.1'
	'WP_075381594.1'
	'WP_075389170.1'
	'WP_075506873.1'
	'WP_075599853.1'
	'WP_075615559.1'
	'WP_075625959.1'
	'WP_075792059.1'
	'WP_075801098.1'
	'WP_075888861.1'
	'WP_075906663.1'
	'WP_075945015.1'
	'WP_076013412.1'
	'WP_076031167.1'
	'WP_076037717.1'
	'WP_076039170.1'
	'WP_076057421.1'
	'WP_076069466.1'
	'WP_076200260.1'
	'WP_076373110.1'
	'WP_076377988.1'
	'WP_076384603.1'
	'WP_076443302.1'
	'WP_076562747.1'
	'WP_076567138.1'
;
end;
begin trees;
	tree tree_1 = [&R] ((('WP_040037169.1':1.024302,('WP_067728965.1':0.319905,'WP_010647777.1':0.541242):0.492257):0.215437,(('WP_041047460.1':1.134984,('WP_015592467.1':0.700426,('WP_013488821.1':0.505126,('WP_075389170.1':0.268107,(('WP_034748703.1':0.394355,'WP_071317223.1':0.495592):0.144858,'WP_035660821.1':0.373447):0.067197):0.167805):0.241347):0.270984):0.129252,('WP_037286903.1':0.9407,((('…
end;
begin figtree;
	set appearance.backgroundColorAttribute="Default";
	set appearance.backgroundColour=#ffffff;
	set appearance.branchColorAttribute="User selection";
	set appearance.branchColorGradient=false;
	set appearance.branchLineWidth=1.0;
	set appearance.branchMinLineWidth=0.0;
	set appearance.branchWidthAttribute="Fixed";
	set appearance.foregroundColour=#000000;
	set appearance.hilightingGradient=false;
	set appearance.selectionColour=#2d3680;
	set branchLabels.colorAttribute="User selection";
	set branchLabels.displayAttribute="Branch times";
	set branchLabels.fontName="sansserif";
	set branchLabels.fontSize=8;
	set branchLabels.fontStyle=0;
	set branchLabels.isShown=false;
	set branchLabels.significantDigits=4;
	set layout.expansion=0;
	set layout.layoutType="RECTILINEAR";
	set layout.zoom=0;
	set legend.attribute=null;
	set legend.fontSize=10.0;
	set legend.isShown=false;
	set legend.significantDigits=4;
	set nodeBars.barWidth=4.0;
	set nodeBars.displayAttribute=null;
	set nodeBars.isShown=false;
	set nodeLabels.colorAttribute="User selection";
	set nodeLabels.displayAttribute="Node ages";
	set nodeLabels.fontName="sansserif";
	set nodeLabels.fontSize=8;
	set nodeLabels.fontStyle=0;
	set nodeLabels.isShown=false;
	set nodeLabels.significantDigits=4;
	set nodeShapeExternal.colourAttribute=null;
	set nodeShapeExternal.isShown=false;
	set nodeShapeExternal.minSize=10.0;
	set nodeShapeExternal.scaleType=Width;
	set nodeShapeExternal.shapeType=Circle;
	set nodeShapeExternal.size=4.0;
	set nodeShapeExternal.sizeAttribute=null;
	set nodeShapeInternal.colourAttribute=null;
	set nodeShapeInternal.isShown=false;
	set nodeShapeInternal.minSize=10.0;
	set nodeShapeInternal.scaleType=Width;
	set nodeShapeInternal.shapeType=Circle;
	set nodeShapeInternal.size=4.0;
	set nodeShapeInternal.sizeAttribute=null;
	set polarLayout.alignTipLabels=false;
	set polarLayout.angularRange=0;
	set polarLayout.rootAngle=0;
	set polarLayout.rootLength=100;
	set polarLayout.showRoot=true;
	set radialLayout.spread=0.0;
	set rectilinearLayout.alignTipLabels=false;
	set rectilinearLayout.curvature=0;
	set rectilinearLayout.rootLength=100;
	set scale.offsetAge=0.0;
	set scale.rootAge=1.0;
	set scale.scaleFactor=1.0;
	set scale.scaleRoot=false;
	set scaleAxis.automaticScale=true;
	set scaleAxis.fontSize=8.0;
	set scaleAxis.isShown=false;
	set scaleAxis.lineWidth=1.0;
	set scaleAxis.majorTicks=1.0;
	set scaleAxis.minorTicks=0.5;
	set scaleAxis.origin=0.0;
	set scaleAxis.reverseAxis=false;
	set scaleAxis.showGrid=true;
	set scaleBar.automaticScale=true;
	set scaleBar.fontSize=10.0;
	set scaleBar.isShown=true;
	set scaleBar.lineWidth=1.0;
	set scaleBar.scaleRange=0.0;
	set tipLabels.colorAttribute="User selection";
	set tipLabels.displayAttribute="Names";
	set tipLabels.fontName="sansserif";
	set tipLabels.fontSize=8;
	set tipLabels.fontStyle=0;
	set tipLabels.isShown=true;
	set tipLabels.significantDigits=4;
	set trees.order=true;
	set trees.orderType="decreasing";
	set trees.rooting=true;
	set trees.rootingType="User Selection";
	set trees.transform=false;
	set trees.transformType="cladogram";
end;
