# Supplementary material for: From primordial clocks to circadian oscillators
Source: Nature. 2023 Mar 22;616(7955):183–9. doi: 10.1038/s41586-023-05836-9 (PMC10076222; doi:10.1038/s41586-023-05836-9)
Supplement: Supplementary file 5 — Final multiple-sequence alignment and phylogenetic tree including only species that contain KaiB and KaiC. [file 41586_2023_5836_MOESM5_ESM.zip]

Archive with 4 entries (4 files):
- Dataset2/KaiC_KaiB-required.fas
- Dataset2/KaiC_KaiB-required.tree
- Dataset2/KaiC_annotated_tree_ExtDataFig1a.nex
- Dataset2/KaiC_annotated_tree_ExtDataFig1a.tree
