# Supplementary material for: From primordial clocks to circadian oscillators
Source: Nature. 2023 Mar 22;616(7955):183–9. doi: 10.1038/s41586-023-05836-9 (PMC10076222; doi:10.1038/s41586-023-05836-9)
Supplement: Supplementary file 5 — Final multiple-sequence alignment and phylogenetic tree including only species that contain KaiB and KaiC. [file 41586_2023_5836_MOESM5_ESM.zip › Dataset2/KaiC_KaiB-required.fas]

>K9SHM3_9CYAN_RECA
---------------MAPAK---------------------------SSTSA----------------ASNNSSNSSKASKSNAAAIDKKLDPEKKRALD------VVLQK-----IEKDHGKGSIMRLG---------------DAA-------AMRVATIPSGA----LTLDLALGGGLPR----GRVIEVYGPESSGKTTLVLHAIAEV-------------QKQ-GGI-------------------------------------------------------AAFVD-AEHALDP--TYAARV-----------GVDI-DNL-----------LVSQPD---------------------------TGEMA-----------------------------LEIVDQLVRS---MAVDIVAIDSVAALVPRAEIEGEMGDSHMGLQARLMSQALRKITGNIG-RSNCTVVFLNQLR---Q--KIG--IS-YG----SPEVTTGGTALKFYASV----------RLDIRRIQTLKKG---------------AEEYGIRAKVKVAKN-----------------------------------------KVAPPFRIAEFDIIFGK----GISRM-----------------------------------GCLLDL--------AEEMDIVTRRGAWY-----------------S------YNGD---------------------------------------------------------------------------------------------------------------------------------------------------------------------------NLA-------QGRD---------N----------TIKHMEENLE-----FAQTVEK-QV------------------------------------------------------REKLAL-----GTQV-SA-------------------------MVP--------GA-------PD----ADEETA--EEF---------------------------------------------------------------------------------------------------------------------------------------------
>K9THT8_9CYAN_RECA
---------------MTHL----------------------------------------------------------------------------------------------------------------------------------------NRQIQKFGTGA----LTLDVALGGGLPK----GRAIEIFGPESAGKTTVALHAIAQI-------------QKI-GGI-------------------------------------------------------AAFID-AEHALDP--AYAVKI-----------GVDI-NRL-----------LVSQPD---------------------------TGEMA-----------------------------LEISDRLVRS---AAVDLVAIDSVAALVPEAEIAGAMGETASSLQAQLMRYWLRKITHNMR-RSDCAVIFLNQLR---H--NFY---S-IA----GPETTAGGDSLKFYASV----------RIDLRPMQVLSNG---------------VEDYGIRVQAKVVKN-----------------------------------------KVAPPFKVGEFDIIFGQ----GISNL-----------------------------------GCVFDF--------GEKLRLITWKRSGY-----------------R------YQGK---------------------------------------------------------------------------------------------------------------------------------------------------------------------------AIG-------QSRC---------E----------CLSYLERDLK-----LYEHLEK-T-----------VLKVLKLRADS--------------------------------------------------------------------------------------------------------------------------------------------------------------------------------------------------------------------------------------------------------------
>KaiC_TV
---------------MTNL----------P------------------EHQ-----------------SS------------------PT--------------------E------------Q-----------------------S-------SAEVKKIPTMI----EGFDDISHGGLPQ----GRTTLVSGTSGTGKTLFAVQFLYNG-------------ITIFNEP-------------------------------------------------------GIFVT-FEESPQDIIKNALSF-----------GWNL-QSL---IDQGKLF-ILDAS------P------------DPDGQEV--AGDFD-------------------------LSALIERIQYAIRK---YKATRVSIDSVTAVFQQY-------DA-----ASVVRREIFRLAFRLK-QLGVTTIMTTERV---D--EYG---P-VA-RF-GVEEFVSDNVVILRNVL-------EG-ERRRRTVEILKLR-GTTHMKGEYPFTI--NN-GINIFPLG-AM---------RLTQR-------SS------------------NVRVSSGVKTLDEMCG---G-GFFKD-SIILATGATGTGKTLLVSK----FLETGCQQGERALLFAY--------EESRAQLSRNASSW--GIDFEELE--------------RRGL------LRIIC-------------AYPESAGLEDHLQIIKSEIADF----KPSRVAIDSLSALARGVS--------------------------------------------------------------NNA---------FRQFVIGVTGFAKQEE-ITGFFTNT-TD-QFM--------GS------N---S-ITE----S-HISTITDTIL-----LLQYVEI-R------GEMSRAINVFKMRGSWHDKGI----------------------------RE-YVIT-EK-GAEI-RD---------------SF-RNFE-G-IIS--------GT-------PT--R-I-SV----DE--------------KT------------------------------------------ELARIAKGMQDLESE---------------------------------------------------------------------
>KaiC_TE
---------------MTNL----------P------------------EHQ-----------------SS------------------PT--------------------E------------Q-----------------------S-------SAEVKKIPTMI----EGFDDISHGGLPQ----GRTTLVSGTSGTGKTLFAVQFLYNG-------------ITIFNEP-------------------------------------------------------GIFVT-FEESPQDIIKNALSF-----------GWNL-QSL---IDQGKLF-ILDAS------P------------DPDGQEV--AGDFD-------------------------LSALIERIQYAIRK---YKATRVSIDSVTAVFQQY-------DA-----ASVVRREIFRLAFRLK-QLGVTTIMTTERV---D--EYG---P-VA-RF-GVEEFVSDNVVILRNVL-------EG-ERRRRTVEILKLR-GTTHMKGEYPFTI--NN-GINIFPLG-AM---------RLTQR-------SS------------------NVRVSSGVKTLDEMCG---G-GFFKD-SIILATGATGTGKTLLVSK----FLETGCQQGERALLFAY--------EESRAQLSRNASSW--GIDFEELE--------------RRGL------LRIIC-------------AYPESAGLEDHLQIIKSEIADF----KPSRVAIDSLSALARGVS--------------------------------------------------------------NNA---------FRQFVIGVTGFAKQEE-ITGFFTNT-TD-QFM--------GS------N---S-ITE----S-HISTITDTIL-----LLQYVEI-R------GEMSRAINVFKMRGSWHDKGI----------------------------RE-YVIT-EK-GAEI-RD---------------SF-RNFE-G-IIS--------GT-------PT--R-I-SV----DE--------------KT------------------------------------------ELARIAKGMQDLESE---------------------------------------------------------------------
>WP_015123058.1 circadian clock protein KaiC [Synechococcus sp. PCC 6312] >AFY59514.1 circadian clock protein KaiC [Synechococcus sp. PCC 6312]
---------------MTTS---------NS------------------DNL-----------------PT------------------LP--------------------R------------L-----------------------H-------RTEVEKVRTMI----EGFDDISRGGLPK----GRTTLVSGTSGTGKTLLAMQFLYNG-------------ITIFDDP-------------------------------------------------------GIFVT-FEESPNDIIKNALSF-----------GWDL-QTL---IDQGKLF-ILDAS------P------------DPEGQEV--AGDFD-------------------------LSALIERIQYAIRK---YKANRVSIDSVTAVFQQY-------DA-----ASVVRREIFRLAARLK-QLGVTTIMTTERI---D--EYG---P-VA-RF-GVEEFVSDNVVILRNVL-------EG-ERRRRTAEILKLR-GTTHMKGEYPFTI-TSE-GINIFPLG-AM---------RLTQR-------SS------------------NVRVSSGVTKLDEMCG---G-GFFKD-SIILVTGATGTGKTLLVSK----FLETGCKSGERALLFAY--------EESRAQLSRNASSW--GIDFEDLE--------------QQGL------LRIIC-------------AYPESAGLEDHLQIIKSEIAEF----KPSRIAIDSLSALARGVS--------------------------------------------------------------NNA---------FRQFVIGVTGFAKQEE-LTGFFTNT-TD-QFM--------GS------N---S-ITE----S-HISTITDSII-----LLQYVEI-R------GEMSRALNVFKMRGSWHDKGI----------------------------RE-YVIT-EH-GADI-KG---------------SF-WNFE-G-IIS--------GS-------PT--R-I-AI----DE--------------KS------------------------------------------ELARIAKDVRGL------------------------------------------------------------------------
>ACL42740.1 putative circadian clock protein, KaiC [Cyanothece sp. PCC 7425]
---------------MNT-----------V------------------NKSR------ENNPGE-GNGRD------------------GD--------------------G------------F-----------------------V-------RKEVQKIRTMI----EGFDDISHGGLPR----GRTTLVSGTSGTGKTLLAMQFLYNG-------------ITLFDEP-------------------------------------------------------GVFVT-FEESPADIARNALSF-----------GWDL-QKL---IDEGKLF-ILDAS------P------------DPEGQEV--AGDFD-------------------------LSALIERIQYAIRK---YKATRVSIDSVTAVFQQY-------DA-----ASVVRREIFRLAARLK-QIGVTTIMTTERV---D--EYG---P-VA-RF-GVEEFVSDNVVIVRNVL-------EG-ERRRRTAEILKLR-GTTHMKGEYPFTI-TNQ-GINIFPLG-AM---------RLTQR-------SS------------------NVRVSSGVKTLDEMCG---G-GFFKD-SIILVTGATGTGKTLLVSK----FLENACLNGERAILFAY--------EESRAQLSRNAYSW--GIDLEDLE--------------QRGL------LKIIC-------------AYPESAGLEDHLQIIKSEISEF----KPARISIDSLSALARGVS--------------------------------------------------------------NNA---------FRQFVIGVTGFAKQEE-ITGFFTNT-TD-HFL--------GS------N---S-ITE----S-HISTITDTIL-----MLQYVEI-R------GEMSRAINVFKMRGSWHDKAI----------------------------RE-YTIS-AQ-GPEI-KD---------------SF-RNFE-G-IIS--------GT-------PT--R-V-TV----DE--------------KT------------------------------------------ELSRIVKDVQSLEGL---------------------------------------------------------------------
>WP_036533362.1 circadian clock protein KaiC [Neosynechococcus sphagnicola] >KGF72602.1 circadian clock protein KaiC [Neosynechococcus sphagnicola sy1]
---------------MSS-----------I------------------HQS-----------------SN------------------QE--------------------Q------------P-----------------------M-------SASVQKIRTMI----EGFDDISHGGLPV----GRSTLVSGTSGTGKTLFATQFLYNG-------------ITYFNEP-------------------------------------------------------GIFIT-FEESPTDIIKNAVSF-----------GWDL-AKF---IDEGKLF-ILDAS------P------------DPEGQDV--IGNFD-------------------------LSALIERIQYAIRK---YRAKRVSIDSVTAVFQQY-------DA-----ASVVRREIFRLVARLK-QIGATTIMTTERI---E--EYG---P-VA-RF-GVEEFVSDNVVIVRNVL-------EG-ERRRRTLEVLKLR-GTTHMKGEYPFTI-TNQ-GINIFPLG-AM---------RLTQR-------SS------------------NVRVSSGVNTLDTMCG---G-GFFKD-SIILATGATGTGKTLLVSK----FLEEACRCGDRAMLFAY--------EESRAQLSRNASSW--GIDFEDLE--------------QQGL------LKIIC-------------AYPESAGLEDHLQIIKSEISDF----KPSRIAIDSLSALARGVS--------------------------------------------------------------NNA---------FRQFVIGVTGFAKQEE-ITGFFTNT-SD-QFM--------GS------H---S-ITD----S-HISTITDTIL-----MLQYVEI-R------GEMSRAINVFKMRGSWHDKGI----------------------------RE-YSIS-AK-GPEI-KD---------------SF-RNFE-R-VIS--------GS-------PS--R-I-AV----DE--------------KS------------------------------------------ELSRIVKGVQGLSSS-DDPEKR--------------------------------------------------------------
>WP_068507007.1 circadian clock protein KaiC [Leptolyngbya sp. O77] >BAU40221.1 Circadian clock protein kinase KaiC [Leptolyngbya sp. O77]
---------------MNDS----------S------------------QTG-----------------QQ------------------QN--------------------G------------A-----------------------A-------LMGVQKIRTMI----EGFDDISNGGLPV----GRATLVSGTSGTGKTLFAVQFLYNG-------------ITHFDEA-------------------------------------------------------GIFVT-FEEAPADIIKNAYSF-----------GWDL-QKL---IDDGKLF-ILDAS------P------------DPEGQEV--VGNFD-------------------------LSALIERIQYAIRK---YKAKRVSIDSVTAVFQQY-------AA-----VSVVRREIFRLVARLK-QVGATTIMTTERV---D--EYG---P-VA-RF-GVEEFVSDNVVIVRNVL-------EG-ERRRRTIEILKLR-GTTHMKGEYPFTI-TNQ-GINIFPLG-AM---------RLTQR-------SS------------------NARVSSGVATLDSMCG---G-GFFKD-SIILATGATGTGKTLLVSM----FLQNACQNGERAILFAY--------EESRAQLSRNAYSW--GIDFEDLE--------------QRGL------LKIIC-------------AYPESAGLEDHLQIIKSEIAEF----KPSRIAIDSLSALARGVS--------------------------------------------------------------NNA---------FRQFVIGVTGYAKQEE-ITGFFTNT-TD-QFM--------GS------H---S-ITD----S-HISTITDTIL-----MLQYVEI-R------GEMSRAINVFKMRGSWHDKGI----------------------------RE-YIIS-EN-GPEI-KD---------------SF-RNFE-R-IIS--------GS-------PT--R-I-SV----DE--------------KN------------------------------------------ELSRIVRGFQEKSDG-EV------------------------------------------------------------------
>WP_059000192.1 circadian clock protein KaiC [Leptolyngbya sp. NIES2104] >GAP98074.1 circadian clock protein KaiC [Leptolyngbya sp. NIES2104]
---------------MTS-----------S------------------HST-----------------EQ------------------RN--------------------P------------S-----------------------E-------LAGVHKIRTMI----EGFDDISHGGLPI----GRTTLVSGTSGTGKTLIAVQFIYNG-------------ITQFDEA-------------------------------------------------------GVFVT-FEESPADIIKNAFSF-----------GWDL-QKF---VDEGKLF-ILDAS------P------------DPEGQDV--VGNFD-------------------------LSALIERIQYAIRK---YKAKRVSIDSVTAVFQQY-------DA-----ASVVRREIFRLVARLK-QVGATTIMTTERI---D--EYG---P-VA-RF-GVEEFVSDNVAIVRNVL-------EG-ERRRRTIEILKLR-GTTHMKGEYPFTI-TNQ-GINIFPLG-AM---------RLTQR-------SS------------------NVRVSSGVKTLDEMCG---G-GFFKD-SIILATGATGTGKTLLVSK----FLQEACQRGDRAILFAY--------EESRAQLSRNAYSW--GIDFEDLE--------------QKGM------LKIIC-------------AYPEAAGLEDHLQIIKSEISEF----KPSRIAIDSLSALARGVS--------------------------------------------------------------NNA---------FRQFVIGVTGFAKQEE-ITGFFTNT-TD-QFM--------GS------H---S-ITD----S-HISTITDTII-----MLQYVEI-R------GEMSRALNVFKMRGSWHDKGI----------------------------RE-YTIS-AK-GPEI-KD---------------SF-RNFE-R-IIS--------GS-------PT--R-I-AV----DE--------------KS------------------------------------------DLSRITKGLRIEDKD---------------------------------------------------------------------
>WP_015173272.1 circadian clock protein KaiC [Geitlerinema sp. PCC 7407] >AFY67708.1 circadian clock protein KaiC [Geitlerinema sp. PCC 7407]
---------------MSD-----------S------------------NQP-----------------EQ------------------QK--------------------E------------P-----------------------V-------RVGVQKIRTLI----EGFDDISHGGLPI----GRTSLVSGTSGTGKTLFAVQFLYNG-------------IVHFDEP-------------------------------------------------------GVFVT-FEESPSDIIKNAQSF-----------GWDL-QRL---VNDGKLF-ILDAS------P------------DPEGQDV--VGNFD-------------------------LSALIERIQYAIRK---YKAKRVSIDSITAVFQQY-------DA-----ASVVRREIFRLVARLK-QIGATTVMTTERI---E--EYG---P-VA-RF-GVEEFVSDNVVIVRNVL-------EG-ERRRRTLEILKLR-GTTHMKGEFPFTI-TNE-GINIFPLG-AM---------RLTQR-------SS------------------NVRVSSGVKTMDEMCG---G-GFFKD-SIILATGATGTGKTLLVSK----FLENACINGEKAMLFAY--------EESRAQLFRNAYSW--GIDFEEME--------------RKGL------LRILC-------------AYPESTGLEDHLQIIKTEIAEF----KPSRIAIDSLSAIARGVS--------------------------------------------------------------NNS---------FRQFVIGVTGFAKQEE-ITGFFTNT-TD-QFM--------GS------H---S-ITD----S-HISTITDTIL-----MLQYVEI-R------GEMSRAINVFKMRGSWHDKGI----------------------------RE-YTIS-EK-GPEI-KD---------------SF-RNFE-R-IIS--------GS-------PT--R-V-SV----DE--------------KM------------------------------------------ELSRIVKNVQGRSDEG--------------------------------------------------------------------
>WP_075599853.1 circadian clock protein KaiC [Leptolyngbya sp. 'hensonii'] >OLP17207.1 circadian clock protein KaiC [Leptolyngbya sp. 'hensonii']
---------------MNQ-----------D------------------SQP-----------------KK------------------KE--------------------E------------P-----------------------Q-------LTGIQKIRTLI----EGFDDISHGGLPV----GRTTLLSGTSGTGKTLVAVQFLYNG-------------IVNFDEP-------------------------------------------------------GIFVT-FEESPTDIIKNAYSF-----------GWDL-QSL---IDDGKLF-ILDAS------P------------DPEGQDV--VGNFD-------------------------LSALIERIQYAIRK---YKARRVSIDSVTAVFQQY-------DA-----ASVVRREIFRLVARLK-QVGATTIMTTERV---E--EYG---P-VA-RF-GVEEFVSDNVVIVRNVL-------EG-ERRRRTIEILKLR-GTTHMKGEYPFTI-TNQ-GVNIFPLG-AM---------RLTQR-------SS------------------NVRVSSGVKTLDEMCG---G-GFFKD-SIILATGATGTGKTLLVSK----FIQDACLRGDRAILFAY--------EESRAQLSRNAYSW--GIDFEEME--------------QKGL------LKILC-------------TYPESAGLEDHLQIIKSEIAEF----KPSRIAIDSLSALARGVS--------------------------------------------------------------NNA---------FRQFVIGVTGFAKQEE-ITGFFTNT-TD-QFM--------GS------N---S-ITD----S-HISTITDTIL-----MLQYVEI-R------GEMSRAINVFKMRGSWHDKAI----------------------------RE-YTIS-ED-GPEI-KD---------------SF-RNFE-G-IIS--------GS-------PT--R-V-TV----SE--------------KT------------------------------------------ELSRIVKGVQEKIGE-DGETLKG----ISQEG----------INPS--------------------------------------
>WP_015180368.1 circadian clock protein KaiC [Microcoleus sp. PCC 7113] >AFZ16204.1 circadian clock protein KaiC [Microcoleus sp. PCC 7113]
---------------MSQL----------N------------------PTE-----------------PK------------------PD--------------------E------------S-----------------------A-------LMGVQKIRTLI----EGFDDISHGGLPV----GRTTLVSGTSGTGKTLLAVQFLYNG-------------IIYFDDA-------------------------------------------------------GVFVT-FEESPTDIIKNAYSF-----------GWDL-QKL---INDGKLF-ILDAS------P------------DPEGQEV--VGNFD-------------------------LSALIERIQYAIRK---YKAKRVSIDSITAIFQQY-------DA-----ASVVRREIFRLVARLK-QIGVTTVMTTERI---E--EYG---P-VA-RF-GVEEFVSDNVVIVRNVL-------EG-ERRRRTMEILKLR-GTTHMKGEYPFTM-TNQ-GINIFPLG-AM---------RLTQR-------SS------------------NARVSSGVKTLDEMCG---G-GFFKD-SIILATGATGTGKTLLVSK----FIEDACLRGDRAILFAY--------EESRAQLSRNAYSW--GIDFEDLE--------------HKGL------LKILC-------------TYPESAGLEDHLQIIKSEIAEF----KPSRIAIDSLSALARGVS--------------------------------------------------------------NNA---------FRQFVIGVTGYAKQEE-ITGFFTNT-TD-QFM--------GS------H---S-ITD----S-HISTITDTIL-----MLQYVEI-R------GEMSRAINVFKMRGSWHDTAI----------------------------RE-YTIS-EE-GPDI-KD---------------SF-RNYE-R-IIS--------GS-------PT--R-I-AV----DE--------------KS------------------------------------------ELSRIVQGVRGKSEE---------------------------------------------------------------------
>WP_073594530.1 circadian clock protein KaiC [Phormidium ambiguum] >OKH36565.1 circadian clock protein KaiC [Phormidium ambiguum IAM M71]
---------------MSK-----------S------------------SQ------------------NK------------------QP--------------------N------------R-----------------------V-------KIGVEKIRTLI----EGFDDISHGGLPV----GRTTLVSGTSGTGKTLLAIQFLYNG-------------IINFDEA-------------------------------------------------------GVFVT-FEESPTDIIKNASSF-----------GWDL-QQL---IDDGKLF-ILDAS------P------------DPEGQDV--VGSFD-------------------------LSALIERLQYAIRK---YKARRVSIDSVTAVFQQY-------DA-----ASVVRREIFRLVARLK-QVGVTTIMTTERE---Q--EYG---P-VA-RF-GVEEFVSDNVVIVRNVL-------EG-ERRRRTIEILKLR-GTTHMKGEYPFTI-TGE-GINIFPLG-AM---------RLTQR-------SS------------------NARVSSGVKTLDEMCG---G-GFFKD-SIILATGATGTGKTLLVSK----FLQDACMRGERAILFAY--------EESRAQLSRNAYSW--GIDFEDLE--------------QKGL------LKIIC-------------AYPESAGLEDHLQIIKLEIAQF----KPSRIAIDSLSALARGVS--------------------------------------------------------------NNA---------FRQFVIGVTGFAKQEE-ITGFFTNT-TD-QFM--------GS------H---S-ITD----S-HISTITDTIL-----MLQYVEI-R------GEMSRAINVFKMRGSWHDKGI----------------------------RE-YTIS-EK-GPEI-KD---------------TF-RNFE-R-IIS--------GS-------PS--R-I-SV----DE--------------KS------------------------------------------ELSRILKGVQGKTPEPES------------------------------------------------------------------
>WP_069968067.1 circadian clock protein KaiC [Desertifilum sp. IPPAS B1220] >OEJ74320.1 circadian clock protein KaiC [Desertifilum sp. IPPAS B1220]
---------------MDK-----------F------------------NQT-----------------EQ------------------IE--------------------E------------V-----------------------V-------PTGVKKIRTMI----EGFDDISHGGLPV----GRSTLVSGTSGTGKTLLAVQFLYNG-------------ITQFDEP-------------------------------------------------------GVFVT-FEESPTDIIKNAYSF-----------GWDL-QRL---VNQGKLF-ILDAS------P------------DPEGQDI--VGSFD-------------------------LSALIERLQYAIRK---YKARRVSVDSVTAVFQQY-------DA-----VSVVRREIFRLVARLK-QVGVTTIMTTERE---A--EYG---P-VA-RF-GVEEFVSDNVVIVRNVL-------EG-ERRRRTIEILKLR-GTTHMKGEYPFTI-TNE-GINIFPLG-AM---------RLTQR-------SS------------------NVRVSSGVKTLDEMCG---G-GFFKD-SIILATGATGTGKTLLVSK----FLQDGCQSGDRTILFAY--------EESRAQLFRNAYSW--GIDFEDLE--------------SQGL------LKILC-------------AYPESAGLEDHLQIIKSEINEF----KPSRIAIDSLSALARGVS--------------------------------------------------------------NNA---------FRQFVIGVTGYAKQEE-ITGFFTNT-TD-QFM--------GS------H---S-ITD----S-HISTITDTIL-----MLQYVEI-R------GEMSRAINVFKMRGSWHDKGI----------------------------RE-YTIS-EN-GAEI-RD---------------SF-RNYE-R-IIS--------GS-------PS--R-I-AV----DE--------------KS------------------------------------------ELSRIVRGVQDRDEQ---------------------------------------------------------------------
>OCQ95545.1 circadian clock protein KaiC [Oscillatoriales cyanobacterium USR001]
---------------MDD-----------N------------------TQS-----------------LH------------------QE--------------------L------------L-----------------------A-------TPGVQKIQTMI----EGFDDISHGGMPI----GRTTLVSGTSGTGKTLFAIQFLYNA-------------IMNFDEA-------------------------------------------------------GVFVT-FEESPTDIIKNAYSF-----------GWDL-QRL---IDEGKLF-ILDAS------P------------DPEGQDI--VGNFD-------------------------LSALIERIQYAIRK---YKARRVSIDSVTAVFQQY-------DA-----ASVVRREIFRLVARLK-QVGATTIMTTERV---E--EYG---P-VA-RF-GVEEFVSDNVVIVRNVL-------EG-ERRRRTMEILKLR-GTTHMKGEYPFTI-TDN-GINIFPLG-AM---------RLTQR-------SS------------------NVRVSSGDKTLDEMCG---G-GFFKD-SIILATGATGTGKTLLVSK----FLENACVNGDRAILFAY--------EESRAQLFRNAYSW--GIDFEEME--------------QKGL------LKIIC-------------SYPESAGLEDHLQNIKSEIAEF----KPSRIAIDSLSALARGVS--------------------------------------------------------------NNS---------FRQFVIGLTGFAKQEE-ITGFFTNT-SD-QFM--------GS------N---S-ITD----S-HISTITDTIL-----MLQYVEI-R------GEMSRAINVFKMRGSWHDKGI----------------------------RE-YTIT-EK-GPEI-RD---------------SF-RGYE-R-IIS--------GS-------PT--R-I-TI----NE--------------KS------------------------------------------ELSRIIKGVQGQIGDGDDI-----------------------------------------------------------------
>WP_015179606.1 circadian clock protein KaiC [Oscillatoria nigroviridis] >AFZ10411.1 circadian clock protein KaiC [Oscillatoria nigroviridis PCC 7112]
---------------MNE-----------I------------------SQT-----------------VK------------------RQ--------------------G------------L-----------------------V-------TAGVEKIRTMI----EGFDDISHGGMPL----GRTTLVSGTSGTGKTLFAVQFLYNG-------------ITHFDEP-------------------------------------------------------GVFVT-FEESPTDIIKNACSF-----------GWDL-AQL---IEEGKLF-ILDAS------P------------DPEGQDI--VGNFD-------------------------LSALIERIQYAIRK---YKAKRVSIDSVTAVFQQY-------DA-----ASVVRREIFRLVARLK-QVGATTVMTTERV---E--EYG---P-VA-RF-GVEEFVSDNVVIVRNVL-------EG-ERRRRTIEILKLR-GTTHMKGEYPFTM-TND-GINIFPLG-AM---------RLTQK-------SS------------------NVRVSSGDKTLDEMCG---G-GFFKD-SIILATGATGTGKTLLVSK----FLQNACMNGNRALLFAY--------EESRAQLFRNAYSW--GIDFEEME--------------EKGL------LKLLC-------------TYPESAGLEDHLQSIKSEIAEF----KPSRIAIDSLSALARGVS--------------------------------------------------------------NNA---------FRQFVIGVTGFAKQEE-ITGFFTNT-SD-HFM--------GS------H---S-ITD----S-HISTITDTII-----MLQYVEI-R------GEMSRAINVFKMRGSWHDKGI----------------------------RE-YTIT-ER-GPQI-KD---------------SF-SGYE-R-IIS--------GS-------PS--R-I-TI----NE--------------KS------------------------------------------ELSRILQGVQGQDDE-DI------------------------------------------------------------------
>WP_011613180.1 circadian clock protein KaiC [Trichodesmium erythraeum] >ABG52850.1 circadian clock protein KaiC [Trichodesmium erythraeum IMS101]
---------------MNQ-----------N------------------SES-----------------VK------------------KD--------------------R------------I-----------------------A-------TVGVEKIKTMI----EGFDDISHGGMPV----GRTTLVSGTSGTGKTLFAIQFLYNG-------------ITYFDEP-------------------------------------------------------GVFVT-FEESPQDIIKNAYSF-----------GWNL-QQL---VDHGKLF-ILDAS------P------------DPEGQDI--VGNFD-------------------------LSALIERIQYAILK---YKARRVSIDSVTAVFQQY-------DA-----ASVVRREIFRLVARLK-QVGATTIMTTERV---E--EYG---P-VA-RF-GVEEFVSDNVVIVRNAL-------EG-ERRRRTIEILKLR-GTTHMKGEYPFTI-TND-GVNIFPLG-AM---------RLTQR-------SS------------------NVRVSSGDEILDKMCG---G-GFFKD-SIILATGATGTGKTLLVSK----FIEDGCMNNEPAMLFAY--------EESRAQLFRNAFSW--GIDFEELE--------------KKGL------LRILC-------------SYPESAGLEDHLQIIKSEIAEF----KPSRIAIDSLSALARGVS--------------------------------------------------------------NNA---------FRQFVIGVTGFAKQEE-ITGFFTNT-TD-QFM--------GS------N---S-ITD----S-HISTITDTIL-----MLQYVEI-R------GEMSRAINVFKMRGSWHDKGI----------------------------RE-YTIT-SQ-GPDI-RD---------------SF-RSYE-G-IIS--------GS-------PT--R-T-TV----NE--------------KS------------------------------------------ELSRIIQGVQEKTTD-D-------------------------------------------------------------------
>WP_054464589.1 circadian clock protein KaiC [Planktothricoides sp. SR001] >KOR38118.1 circadian clock protein KaiC [Planktothricoides sp. SR001]
---------------M-------------I------------------RNQ-----------------PN------------------QV--------------------E------------D-----------------------L-------PKGVQKIRTVI----EGFDDISHGGMPA----SRTTLVSGTSGTGKTLFAIQFLYNG-------------IINFDEP-------------------------------------------------------GVFVT-FEESPTDIIKNAYSF-----------GWDL-GKL---VNEGKLF-ILDAS------P------------DPEGQDV--VGSFD-------------------------LSALIERIQYAIRK---YKAKRVSIDSVTAVFQQY-------DA-----VSVVRREIFRLVARLK-QMSVTTVMTTERV---E--EYG---P-VA-RF-GVEEFVSDNVVILRNVL-------EG-ERRRRTCEILKLR-GTTHMKGEYPFTI-TSD-GINIFPLG-AM---------RLTQR-------SS------------------NARVSSGVNTLDEMCG---G-GFFKD-SIILATGATGTGKTLLVSK----FLEDACTNGERAILFAY--------EESRAQLLRNAYSW--GIDFEEME--------------KKGL------LKILC-------------AYPESAGLEDHLQIIKTELVEF----KPSRMAIDSLSALERGVT--------------------------------------------------------------NNA---------FRQFVIGVTGYAKQEE-ITGFFTNT-TD-QFM--------GA------H---S-ITE----S-HISTITDTIL-----MLQYVEI-R------GEMSRALNVFKMRGSWHDKGI----------------------------RE-YTIS-EK-GPDI-RD---------------SF-RNYE-R-IIS--------GS-------PS--R-I-SV----DE--------------KT------------------------------------------ELSRIVKGVQNKLTD-DLNDE---------------------------------------------------------------
>WP_008182354.1 circadian clock protein KaiC [Moorea producens] >EGJ33366.1 circadian clock protein KaiC [Moorea producens 3L] >OLT68785.1 circadian clock protein KaiC [Moorea producens PAL]
---------------MNQF----------N------------------QNE-----------------LY------------------QN--------------------S------------V-----------------------T-------TVGVQKIRTMI----EGFDEISHGGLPS----GRTTLVSGTSGTGKTLLAVQFLYNG-------------ISNFDEA-------------------------------------------------------GVFVT-FEESPTDISKNASSF-----------GWEL-NKL---VNEGKLF-ILDAS------P------------DPEGQDI--VGNFD-------------------------LSALIERIQYAIHK---YKAKRVSIDSITAIFQQY-------DA-----ASVVRREIFRLVARLK-SIGVTTIMTTERV---E--EYG---P-VA-RF-GVEEFVSDNVVIVRNVL-------EG-ERRRRTIEILKLR-GTTHMKGEYPFTI-TDQ-GINIFPLG-AM---------RLTQR-------SS------------------MARVSSGINTLDVMCG---G-GFFKD-SIILATGATGTGKTLLVSK----FIQNACIQGDRAILFAY--------EESRAQLSRNASSW--GINFEEME--------------QKGL------LKILC-------------SYPESAGLEDHLQRIKTEIAEF----KPSRIAIDSLSALARGVS--------------------------------------------------------------NNA---------FRQFVIGVTGYAKQEE-ITGFFTNT-TD-KFM--------GA------H---S-ITD----S-HISTITDTII-----MLQYVEI-R------GEMSRAINVFKMRGSWHDTGI----------------------------RE-YTIS-KD-GPEI-KD---------------SF-RNYE-R-IIS--------GS-------PT--R-I-PV----DE--------------KS------------------------------------------ELSRIVKGVRDKSGE---------------------------------------------------------------------
>WP_006105815.1 circadian clock protein KaiC [Coleofasciculus chthonoplastes] >EDX71284.1 circadian clock protein KaiC [Coleofasciculus chthonoplastes PCC 7420]
---------------MSPF----------N------------------LDE-----------------QR------------------PD--------------------E------------F-----------------------T-------TPGVHKIRTMI----EGFDDISHGGLPV----ARTTLVSGTSGTGKTLFAVQFLYNG-------------ITQFDDP-------------------------------------------------------GVFVT-FEESPNDIIKNSHSL-----------GWNL-QKL---IDDGKLF-ILDAS------P------------DPEGQEV--VGNFD-------------------------LSALIERIQYAIRK---YKAKRVSVDSITAIFQQY-------DA-----ASVVRREIFRLVARLK-QIGVTTVMTTERV---E--EYG---P-VA-RF-GVEEFVSDNVVIVRNVL-------EG-ERRRRTIEILKLR-GTTHMKGEYPFTL-SNQ-GFNIFPLG-AM---------QLTQR-------SS------------------NVRVSSGIKTLDEMCG---G-GFFKD-SIILATGATGTGKTLLVSK----FIHDACLNEERAILFAY--------EESRAQLTRNGLSW--GIDFEEME--------------EKGL------LKILC-------------SYPESAGLEDHLQIIQTQIQEF----KPSRIAIDSLSALARGVS--------------------------------------------------------------NNA---------FRQFVIGVTGYAKQEE-ITGFFTNT-TD-QFM--------GS------N---S-ITD----S-HISTITDTIL-----MLQYVEI-R------GQMSRALNVFKMRGSWHDTGI----------------------------RE-YMIS-KD-GADI-KD---------------SF-RNYE-R-IIS--------GS-------PS--R-I-TV----DE--------------KS------------------------------------------ELSRIVQGVRQKSTE---------------------------------------------------------------------
>WP_015158125.1 circadian clock protein KaiC [Chamaesiphon minutus] >AFY91931.1 circadian clock protein KaiC [Chamaesiphon minutus PCC 6605]
---------------MTS------------------------------TNQ-----------------LS------------------EL--------------------P------------L-----------------------N-------PLGVQKIRTMI----EGFDDISHGGLPS----GRTTILSGTSGTGKTMLAVQFIYNG-------------IYYFDEP-------------------------------------------------------GVFVT-FEESPADIIKNAYSF-----------GWDL-QKL---IDDGKLF-ILDAS------P------------DPEGQEV--VGNFD-------------------------LSALIERIQYAFVK---YKAKRVSIDSVTAIFQQY-------DA-----ASVVRREIFRLVARLK-QMGATTIMTTERV---E--EYG---P-VA-RF-GVEEFVSDNVAIVRNVL-------EG-ERRRRTIEILKLR-GTTHMKGEYPFTI-TNH-GINIFPLG-AM---------RLTQK-------SS------------------NVRVSSGVKALDAMCG---G-GYFKD-SIILATGATGTGKTLLVSK----FIQEACLAGERAILFAY--------EESRAQLSRNASSW--GIDFEELE--------------QQGL------LKILC-------------TYPESAGLEDHLQTIKSEIADF----QPDRIAIDSLSALARGVS--------------------------------------------------------------NNS---------FRQFVIGVTGYAKQEE-ITGFFTNT-SD-QFM--------GA------N---S-ITD----S-HISTITDTIL-----MLQYVEI-R------GEMARALNVFKMRGSWHDKGI----------------------------HE-YTIS-KD-GAEI-KD---------------SF-RNYE-G-IIS--------GS-------PS--R-I-SV----DE--------------KY------------------------------------------ELSRIVRGVSDKSIE---------------------------------------------------------------------
>WP_015202680.1 circadian clock protein KaiC [Crinalium epipsammum] >AFZ12560.1 circadian clock protein KaiC [Crinalium epipsammum PCC 9333]
---------------MDK-----------L------------------NST-----------------PQ------------------PA--------------------E------------E-----------------------P-------AIGVQKIRTMI----EGFDDITHGGLPA----GRATIVSGTSGTGKTMLAVQFVYNG-------------ISNFNEP-------------------------------------------------------GIFVT-FEESPSDIIKNAYSF-----------GWDL-QKL---INEGKLF-VLDAS------P------------DPEGQEV--VGHFD-------------------------LSALIERIQYAIQK---YKAKRVSIDSVTAVFQQY-------DA-----ASVVRREIFRLVARLK-QLGVTTIMTTERV---E--EYG---P-VA-RY-GVEEFVSDNVVIVRNVL-------EG-ERRRRTMEILKLR-GTTHMKGEYPFTI-TNN-GINIFPLG-AM---------RLTQR-------SS------------------NIRVSSGVKTLDEMCG---G-GFFKD-SIILATGGTGTGKTLLVSK----FLQEGCMSGERAILFAF--------EESRAQLSRNASSW--GINFEELE--------------RKGL------LKILC-------------TYPESAGLEDHLQTIKSEIAEF----QPSRIAIDSLSALDRGAS--------------------------------------------------------------NNA---------FRQFVIGITGYAKQEE-ITGFFTNT-TN-QFM--------GS------H---S-ITE----S-HISTITDTII-----LLQYVEI-R------GEMSRAINVFKMRGSWHDKGI----------------------------RE-YTIS-KE-GPEI-KD---------------SF-RNYE-G-IIS--------GS-------PS--R-I-SI----DE--------------KS------------------------------------------ELSRIVKGVRDKIGE---------------------------------------------------------------------
>WP_023071598.1 circadian clock protein KaiC [Leptolyngbya sp. Heron Island J] >ESA37569.1 circadian clock protein [Leptolyngbya sp. Heron Island J]
---------------MTQ-----------S------------------SQG-----------------KV------------------PS--------------------N------------S-----------------------T-------LTGVKKIRTMM----EGFDDISHGGLPA----GRSTLVSGTSGTGKTLIAVQFLYKG-------------ITDFDEP-------------------------------------------------------GVFVT-FEESPADIIQNACSF-----------GWDL-QKL---IDDGKLF-ILDAS------P------------DPEGQEI--VGNFD-------------------------LSALIERIQYAIRK---YKARRVSIDSVTAVFQQY-------DA-----AGVVRREIFRLVARLK-QMGVTTLMSTERI---D--EYG---P-VA-RF-GVEEFVSDNVVIVRNVL-------EG-ERRRRTIEILKLR-GTTHMKGEYPFTI-TQD-GINIFPLG-AM---------RLTQR-------SS------------------NVRVSSGVETLDKMCG---G-GFFKD-SIILATGATGTGKTLLVSK----FIENGCQANERAILFAY--------EESRAQLSRNAYSW--GIDFEELE--------------RAGL------LKIIC-------------AYPESAGLEDHLQIIKSEIAHF----KPSRIAIDSLSALDRGVS--------------------------------------------------------------NNS---------FRQFVIGVTGYAKQEE-ITGFFTNT-TE-QFM--------GS------H---S-ITD----S-HISTITDTIL-----MLQYVEI-R------GEMSRAINVFKMRGSWHDKAI----------------------------RE-YTIS-AN-GPEI-KD---------------SF-RNLE-R-IIS--------GS-------PT--R-V-SV----DE--------------KS------------------------------------------ELSRIMKGVQPSDPE---------------------------------------------------------------------
>WP_080810497.1 circadian clock protein KaiC [Halomicronema hongdechloris] >ASC70259.1 Circadian clock protein kinase KaiC [Halomicronema hongdechloris C2206]
---------------MTQ-----------S------------------PQS-----------------AQ------------------IN--------------------P------------S-----------------------K-------HAGLEKIRTLI----EGFDDISHGGLPI----GRSTLVSGTSGTGKTLMAVQFLYNG-------------IVHFDEP-------------------------------------------------------GVFVT-FEESPRDIIKNASSF-----------GWDL-QAL---IDDSKLF-ILDAS------P------------DPEGQEV--VGNFD-------------------------LSALIERIQYAIRK---YKAKRVSIDSVTAVFQQY-------EA-----ISVVRREIFRLVARLK-QMGVTTVMTTERV---D--EYG---P-VA-RY-GVEEFVSDNVVIIRNVL-------EG-ERRRRTVEILKLR-GTTHMKGEYPFTI-TDE-GMNIFPLG-AM---------RLTQR-------SS------------------NARVSSGVKTLDEMCG---G-GFFKD-SIILATGATGTGKTLLVSK----FLVDGCKTGERAMLFAY--------EESRAQLSRNAYSW--GIDFEKME--------------QEGL------LKIIC-------------AYPESAGLEDHLQIIKTEISQF----KPARMAIDSLSALDRGVS--------------------------------------------------------------NNS---------FRQFVIGVTGFAKQEE-ITGFFTNT-TE-QFM--------GL------H---S-ITE----S-HISTITDTIL-----MLQYVEV-R------GEMSRAINVFKMRGSWHDKGI----------------------------RE-YTIS-SH-GPEI-KD---------------SF-RNLE-R-IIS--------GS-------PT--R-I-SI----DE--------------KS------------------------------------------ELSRIVKGVQGDEPV---------------------------------------------------------------------
>WP_073609294.1 circadian clock protein KaiC [Phormidium tenue] >OKH46867.1 circadian clock protein KaiC [Phormidium tenue NIES30]
---------------MTD-----------S------------------DQT-----------------DL------------------QP--------------------S------------A-----------------------H-------PAGVRKIRTLI----EGFDDISHGGMPA----GRSTLVSGTSGTGKTLFAVQFIYNG-------------ITEFDEP-------------------------------------------------------GVFVT-FEESPEDIIQNAYSF-----------GWDL-QRL---VDDGKLF-ILDAS------P------------DPEGQDV--VGNFD-------------------------LSALIERIQYAIRK---YKARRVSIDSVTAVFQQY-------DA-----ASVVRREIFRLVARLK-LMGVTTVMTTERL---D--EYG---P-VA-RF-GVEEFVSDNVVIVRNAL-------EG-ERRRRTMEILKLR-GTTHMKGEYPFTI-TNG-GINIFPLG-AM---------QLTQR-------SS------------------NTRVSSGVPTLDEMCG---G-GFFKD-SIILATGATGTGKTLLVSK----FLVDGCKSGERAILFAY--------EESRAQLSRNAYSW--GVDFEAME--------------EQGL------LKIIC-------------AYPESAGLEDHLQIIKTEISQF----KPSRVAIDSLSALDRGVS--------------------------------------------------------------NNS---------FRQFVIGVTGFAKQEE-ITGFFTNT-TE-QFM--------GL------H---S-ITE----S-HISTITDTIL-----MLQYVEV-R------GELSRAINVFKMRGSWHDKGI----------------------------RE-YTIN-SQ-GPDI-KD---------------SF-RNLE-R-IIS--------GS-------PT--R-I-AV----DE--------------KS------------------------------------------ELSRIIQGVQGDSEL---------------------------------------------------------------------
>WP_039724625.1 circadian clock protein KaiC [Lyngbya confervoides] >KIF20506.1 circadian clock protein KaiC [Aphanocapsa montana BDHKU210001] >KIF42282.1 circadian clock protein KaiC [Lyngbya confervoides BDU141951]
---------------MSQ-----------S------------------SDI-----------------DI------------------YS--------------------I------------T-----------------------R-------SNSIAKIRTLI----EGFDDITHGGLPV----GRTTLVSGTSGTGKTLMAVQFLYLG-------------IVHFDEP-------------------------------------------------------GVFVT-FEESPADIVKNALSF-----------GWDL-QKL---IDDGKLF-ILDAS------P------------DPEGQDV--VGNFD-------------------------LSALIERIQYAIRK---YKAQRVSIDSVTAIFQQY-------DA-----ASVVRREIFRLSARLK-QMGVTSIMTTERV---D--EYG---P-VA-RY-GVEEFVSDNVVIVRNVL-------EG-ERRRRTIEILKLR-GTTHMKGEYPFTI-IDN-GINIFPLG-AM---------RLTQR-------SS------------------NVRVSSGVQTLDEMCG---G-GFFRD-SIILATGATGTGKTLLVSK----FLENGCANGEKAILFAY--------EESRAQLLRNATSW--GIDFEDLE--------------QRGL------LKILC-------------AYPESAGLEDHLQIIKSQISQF----KPARIAIDSLSALDRGVS--------------------------------------------------------------NSS---------FRQFVIGVTGYAKQEE-ITGFFTNT-TE-QFM--------GL------H---S-ITE----S-HISTITDTIL-----MLQYVEV-R------GEMSRALNVFKMRGSWHDKGI----------------------------RE-YQIT-DG-GPDI-KD---------------SF-RNLE-R-VIS--------GS-------PT--R-I-AV----DE--------------KS------------------------------------------ELSRIVQGVQDEEI----------------------------------------------------------------------
>OJJ26573.1 circadian clock protein KaiC [Roseofilum reptotaenium AO1A]
---------------MSTFD--------QI------------------SEP-----------------EK------------------TP--------------------H------------K-----------------------K-------LTGITKIRTLI----EGFDDISHGGLPQ----GRSTLVSGTSGTGKTMLTIQFLYNG-------------ITYFNEP-------------------------------------------------------GIFVT-FEESPTDIIQNSASF-----------GWDL-QQL---IDDGKLF-ILDAS------P------------DPEGQDI--VGNFD-------------------------LSALIERLQYAIRK---YKAKRVSIDSVTAVFQQY-------DA-----ASVVRREIFRLVARLK-QLGVTTVMTTERE---E--EYG---P-VA-RF-GVEEFVSDNVVIVRNAL-------EG-ERRRRTVEILKLR-GTTHMKGEYPFTI-TDN-GINIFPLG-AM---------RLTQR-------SS------------------NARVSSGVSTLDEMCG---G-GFFKD-SIILATGATGTGKTLLVSK----FLENACKNSERAILFAY--------EESRAQLFRNANSW--GIDFEELE--------------NQGL------LKILC-------------AYPESAGLEDHLQLIKSKITEF----KPSRIAIDSLSALARGVS--------------------------------------------------------------NNA---------FRQFVIGVTGYAKQEE-ITGFFTNT-TD-QFM--------GS------H---S-ITE----S-HISTITDTIL-----MLQYVEI-R------GEMSRAINVFKMRGSWHDKGI----------------------------RE-YAIT-EH-GAEI-KD---------------SF-RNYE-G-IIS--------GS-------PS--R-I-SV----NE--------------KS------------------------------------------ELSRIMRGVQNKEEE-DML-----------------------------------------------------------------
>WP_009782898.1 circadian clock protein KaiC [Lyngbya sp. PCC 8106] >EAW38431.1 circadian clock protein KaiC [Lyngbya sp. PCC 8106]
---------------MSES----------S------------------QDA-----------------TK------------------KN--------------------G------------R-----------------------K-------LIGVQKIRTMV----EGFDDISHGGMPL----GRTTLVSGTSGTGKTLFAVQFLYNG-------------IINFDEP-------------------------------------------------------GIFVT-FEESPNDIIKNASSF-----------GWDL-QEL---VEQGKLF-ILDAS------P------------DPEGQDI--VGNFD-------------------------LSALIERIQYAIRK---YKARRVSIDSVTAVFQQY-------EA-----AGVVRREIFRLVARLK-QVGATTIMTTERE---Q--EYG---P-VA-RF-GVEEFVSDNVIIVRNVL-------EG-ERRRRTMEILKLR-GTTHMKGEFPFTI-TNN-GISIFPLG-AM---------RLTQR-------SS------------------NVRVSSGNETLDQMCG---G-GFFKD-SIILATGATGTGKTLLVSV----FINNACKNGERAILFAY--------EESRAQLLRNANSW--GIDFEDME--------------QKGL------LRILC-------------SYPESAGVEDHLQIIKSEITEF----KPARIAIDSLSALARGVS--------------------------------------------------------------NNA---------FRQFVIGVTGYAKQEE-ITGFFTNT-TD-QFM--------GS------N---S-ITD----S-HISTITDTIL-----MLQYVEI-R------GEMSRALNVFKMRGSWHDKGI----------------------------RE-YTIT-DK-GPRI-TD---------------SF-REYE-R-IIS--------GS-------PT--R-I-SV----NE--------------KS------------------------------------------ELSRIIEGVQGKGGEIDD------------------------------------------------------------------
>WP_042155534.1 circadian clock protein KaiC [Planktothrix agardhii] >KEI68198.1 KaiC [Planktothrix agardhii NIVACYA 126/8] >CUM59502.1 Circadian clock protein kinase KaiC [Planktothrix agardhii]
---------------MTE-----------S------------------SQD-----------------IE------------------SN--------------------E------------R-----------------------K-------LTGVQKIRTMI----EGFDDISHGGMPI----ARATLVSGTSGTGKTLFAVHFLYNG-------------IVYFDEP-------------------------------------------------------GIFIT-FEESPTDIIKNASSF-----------GWDL-QKL---IDEGKLF-ILDAS------P------------DPEGQDI--VGNFD-------------------------LSALIERIQYAIRK---YKARRVSIDSVTAVFQQY-------DG-----AGVVRREIFRLVARLK-QVGATTIMTTERE---A--EYG---P-VA-RF-GVEEFVSDNVVILRNAL-------EG-ERRRRTAEILKLR-GTTHMKGEYPFTI-TND-GISIFPLG-AM---------RLTQR-------SS------------------NVRVSSGNTTLDKMCG---G-GFFKD-SIILATGATGTGKTLLVSI----FLENACRNGQRALLFAY--------EESRSQLFRNASSW--GIDFEEME--------------SKGL------LKILC-------------SYPESTGLEDHLQIIKSEISEF----KPDRIAIDSLSALARGVS--------------------------------------------------------------NNA---------FRQFVIGVTGYAKQEE-ITGFFTNT-TD-QFM--------GS------N---S-ITD----S-HISTITDTIL-----MLQYVEI-R------GEMCRALNVFKMRGSWHDKGI----------------------------RE-YTIS-EN-GPVI-TD---------------SF-RDYE-R-IIS--------GS-------PS--R-I-SV----NE--------------KN------------------------------------------ELSRIIQGVQGRIDL-DE------------------------------------------------------------------
>WP_006618254.1 circadian clock protein KaiC [Arthrospira platensis] >BAI92282.1 circadian clock protein KaiA [Arthrospira platensis NIES39] >KDR54185.1 circadian clock protein KaiC [Arthrospira platensis str. Paraca] >AMW29817.1 circadian clock protein K
---------------MVN-----------S------------------NLG-----------------SE------------------PN--------------------K------------R-----------------------K-------LISVQKIRTMI----EGFDDISHGGMPA----GRSTLISGTSGTGKTLFAVQFLYNG-------------ITYFDEP-------------------------------------------------------GILVT-FEEAPTDIIKNAASF-----------GWDL-QGL---IDEGKLF-ILDAS------P------------DPEGQDI--VGNFD-------------------------LSALIERIQYGIRK---YKAKRVSIDSVTAIFQQY-------EA-----AGVVRREIFRLVARLK-QVGATTIMTTERE---S--EYG---P-VA-RF-GVEEFVSDNVMIVRNVL-------EG-ERRRRTVEILKLR-GTTHMKGEYPFTI-TQN-GISIFPLG-AM---------RLTQR-------SS------------------NIRVSSGDKTLDEMCG---G-GFFKD-SIILATGATGTGKTLLVSI----FVNNACQSNERAILFAY--------EESRAQLLRNAHSW--GLDFEAME--------------RKGL------LKIIC-------------SYPESTGLEDHLQIIRSEISEF----KPSRIAIDSLSALARGVS--------------------------------------------------------------SNA---------FRQFVIAVTGYAKQEE-ITGFFTNT-TD-QFM--------GS------H---S-ITD----S-HISTITDTIL-----MLQYVEI-R------GQMSRAINVFKMRGSWHDKGI----------------------------RE-YTIT-EH-GPHI-TD---------------SF-RDYE-R-IIG--------GS-------PT--R-I-SI----NE--------------KS------------------------------------------ELSRIIEGVQDDQD----------------------------------------------------------------------
>WP_063714879.1 circadian clock protein KaiC [Leptolyngbya valderiana] >OAB63408.1 circadian clock protein KaiC [Leptolyngbya valderiana BDU 20041]
---------------M-------------E------------------STS-----------------DR------------------EN--------------------Q------------R-----------------------K-------IKAVEKILTSI----EGFDDISHGGLPR----GRTTLVSGTSGTGKTLFAIQFLYNG-------------ITYFNEP-------------------------------------------------------GVFVT-FEESPTDLIKNAQSF-----------GWDL-QGL---VDEGKLF-ILDAS------P------------DPEGQDV--VGNFD-------------------------LSALIERIQYGIRK---YKAKRVSIDSVTAVFQQY-------DA-----APVIRREIFRLVARLK-QLGATTVMTTERI---E--EYG---P-VA-RF-GVEEFVSDNVVIVRNVL-------EG-ERRRRTIEILKLR-GTTHMKGEYPFTM-TNN-GINIFPLG-AM---------RLTQR-------SS------------------NVRVSSGVTTLDEMCG---G-GFFKD-SIILATGATGTGKTLLVSK----FAQEGCLKGERAILFAY--------EESRAQLLRNAYSW--GIDFEEME--------------RRGL------LKILC-------------AYPESAGLEDHLQIIKTEIVDF----KPSRIAIDSLSALARGVS--------------------------------------------------------------NNA---------FRQFVIGVTGYAKQEE-ITGFFTNT-TD-QFM--------GS------H---S-ITD----S-HISTITDTII-----MLQYVEI-R------GQMSRAINVFKMRGSWHDTGI----------------------------RE-YTIS-AN-GPEI-KD---------------SF-RNYE-G-IIS--------GS-------PS--R-I-AV----NE--------------KS------------------------------------------ELSRIVRGVQGTGKD-EGKL----------------------------------------------------------------
>WP_015147793.1 circadian clock protein KaiC [Oscillatoria acuminata] >AFY81146.1 circadian clock protein KaiC [Oscillatoria acuminata PCC 6304]
---------------MNL-----------T------------------KPS-----------------GE------------------SE--------------------E------------R-----------------------M-------PLGVHKIRTMI----EGFDDISHGGMPV----GRTTLVSGTSGTGKTLFAVQFLYNG-------------ITFFEEP-------------------------------------------------------GVFVT-FEESPSDIIKNAYSF-----------GWDL-QGL---IDQGKLF-ILDAS------P------------DPEGQDV--VGNFD-------------------------LSALIERIQYAIRK---YKAKRVSIDSVTAVFQQY-------DA-----ASVVRREIFRLVARLK-QVGATTIMTTERV---E--EYG---P-VA-RF-GVEEFVSDNVVIVRNVL-------EG-ERRRRTLEILKLR-GTTHMKGEYPFTI-TNE-GINIFPLG-AM---------RLTQR-------SS------------------NVRVSSGVKTLDTMCG---G-GFFKD-SIILATGATGTGKTLLVSK----FLEDACKSGQRAMMFAY--------EESRAQLLRNAYSW--GIDFEELE--------------EKGL------LRILC-------------AYPESAGLEDHLQIIKTDISEF----KPARIAIDSLSALARGVS--------------------------------------------------------------NNA---------FRQFVIGVTGYAKQEE-ITGFFTNT-TD-QFM--------GA------H---S-ITE----S-HISTITDTIL-----MLQYVEI-R------GEMSRAINVFKMRGSWHDKGI----------------------------RE-YSIS-QK-GPDI-K-------------------------------------GS-------SD--F-L-VI----SF--------------SN------------------------------------------HLVDI-------------------------------------------------------------------------------
>WP_045056180.1 circadian clock protein KaiC [Aliterella atlantica] >KJH70311.1 circadian clock protein KaiC [Aliterella atlantica CENA595]
---------------MKK-----------D------------------KQI-----------------FS------------------TK--------------------L------------F-----------------------S-------NKGVDKIRTMI----EGFDDISHGGLPI----GRATLVSGTSGTGKTLFSVQFLYNG-------------ITHFDEP-------------------------------------------------------GVFVT-FEESPSDIIKNASSF-----------GWDL-QSL---IDQGKLF-ILDAS------P------------DPEGHEV--VGSFD-------------------------LSALIERLHYAIVK---YKAKRVSIDSITALFQQY-------EA-----VSVVRREIFRLVARLK-QIGVTTIMTTERT---E--EYG---P-VA-RF-GVEEFVSDNVTIVRNVL-------EG-ERRRRTIEILKLR-GSTHMKGEYPFTL-TND-GFNIFPLG-AM---------QLTQR-------SS------------------NVRVSSGVETLDKMCG---G-GFFKD-SIILATGATGTGKTLLVSK----FLQNACVNSDRAILFAY--------EESRAQLSRNAFSW--GIDFEELE--------------RKGL------LKIIC-------------AYPESAGLEDHLQIIKSEIAEF----KPSRIAIDSLSALARGVS--------------------------------------------------------------NNA---------FRQFVIGVTGYAKQEE-ITGFFTNT-SD-QFM--------GS------N---S-ITD----S-HISTITDTIL-----MLQYVEI-R------GEMSRAINVFKMRGSWHDKGI----------------------------RE-YTIS-AA-GPEI-TD---------------SF-RNYE-G-IIS--------GS-------PT--R-I-TI----DE--------------KS------------------------------------------ELSRIVQSFQETEE----------------------------------------------------------------------
>WP_015188904.1 circadian clock protein KaiC [Gloeocapsa sp. PCC 7428] >AFZ31032.1 circadian clock protein KaiC [Gloeocapsa sp. PCC 7428]
---------------MDDI----------S------------------NQV-----------------IL------------------KN--------------------T------------K-----------------------L-------PEGVQKIRTMI----EGFDDISHGGLPL----ARTTLVSGTSGTGKTLLSMHFLYNG-------------IVYFDEP-------------------------------------------------------GIFVT-FEEDPIDIIKNAGSF-----------GWDL-QQL---INEGKLF-ILDAT------P------------DPEGQEV--VGNFD-------------------------LSALIERLQYAINK---YRAKRVSIDSITALFQQY-------EA-----ASVVRREIFRLIARMK-QIGITNIITAERT---E--EYG---A-IA-RF-GVEEFVSDNVVVVRNVL-------EG-ERRRRTIEILKMR-GSSHMKGEYPFTI-ATG-GISIFPLG-AM---------RLTQR-------SS------------------NIRVSSGVKTLDEMCG---G-GFFKD-SIILATGATGTGKTLLVSK----FLQNACLNGDRAILFAY--------EESRAQLSRNAYSW--GIDFEDLE--------------RQGL------LKIIC-------------AYPESAGLEDHLQGIKSEIAQF----KPSRIAIDSLSALARGVS--------------------------------------------------------------NNA---------FRQFVIGVTGYAKQEE-ITGFFTNT-TD-QFM--------GS------H---S-ITD----S-HISTITDTII-----MLQYVEI-R------GEMSRAINVFKMRGSWHDKGI----------------------------RE-YTIS-AD-GPEI-SD---------------SF-RNYE-R-IIS--------GA-------PT--R-V-ST----DE--------------KA------------------------------------------ELSRIVKGFQDSAGS-S-------------------------------------------------------------------
>WP_015155513.1 circadian clock protein KaiC [Chroococcidiopsis thermalis] >AFY88968.1 circadian clock protein KaiC [Chroococcidiopsis thermalis PCC 7203]
---------------MSEI---------TS------------------SGK-----------------QN------------------KN--------------------S------------P-----------------------N-------GTGVQKIRTMI----EGFDDISHGGLPL----GRTTLFSGTSGTGKTLFSVQFLYNG-------------ILFFDEP-------------------------------------------------------GVFVT-FEESPSDIIKNAYSF-----------GWNL-PKL---IEEGKLF-ILDAS------P------------DPEGQEV--IGNFD-------------------------LSALIERLQYAIHK---YKARRVAIDSITAVFQQY-------EA-----ASVVRREIFRLVARLK-QIGVTTIITTERT---E--EYG---A-IA-SF-GVEEFVADNVAIVRNVL-------EG-ERRRRTMEILKLR-GTTHMKGEYPFTI-TND-GVNIFPLG-AM---------RLTQR-------SS------------------NVRVSSGVKTLDEMCG---G-GFFKD-SIILATGATGTGKTLLVSK----FLENGCRGGERAILFAY--------EESRAQLSRNAYSW--GIDFEDLE--------------KKGL------LKIIC-------------AYPESAGLEDHLQIIKSEIAEF----KPARVAIDSLSALARGVS--------------------------------------------------------------NNA---------FRQFVIGVTGFAKQEE-ITGFFTNT-TD-QFM--------GA------H---S-ITE----S-HISTITDTIL-----LLQYVEI-R------GQMSRAINVFKMRGSWHDNGI----------------------------RE-YTIS-AD-GPEI-TD---------------SF-SNYE-G-IIS--------GS-------PS--R-V-SR----DE--------------KA------------------------------------------ELSRIVKGFQGGE-----------------------------------------------------------------------
>WP_015785209.1 MULTISPECIES: circadian clock protein KaiC [Cyanothece] >Q8VL13.1 RecName: Full=Circadian clock protein kinase KaiC >AAL34546.1 KaiC [Cyanothece sp. PCC 8801] >ACK68155.1 putative circadian clock protein, KaiC [Cyanothece sp. PCC 8801] >AC
---------------MNEP----------I------------------SNS-----------------SK------------------KT--------------------E------------N-----------------------T-------TQGVRKIRTMI----EGFDEITHGGLPI----GRTTLVSGTSGTGKTLLAVQFLYHG-------------IKYFDYP-------------------------------------------------------GLFVT-FEESPTDIIQNAYSF-----------GWDL-QEI---VDEGKLF-ILDAS------P------------DPDGQEV--VGSFD-------------------------LSALIERIQYAINK---YKAQLVSIDSVTAVFQQY-------DA-----ASVVRREIFRLVARLK-LLGVTSIMTTERI---E--EYG---P-IA-RY-GVEEFVSDNVVVLRNVL-------EG-ERRRRTAEILKLR-GTTHMKGEYPFTI-TND-GINIFPLG-AM---------RLTQR-------SS------------------NARISSGVKTLDEMCG---G-GFFKD-SIILATGATGTGKTLLVSK----FLEEGCRQGERAILFAY--------EESRAQLSRNAFSW--GIDFEEME--------------RKGL------LKLLC-------------SYPESAGLEDHLQIIKSEISEF----KPSRIAIDSLSALARGVT--------------------------------------------------------------NNA---------FRQFVIGVTGYAKQEE-ITGFFTNT-TD-QFM--------GA------H---S-ITE----S-HISTITDTII-----MLQYVEI-R------GEMSRAINVFKMRGSWHDKGI----------------------------RE-YSIN-ES-GPTI-QD---------------SF-RNYE-R-IIS--------GS-------PT--R-I-TV----DE--------------KN------------------------------------------ELSRIVRGVKDKTLD-EE------------------------------------------------------------------
>WP_015133074.1 circadian clock protein KaiC [Leptolyngbya sp. PCC 7376] >AFY37296.1 circadian clock protein KaiC [Leptolyngbya sp. PCC 7376]
---------------MNQP-------------------------------------------------TS------------------AN--------------------N------------G-----------------------A-------IKGVQKIRTLI----EGLDEISHGGLPS----GRTTLVSGTSGTGKTLLAIQFLYHG-------------IKHFDYP-------------------------------------------------------GLFVT-FEESPRDIIQNAHSF-----------GWDL-QSL---VDEGKLF-ILDAS------P------------DPDGQEV--VGNFD-------------------------LSALIERIQYAIRK---YDAKLVSIDSVTAVFQQY-------DA-----APVVRREIFRLVARLK-YLAVTSIMTTERL---D--EYG---P-VA-RF-GVEEFVSDNVVILRNVL-------EG-ERRRRTIEILKLR-GTTHMKGEYPFTI-TND-GINIFPLG-AM---------RLTQR-------SS------------------NARISSGVETLDGMCG---G-GFFKD-SIILATGATGTGKTLLVSK----FLEEGCRKGERAILFAY--------EESRAQLSRNASSW--GIDFEEME--------------QKGL------LKLLC-------------SYPESAGLEDHLQMIKSEISEF----KPSRIAIDSLSALARGVT--------------------------------------------------------------NNA---------FRQFVIGVTGYAKQEE-ITGFFTNT-TD-QFM--------GA------H---S-ITE----S-HISTITDTIL-----MLQYVEI-R------GEMSRALNVFKMRGSWHDKGI----------------------------RE-YSIS-EG-GAQI-KD---------------SF-RNYE-R-IIS--------GS-------PT--R-I-AV----DE--------------KS------------------------------------------ELTRIMRGVQDKTMD-D-------------------------------------------------------------------
>WP_015191648.1 circadian clock protein KaiC [Stanieria cyanosphaera] >AFZ33975.1 circadian clock protein KaiC [Stanieria cyanosphaera PCC 7437]
---------------MNQA----------N------------------PNS-----------------PQ------------------PE--------------------A------------Q-----------------------S-------IPGVKKIRTLI----EGFDEITHGGMPE----NRTTLVSGTSGTGKTLLAIQFLYHG-------------IKHFDYP-------------------------------------------------------GIFIT-FEESPQDIIQNAHSF-----------GWEL-QSL---VEGGKLF-ILDAS------P------------DPEGQEV--VGNFD-------------------------LSALIERIQYAIRK---YKAKLVSIDSVTAVFQQY-------DA-----APVVRREIFRLIARLK-QLQVTCIMTTERV---E--EYG---P-IA-RF-GVEEFVSDNVIVIRNVL-------EG-ERRRRTIEILKLR-GTTHMKGEYPFTI-TND-GINIFPLG-AM---------RLTQR-------SS------------------NTRISSGIKILDEMCG---G-GFFKD-SIILATGATGTGKTLLVSK----FLEEGCRRGERAILFAY--------EESRAQLSRNASSW--GINFEEME--------------QKGL------LKLFC-------------NYPESAGLEDHLQMIKSEITQF----KPSRIAIDSLSALARGVT--------------------------------------------------------------NNA---------FRQFVIGVTGYAKQEE-ITGFFTNT-TD-QFM--------GT------H---S-ITE----S-HISTITDTIL-----LLQYVEI-R------GEMSRAINVFKMRGSWHDKGI----------------------------RE-YVIS-HG-GADI-KD---------------SF-RNYE-R-IIS--------GS-------PT--K-I-AI----DE--------------KS------------------------------------------ELSRIVRGVKDKTMD-E-------------------------------------------------------------------
>WP_010874243.1 circadian clock protein KaiC [Synechocystis sp. PCC 6803] >P74646.1 RecName: Full=Circadian clock protein kinase KaiC >BAA18762.1 slr0758 [Synechocystis sp. PCC 6803] >BAK51804.1 circadian clock protein KaiC [Synechocystis sp. PCC 6803] >B
---------------MNLP----------I------------------VNE-----------------RN------------------RP--------------------D------------V-----------------------P-------RKGVQKIRTVI----EGFDEITHGGLPI----GRTTLVSGTSGTGKTLLAVQFLYQG-------------IHHFDYP-------------------------------------------------------GLFIT-FEESPSDIIENAYSF-----------GWDL-QQL---IDDGKLF-ILDAS------P------------DPEGQEV--VGTFD-------------------------LSALIERIQYAVRK---YKAKLVSIDSVTAVFQQY-------DA-----ASVVRREIFRLVARLK-QLQVTSIMTTERV---E--EYG---P-IA-RF-GVEEFVSDNVVVLRNVL-------EG-ERRRRTVEILKLR-GTTHMKGEYPFTI-THD-GINIFPLG-AM---------RLTQR-------SS------------------NARISSGVQTLDEMCG---G-GFFKD-SIILATGATGTGKTLLVSK----FLQEGCRQRERAILFAY--------EESRAQLSRNASSW--GIDFEEME--------------HKGL------LKLLC-------------TYPESAGLEDHLQMIKSEISEF----KPSRIAIDSLSALARGVT--------------------------------------------------------------NNA---------FRQFVIGVTGYAKQEE-ITGFFTNT-TD-QFM--------GA------H---S-ITE----S-HISTITDTIL-----MLQYVEI-R------GEMSRALNVFKMRGSWHDKGI----------------------------RE-YSIS-HD-GPDI-RD---------------SF-RNYE-R-IIS--------GS-------PT--R-I-SV----DE--------------KS------------------------------------------ELSRIVRGVKDKTAE---------------------------------------------------------------------
>AFZ47541.1 circadian clock protein KaiC [Cyanobacterium stanieri PCC 7202]
---------------MTKD----------F------------------ISE-----------------ER------------------KE--------------------E------------L-----------------------R-------AKGVKKRRTMI----EGFDEISHGGLPI----ARTTLVSGTSGTGKTLLAIQFLYHG-------------IKHFDCP-------------------------------------------------------GLFIT-FEESPNDIIQNAYSF-----------GWDL-QSL---IDQGKLF-ILDAS------P------------DPEGQEV--VGNFD-------------------------LSALIERIQYAVNK---YKAKLVSIDSVTAVFQQY-------DA-----ASVVRREIFRLVARLK-HLEVTSIMTTERI---D--EYG---P-VA-RF-GVEEFVSDNVVIVRNVL-------EG-ERRRRTIEILKLR-GTTHMKGEYPFTI-TGD-GINIFPLG-AM---------QLTQR-------SS------------------NARSSSGIKTLDEMCG---G-GFFKD-SIILATGATGTGKTLLVSK----FLEEGCRQGERAILFAY--------EESRAQLSRNASSW--GIDFEDME--------------RKGL------LKLLC-------------SYPESAGLEDHLQMIKSEIAEF----KPSRIAIDSLSALARGVT--------------------------------------------------------------NNA---------FRQFVIGVTGYAKQEE-ITGFFTNT-TD-QFM--------GA------H---S-ITE----S-HISTITDTIL-----MLQYVEI-R------GEMSRAINVFKMRGSWHDKGI----------------------------RE-YSIS-KE-GPNI-KD---------------SF-RNYE-R-IIS--------GS-------PS--R-I-SV----DE--------------KS------------------------------------------ELSRIVKGVKDKTQD---------------------------------------------------------------------
>WP_006528966.1 circadian clock protein KaiC [Gloeocapsa sp. PCC 73106] >ELR98165.1 circadian clock protein KaiC [Gloeocapsa sp. PCC 73106]
---------------MNQP----------N------------------SNE-----------------QQ------------------QE--------------------E------------L-----------------------A-------SKGVRKLRTMI----EGFDEISHGGMPI----GRTTLVTGTSGTGKTLFAIQFLYHG-------------IKYFDYP-------------------------------------------------------GLFIT-FEESPTDIIQNACSF-----------GWDL-EKL---IEDGKLF-ILDAS------P------------DPEGQEV--VGNFD-------------------------LSALIERIQYAIRK---YKAKLVSVDSVTAVFQQY-------DP-----ASVVRREIFRLVARLK-HLGVTSVMTTERI---E--EYG---L-VA-RY-GVEEFVSDNVVIVRNVL-------EG-ERRRRTLEILKLR-GTTHMKGEYPFTI-TRD-GINIFPLG-AM---------RLTQR-------SS------------------NVRSSSGIKTLDEMCG---G-GFFKD-SIILATGATGTGKTLLVSK----FLQEGCRQQERAILFAY--------EESRAQLSRNASSW--GIDFEEME--------------SKGL------LKLMC-------------CYPESAGLEDHLQMIKSEIADF----KPSRIAIDSLSAMARGVT--------------------------------------------------------------NNA---------FRQFVIGVTGYAKQEE-ITGFFTNT-TD-QFM--------GA------H---S-ITE----S-HISTITDTII-----MLQYVEI-R------GEMSRAINVFKMRGSWHDKGI----------------------------RE-YTIS-ED-GPDI-KD---------------SF-RNYE-R-IIS--------GS-------PS--K-I-SI----DE--------------KT------------------------------------------DLSRIVRGVRDKNED-E-------------------------------------------------------------------
>WP_006510280.1 circadian clock protein KaiC [Xenococcus sp. PCC 7305] >ELS02630.1 circadian clock protein KaiC [Xenococcus sp. PCC 7305]
---------------MNQK----------N------------------PMQ-----------------SG------------------DN--------------------A------------A-----------------------P-------FRGVRKIKTTI----EGFDEITHGGLPE----GRTTLVSGTSGTGKTLLALQFLYHG-------------IKYFDYP-------------------------------------------------------GVFVT-FEESPQDVIKNAYSF-----------GWDL-QNL---VERGKLF-ILDAS------P------------DPEGQEV--VGNFD-------------------------LSALIERIQYAINK---YKAKLVSIDSVTAVFQQY-------DA-----ASVVRREIFRLVARLK-QLKVTSIMTTERI---E--EYG---P-VA-RF-GVEEFVSDNVVIVRNVL-------EG-ERRRRTIEILKLR-GTTHMKGEYPFTM-TDD-GINIFPLG-AM---------RLTQR-------SS------------------NIRVSSGVKNLDELCG---G-GFFKD-SIILATGATGTGKTLLVSK----FLQESCNRGERAILFAY--------EESRAQLSRNASSW--GINFEEME--------------QKGL------LKILC-------------CYPESAGLEDHLQTIKSEIAKF----KPSRIAIDSLSALDRGVT--------------------------------------------------------------NNA---------FRQFVIGVTGYAKQEE-ITGFFTNT-TD-QFL--------GS------H---S-ITE----S-HISTITDTII-----LLQYVEI-R------GEMSRVINVFKMRGSWHDKGI----------------------------RE-YVIS-SD-GPDI-KN---------------SF-RNYE-G-IIS--------GS-------PT--R-I-AV----DE--------------KS------------------------------------------ELSRIVRGIKDKPE----------------------------------------------------------------------
>WP_012409410.1 circadian clock protein KaiC [Nostoc punctiforme] >ACC81419.1 putative circadian clock protein, KaiC [Nostoc punctiforme PCC 73102]
---------------MSQ-----------N------------------EQV-----------------EP------------------NK--------------------A------------P-----------------------K-------NGGVEKIRTMI----EGFDDISHGGLPI----GRTTLVSGTSGTGKTLLSLQFLYNG-------------ITYFDEA-------------------------------------------------------GVFVT-FEESPSDIIKNAHVF-----------GWNL-PRL---IEEGKLF-ILDAS------P------------DPEGQDI--VGNFD-------------------------LSALIERLQYAIRK---YKAKRVSIDSMTAVFQQY-------EA-----MGVVRREIFRLVARLK-ILSVTTVITTERS---E--EYG---P-VA-SF-GVEEFVSDNVVIVRNVL-------EG-ERRRRTVEILKLR-GTTHMKGEYPFTI-TNE-GVNIFPLG-AM---------RLTQR-------SS------------------NIRVSSGVKILDEMCG---G-GFFKD-SIILATGATGTGKTLLVSK----FIQDGCLNGEQAILFAY--------EESRAQLSRNASSW--GIDFEELE--------------EQGL------LKIIC-------------TYPESTGLEDHLQIIKSEIAVF----KPARIAIDSLSALARGVS--------------------------------------------------------------NNA---------FRQFVIGVTGYAKQEE-ITGFFTNT-TD-QFL--------GA------H---S-ITD----S-HISTITDTIL-----MLQYVEI-R------GEMSRAINVFKMRGSWHDKGI----------------------------RE-YNIT-AD-GPDI-KD---------------SF-RNYE-R-IIS--------GA-------PT--R-V-SI----DE--------------KA------------------------------------------ELSRIVRRFEDKQSS-EP------------------------------------------------------------------
>WP_009459931.1 circadian clock protein KaiC [Fischerella sp. JSC11] >EHC08667.1 putative circadian clock protein, KaiC [Fischerella sp. JSC11]
---------------MRE-----------K------------------DQP-----------------EK------------------NN--------------------A------------P-----------------------L-------FGGVEKIRTMI----EGFDDISHGGLPV----GRTTLVSGTSGTGKTLFSLQFLFNG-------------ISYFEEP-------------------------------------------------------GVFVT-FEESPHDIIKNAHIF-----------GWDL-QGL---INDGKLF-ILDAS------P------------DPEGQDI--VGNFD-------------------------LSALIERLQYAIRK---YRAKRVVIDSITAVFQQY-------EA-----VGVIRREIFRLVARLK-QLNVTTIITTERT---E--EYG---P-VA-CF-GVEEFVSDNVVIVRNVL-------EG-ERRRRTVEILKLR-GTTHMKGEYPFTI-TNE-GVNIFPLG-AM---------RLTQR-------SS------------------NVRVSSGVKTLDDMCG---G-GFFKD-SIILATGATGTGKTLLVSK----FIQNGCQNGERAILFAY--------EESRAQLSRNASSW--GIEFEDLE--------------RQGL------LKIIC-------------TYPESTGLEDHLQIIKSEIADF----KPSRIAIDSLSALARGVS--------------------------------------------------------------NNA---------FRQFVIGVTGYAKQEE-ITGFFTNT-TD-QFM--------GS------H---S-ITD----S-HISTITDTIL-----MLQYVEI-R------GEMARAINVFKMRGSWHDKGI----------------------------RE-YNIT-AD-GPEI-KD---------------SF-RNYE-R-IVS--------GA-------PT--R-V-SI----DE--------------KA------------------------------------------ELSRIVKSFQDKDSS-DASS----------------------------------------------------------------
>WP_015197562.1 circadian clock protein KaiC [Calothrix parietina] >AFZ00916.1 circadian clock protein KaiC [Calothrix sp. PCC 6303]
---------------MSDND-------LPS------------------QQN-----------------TN------------------LP--------------------S------------P-----------------------K-------VGGVEKIRTMI----EGFDDISHGGLPI----GRTTLVSGTSGTGKTLFSLQFLYNG-------------IHEFNEA-------------------------------------------------------GVFVT-FEESPSDIIKNAYIF-----------GWDL-QRL---IEEGKLF-IVDAS------P------------DPEGQDI--IGSFD-------------------------LSALIERLQYAIRK---YKATRVSIDSITAVFQQY-------EA-----VGVVRREIFRLVARLK-QLYVTTIITTERS---E--EYG---P-VA-SF-GVEEFVSDNVVIVRNVL-------EG-ERRRRTIEILKLR-GTTHMKGEYPFTI-TND-GVNIFPLG-AM---------RLTQR-------SS------------------NIRVSSGVEALDVMCG---G-GFFKD-SIILATGATGTGKTLLVSK----FIQTGCTGSERAILFAY--------EESRAQLSRNASSW--GINFEELE--------------EQGL------LKIIC-------------TYPESTGLEDHLQIIKSEIAEF----KPSRIAIDSLSALARGVG--------------------------------------------------------------NNA---------FRQFVIGVTGYAKQEE-ITGFFTNT-SD-QFM--------GS------H---S-ITD----S-HISTITDTII-----MLQYVEI-R------GEMSRAINVFKMRGSWHDKGI----------------------------RE-YNIT-AE-GPEI-KD---------------SF-RNYE-R-IVS--------GA-------PT--R-V-AV----DE--------------KA------------------------------------------ELSRIVQGIQEKSDT-NS------------------------------------------------------------------
>WP_044304992.1 circadian clock protein KaiC [Richelia intracellularis]
---------------MSD-----------Q------------------EQS-----------------EQ------------------SC--------------------N------------P-----------------------L-------LQGVGKMRSMI----EGFDDISHGGLPV----GRSTLVSGTSGTGKTLFSLQFLYNG-------------ITYFNEP-------------------------------------------------------GVFVT-FEESPVDILKNAHIF-----------GWNL-QKF---IEQGKLF-ILDAS------P------------DPEGQDI--IGSFD-------------------------LSALIERLQYAIHK---YKASRVSIDSITAIFQQY-------EA-----VGVVRREIFRLVARLK-QLGVTSIITTERV---E--EYG---G-VA-AF-GVEEFVSDNVVIVRNVL-------ER-ERRRRTIEILKLR-GTTHMKGEYPFTI-TND-GMNIFPLG-AM---------RLTQR-------SS------------------NVRASSGVKTLDEMCG---G-GFFKD-SIILATGATGTGKTLLVSK----FIQDGCISGERAILFAY--------EESRAQLSRNAYSW--GIDFENLE--------------HKGL------LKIIC-------------TYPESTGVEDHLQIIKSEITDF----KPARIAIDSLSALARGVS--------------------------------------------------------------SNA---------FRQFVIGVTGYAKQEE-ITGFFTNT-TN-QFM--------GS------H---S-ITD----S-HISTITDTII-----MLQYVEI-R------GEMSRAINVFKMRGSWHDKGI----------------------------RE-YNIT-AD-GPEI-KD---------------SF-RNYE-G-IVS--------GA-------PT--R-A-SI----NE--------------KV------------------------------------------ELSRIVKGFEDK------------------------------------------------------------------------
>WP_015119208.1 circadian clock protein KaiC [Rivularia sp. PCC 7116] >AFY55640.1 circadian clock protein KaiC [Rivularia sp. PCC 7116]
---------------MSEK----------K------------------KPL-----------------HS------------------SN--------------------P------------L-----------------------V-------NRGVEKIRTLI----EGFDDITHSGLPK----GRTTLVSGTSGTGKTLFSLQFLYNG-------------ITHLKEP-------------------------------------------------------GIFVT-FEEAPNDIIRNAYIF-----------GWDL-QQL---IDDGQLF-ILDAS------P------------DPEGQEV--IGNFD-------------------------LSGLIERLQYAIQK---YKAKRISIDSVTAIFQQY-------EA-----AGLVRREIFRLVARLK-GLSVTTVMTTERR---E--EYG---P-VA-TF-GVEEFVSDNVIIFRNVL-------EG-ERRRRTIEILKLR-GTTHMKGEYPFTI-TNQ-GINIFPLG-AM---------RLTQR-------SS------------------NARVSSGVESLDKMCG---G-GFFKD-SIILATGATGTGKTLLVSK----FLQEGCHQGERSILFAY--------EESRAQLSRNATSW--GIDFEQLE--------------RQGL------LKIIC-------------AYPESTGLEDHLQIIKSEISEF----KPSRIAIDSLSALDRGVS--------------------------------------------------------------NNA---------FRQFVIGVTGYAKQEE-ITGFFTNT-TT-HFL--------GS------N---S-ITD----S-HISTITDTII-----LLQYVEI-R------GEMSRAVNVFKMRGSWHDKGI----------------------------RE-YNIT-RD-GPQI-KN---------------SF-QDYE-R-IIS--------GV-------PS--R-V-SI----DE--------------KA------------------------------------------ELSRIVRSFEDEQTS-DS------------------------------------------------------------------
>WP_026099849.1 circadian clock protein KaiC [Prochlorothrix hollandica] >KKJ01592.1 circadian clock protein KaiC [Prochlorothrix hollandica PCC 9006 = CALU 1027]
---------------MTQ-----------A------------------AHP-----------------PQ------------------SK--------------------D------------R-----------------------P-------VMGVQKIRTMI----EGLDDISHGGLPV----GRTTLLSGTSGTGKTLLSVQFLYHG-------------ITYFDEP-------------------------------------------------------GIFVT-FEESPSDIIKNAESF-----------GWDL-QVF---IDQGKLF-ILDAS------P------------DPEGQDI--VGNFD-------------------------LSALIERIQYAIRK---YRATRVAIDSMTAVFQQY-------DA-----ASVVRREIFRLVARLK-EIGATTIMTAERV---E--EYG---P-IA-RY-GVEEFVSDNVVVVRNVL-------EG-ERRRRTIEILKLR-GTTHMKGEYPFTM-TNN-GINIFPLG-AM---------RLTQR-------SS------------------NVRVSSGVETLDQMCG---G-GFFKD-SIILATGATGTGKTMLVSK----FLENACNSNERSILFAY--------EESRAQLMRNAYSW--GIDFEYME--------------QHNL------LKIIC-------------AYPESAGLEDHLQIIKSEIADF----KPSRIAIDSLSALARGVS--------------------------------------------------------------NNS---------FRQFVIGVTGYAKQEE-ITGFFTNT-SD-QFM--------GG------H---S-ITD----S-HISTITDTIL-----MLQYVEI-R------GEMSRAINVFKMRGSWHDKGI----------------------------RE-FVIS-AQ-GPEI-KE---------------TF-RNFE-G-VIS--------GS-------PS--R-V-TV----DE--------------KS------------------------------------------ELSRIVRGVQDKIGE-I-------------------------------------------------------------------
>WP_015225155.1 circadian clock protein KaiC [Halothece sp. PCC 7418] >AFZ43278.1 circadian clock protein KaiC [Halothece sp. PCC 7418]
---------------MT-------------------------------EEK-----------------QQ------------------EP--------------------Q------------K-----------------------L-------VQSVQKLKTMI----EGFDEISHGGIPI----GRTTLVSGTSGTGKTLLAIQFLYNG-------------IQQFDEP-------------------------------------------------------GVFVT-FEESPADIIINANSF-----------GWDL-QAL---IEQGKLF-ILDAS------P------------DPEGQEV--VGNFD-------------------------LSALIERIQYAIRK---YKAKRVSIDSVTAIFQQY-------EG-----VGLIRREIFRLAARLK-QVGVSSIMTTERE---E--EYG---P-VA-RF-GVEEFVSDNVVIMRNVL-------EG-ERRRRTAEILKLR-GTTHMKGEYPFTI-NRD-GINIFPLG-AM---------RLTQR-------SS------------------NERVSSGISTLDEMCG---G-GFFKD-SIILATGATGTGKTLLVSK----FLEEGCLRGERAILFAY--------EESRAQLSRNAYSW--GIDFEELE--------------SQGL------LKLLC-------------TYPESAGLEDHLQAIKSEIEDF----KPSRIAIDSLSALARGVT--------------------------------------------------------------ENA---------FRQFVIGVTGYAKQEE-ITGFFTNT-TD-QFM--------GS------H---S-ITD----S-HISTITDTII-----MLQYVEI-R------GEMSRAINVFKMRGSWHDKGI----------------------------RE-YIIA-EE-GPEI-KA---------------SF-RNYE-R-IIS--------GA-------PT--R-I-SA----DE--------------KS------------------------------------------ELSRIVQGVRGKSET-DES-----------------------------------------------------------------
>WP_022607309.1 circadian clock protein KaiC [Rubidibacter lacunae] >ERN41230.1 circadian clock protein KaiC [Rubidibacter lacunae KORDI 512]
---------------MNVS----------N------------------ENG-----------------KH------------------HD--------------------R------------N-----------------------G-------KVGVQKIRTMI----EGFDEISHGGIPV----GRTTLVSGTSGTGKTLLAVQFLYNG-------------IKNFDEP-------------------------------------------------------GIFVT-FEESPIDIITNAYSF-----------GWDL-QDL---TERGRLF-ILDAS------P------------DPEGQEI--IGSFD-------------------------LSALIERIQYAIRK---YKAKRVSIDSVTAVFQQY-------EG-----ASVIRREIFRLSARLK-QIGVSSIMTTERT---E--EYG---P-VA-RF-GVEEFVSDNVVIVRNVL-------EG-ERRRRTVEILKLR-GTTHMKGEYPFTI-NNN-GINIFPLG-AM---------RLTQR-------SS------------------NIRISSGIKTLDDMCG---G-GFFQD-SIILATGATGTGKTLLVSK----FLQEGCHGGERSILFAY--------EESRAQLSRNASSW--GIDFEEME--------------KRGL------LKLIC-------------TYPESAGLEDHLQSIKSEIQEF----KPTRIAIDSLSALARGVT--------------------------------------------------------------NNA---------FRQFVIGVTGYAKQEE-ITGFFTNT-TD-QFL--------GS------H---S-ITD----S-HISTITDTII-----MLQYVEI-R------GEMARAINVFKMRGSWHDKGI----------------------------RE-YVIS-RQ-GPDI-KD---------------SF-RNYE-R-IIS--------GA-------PT--R-V-TA----DE--------------KS------------------------------------------ELSRIAKGVRDITVE-ERPE----------------------------------------------------------------
>KaiC_SE
---------------MTS-----------A------------------EMT-----------------SP------------------NN--------------------N------------S-----------------------E-------HQAIAKMRTMI----EGFDDISHGGLPI----GRSTLVSGTSGTGKTLFSIQFLYNG-------------IIEFDEP-------------------------------------------------------GVFVT-FEETPQDIIKNARSF-----------GWDL-AKL---VDEGKLF-ILDAS------P------------DPEGQEV--VGGFD-------------------------LSALIERINYAIQK---YRARRVSIDSVTSVFQQY-------DA-----SSVVRRELFRLVARLK-QIGATTVMTTERI---E--EYG---P-IA-RY-GVEEFVSDNVVILRNVL-------EG-ERRRRTLEILKLR-GTSHMKGEYPFTI-TDH-GINIFPLG-AM---------RLTQR-------SS------------------NVRVSSGVVRLDEMCG---G-GFFKD-SIILATGATGTGKTLLVSR----FVENACANKERAILFAY--------EESRAQLLRNAYSW--GMDFEEME--------------RQNL------LKIVC-------------AYPESAGLEDHLQIIKSEINDF----KPARIAIDSLSALARGVS--------------------------------------------------------------NNA---------FRQFVIGVTGYAKQEE-ITGLFTNT-SD-QFM--------GA------H---S-ITD----S-HISTITDTII-----LLQYVEI-R------GEMSRAINVFKMRGSWHDKAI----------------------------RE-FMIS-DK-GPDI-KD---------------SF-RNFE-R-IIS--------GS-------PT--R-I-TV----DE--------------KS------------------------------------------ELSRIVRGVQEKGPE-S-------------------------------------------------------------------
>WP_011242648.1 MULTISPECIES: circadian clock protein KaiC [Synechococcus] >Q79PF4.1 RecName: Full=Circadian clock protein kinase KaiC >pdb|5N8Y|A Chain A, Kaicba Circadian Clock Backbone Model Based On A Cryoem Density >pdb|5N8Y|B Chain B, Kaicba Circadi
---------------MTS-----------A------------------EMT-----------------SP------------------NN--------------------N------------S-----------------------E-------HQAIAKMRTMI----EGFDDISHGGLPI----GRSTLVSGTSGTGKTLFSIQFLYNG-------------IIEFDEP-------------------------------------------------------GVFVT-FEETPQDIIKNARSF-----------GWDL-AKL---VDEGKLF-ILDAS------P------------DPEGQEV--VGGFD-------------------------LSALIERINYAIQK---YRARRVSIDSVTSVFQQY-------DA-----SSVVRRELFRLVARLK-QIGATTVMTTERI---E--EYG---P-IA-RY-GVEEFVSDNVVILRNVL-------EG-ERRRRTLEILKLR-GTSHMKGEYPFTI-TDH-GINIFPLG-AM---------RLTQR-------SS------------------NVRVSSGVVRLDEMCG---G-GFFKD-SIILATGATGTGKTLLVSR----FVENACANKERAILFAY--------EESRAQLLRNAYSW--GMDFEEME--------------RQNL------LKIVC-------------AYPESAGLEDHLQIIKSEINDF----KPARIAIDSLSALARGVS--------------------------------------------------------------NNA---------FRQFVIGVTGYAKQEE-ITGLFTNT-SD-QFM--------GA------H---S-ITD----S-HISTITDTII-----LLQYVEI-R------GEMSRAINVFKMRGSWHDKAI----------------------------RE-FMIS-DK-GPDI-KD---------------SF-RNFE-R-IIS--------GS-------PT--R-I-TV----DE--------------KS------------------------------------------ELSRIVRGVQEKGPE-S-------------------------------------------------------------------
>KPQ36924.1 circadian clock protein KaiC [Phormidesmis priestleyi Ana]
---------------MTSS----------V------------------PSL-----------------DS------------------QS--------------------L------------T-----------------------R-------SKGVQKIRTMI----EGFDDISHGGLPV----GRSTLVSGTSGTGKTLLAVQFLYHG-------------LIYFDEP-------------------------------------------------------GVFVT-FEESPADIITNAYSF-----------GWDL-QAL---IDSGKLF-ILDAC------P------------DPEGQEI--VGTFD-------------------------LSALIERIQYAIRK---YKAKRVSIDSVTAVFHQY-------DA-----AEVVRREIFRLLARLK-QMGVTTLMTTERV---D--EYG---A-VA-RF-GVEEFVSDNVVIVRNAL-------EV-ERRRRTIEILKLR-GTTHMKGEYPFTI-TDD-GVNIFPLG-AM---------RLTQR-------SS------------------NVRVSSGVPTLDKMCG---G-GFFKD-SIILATGATGTGKTLLVSN----FLANACENGERSILFAY--------EESRSQLSRNASSW--GIDFEDLE--------------NRGL------LKIIC-------------AYPESAGLEDHLQIIKSQIAEF----KPSRIAIDSLSALDRGVS--------------------------------------------------------------NNA---------FRQFVIGVTGYAKQEE-ITGFFTNT-TE-QFM--------GS------N---S-ITD----S-HISTITDTIL-----MLQYVEI-R------GEMSRAINVFKMRGSWHDNSI----------------------------RE-YLID-AN-GPQI-QE---------------SF-RNLE-G-IIS--------GS-------PR--R-V-TV----TE--------------KN------------------------------------------ELSRIVENVRGRKKDIDDSLNR--------------------------------------------------------------
>WP_006454882.1 circadian clock protein KaiC [Synechococcus sp. PCC 7335] >EDX85139.1 circadian clock protein KaiC [Synechococcus sp. PCC 7335]
---------------MNSSY-------SSS------------------SSS-----------------DQ------------------KA--------------------Q------------T-----------------------R-------LKGVQKIRTMI----EGFDDISHGGLPV----GRSTLVSGTSGTGKTLLAVQFLYHG-------------VTYFNEP-------------------------------------------------------GIFVT-FEESPEDIVTNAYSF-----------GWDL-KSL---IKSGKLF-ILDAC------P------------DPEGQEV--VGNFD-------------------------LSALIERIQYAIRK---YKARRISIDSVTAVFQQY-------DA-----AEVVRREIFRLVARLK-QMNVTTLMTTERV---D--EYG---P-VA-RF-GVEEFVSDNVVIVRNAL-------EG-ERRRRTVEILKLR-GTTHMKGEYPFTI-TDG-GVSIFPLG-AM---------RLTQR-------SS------------------NVRVSSGVKTLDEMCG---G-GFFRD-SIILATGATGTGKTLLVSN----FLANACENGERAILFAY--------EESRSQLARNASSW--GIDLEVLE--------------RQGL------LKIIC-------------AYPESAGLEDHLQIIKSQIAEF----RPSRIAIDSLSALDRGVS--------------------------------------------------------------NNA---------FRQFVIGVTGFAKQEE-ITGFFTNT-TE-QFM--------GS------H---S-ITD----S-HISTITDTIL-----MLQYVEV-R------GEMSRAINVFKMRGSWHDKAI----------------------------RE-YIIN-ED-GPQI-QE---------------SF-RNLE-G-IIS--------GS-------AR--R-I-PS----RE--------------KN------------------------------------------ELARIVSAVRSDDD----------------------------------------------------------------------
>WP_012161596.1 circadian clock protein KaiC [Acaryochloris marina] >Q6L8L1.2 RecName: Full=Circadian clock protein kinase KaiC >ABW26034.1 circadian clock protein KaiC [Acaryochloris marina MBIC11017]
---------------MKKS----------N------------------LSQ-----------------YK------------------KN--------------------D------------K-----------------------N-------KVEVTKILTRI----EGFDDISHGGIPL----GRTTLVSGTSGTGKTMFAIQFLYHG-------------IVHFDDP-------------------------------------------------------AVFVT-FEESPKDIIQNALSF-----------GWDL-QQL---MDDGKLF-ILDAS------P------------DPEGQDI--AGEFD-------------------------LSALIERIQYAISK---YQAKRVGIDSVTAIFQQY-------DA-----ATVVRREIFRLTARLK-QIGVTTVMTTERV---D--EYG---P-VA-RY-GVEEFVSDNVVIVRNVL-------EG-ERRRRTLEILKLR-GTSHMKGEYPFTI-TDD-GINIFPLG-AM---------RLTQR-------SS------------------NARVSSGVQTLDEMCG---G-GFFKD-SIILVTGATGTGKTLLVSK----FLEDACKNGDRAILFAY--------EESRAQLSRNAYSW--GIDFEEME--------------QKGL------LKILC-------------TYPESAGLEDHLQQIKSEIAEF----KPSRISIDSLSALARGVS--------------------------------------------------------------NNA---------FRQFVIGVTGFAKQEE-ITGFFTNT-TD-HFL--------GS------H---S-ITE----S-HISTITDTIL-----MLQYVEI-L------GEMSRAINVFKMRGSWHDKGI----------------------------RE-YSIS-QH-GPEI-KN---------------AF-HNFE-G-IIS--------GT-------PT--R-V-SL----DE--------------KR------------------------------------------DLSRIVQDVKGLSDD-DLL-----------------------------------------------------------------
>Q8GGL1.1 RecName: Full=Circadian clock protein kinase KaiC >AAO12971.1 circadian clock protein KaiC [Synechococcus sp. P2] >ABD01481.1 circadian clock protein kinase KaiC [Synechococcus sp. JA23B'a(213)]
---------------MNQSL-------GPSE--------PEKPQDNTAEDST------EPTP----DNHR------------------AD--------------------L------------S-----------------------E-------LRGIPKKQTGI----EGFEDISHGGLPL----GRTTLVSGTSGTGKTLFAMQFLYNG-------------IVKYQEP-------------------------------------------------------GIFVT-FEETPADIIRNASSF-----------GWDL-QAL---IDRGQLF-ILDAS------P------------DPEGYEV--SGNFD-------------------------LSALIERIQYAIRK---YKAKRVSIDSVTAIFQQY-------DP-----AGVVRRELFRLTARLK-QANVTTVMTTERT---D--EYG---P-IA-RY-GVEEFVSDNVVILRNIL-------EG-EKRRRTIEILKLR-GTTHMKGEYPFTI-TND-GINIFPLG-AM---------QLTQR-------SS------------------NVRVSSGIEKLDEMCG---G-GFFKD-SIILATGATGTGKTSLVSK----FLERGCLDGERCILFAY--------EESRAQLSRNASSW--GIDLEEFE--------------RQGL------LKIIC-------------AYPESAGLEDHLQKIKTEMMAF----KPSRMAIDSLSALARGVS--------------------------------------------------------------QNA---------FRQFVIGVTGLAKQEE-ITGFFTNT-TD-QFM--------GS------H---S-ITE----S-HISTITDTII-----LLQYVEI-R------GEMARALNVFKMRGSWHDKGI----------------------------RE-YLIS-NA-GIQI-RD---------------SF-RGYE-R-IIS--------GS-------PT--R-I-NV----DE--------------KN------------------------------------------ELSRIVQNVQALEEE-GL------------------------------------------------------------------
>WP_071455441.1 circadian clock protein KaiC [Gloeomargarita lithophora] >APB35099.1 circadian clock protein KaiC [Gloeomargarita lithophora AlchichicaD10]
---------------MS---------------------------------------------------------------------------------------------S------------G-----------------------T-------ATGVQKIRTLI----EGFDEVSHGGLPL----GRCTIVSGTSGTGKTIFAMQFLYNG-------------IIHFDEP-------------------------------------------------------GIFVT-FEEAPEDIIKNVLSF-----------GWNL-QAL---IDQGKLF-ILDAS------P------------EPEGQQI--IGDFD-------------------------LSALIARMEYAVEK---FKAKRVSIDSVTAIFQQYSGN----NS-----VSMIRNELFIMVARLK-KLQVTTVMTTERI---E--EYG---P-IA-RF-DVEEFVSDNVVILRNVL-------EM-ERRHRTLEILKLR-GTTHMKGEYPFTI-SRE-GVNIFPLG-AM---------QLTQR-------SS------------------NVRVSSGISTLDEMCG---G-GFFKD-SIILATGATGTGKTLLVSR----FLENACQRGERAILFAY--------EESRAQLSRNASSW--GVDFERFE--------------RQGL------LKIIC-------------AYPESTGLEDHMQIVRSEIGSF----RPTCFAIDSLSALARGVS--------------------------------------------------------------NNA---------FRQFVIGVTGFAKQQE-ITGFFTNT-LD-QFL--------GS------N---S-ITE----S-HISTITDTIL-----LLQYVEI-R------GEISRAINVFKMRGSWHDKGI----------------------------RE-YVIT-SQ-GPDI-QD---------------SF-RNLE-R-IIS--------GS-------PT--R-V-MV----DE--------------KT------------------------------------------ELSRIMRGVQNPETLL--------------------------------------------------------------------
>WP_015167871.1 circadian clock protein KaiC [Synechococcus sp. PCC 7502] >AFY73212.1 circadian clock protein KaiC [Synechococcus sp. PCC 7502]
---------------MKR------------------------------DGI-----------------NG------------------AV--------------------E------------S-----------------------Q-------ELGVQKLRTMI----EGLDEITHGGLPM----GRSTLISGTSGTGKTLFAVQFIYNG-------------IVELGEN-------------------------------------------------------GVFVT-FEESPADIIKNAHSF-----------NWDL-QKL---IDEGKLF-ILDAS------P------------DPEGHEV--VGDFD-------------------------LSALIERIQYAILK---YKAKRISIDSITAIFQQY-------ES-----LGLVRREIFRLVGRLK-SLGVTTVMTTERV---E--EYG---P-VA-RF-GVEEFVSDNVIIVRNVL-------EG-ERRHRTAEILKLR-GTTHMKGEFPFTM-TSN-GINIFPLG-AM---------RLTQK-------SS------------------NVRVSSGIDTLDTMCG---G-GYFKD-SIILITGATGTGKTLMVSK----FLQNGCQNGERALLFAY--------EESRAQLSRNASSW--GTDFEKLE--------------GMGL------LKIIC-------------AYPESTGLEDHLQMIKSEIDSF----KPSRIAIDSLSALARGVS--------------------------------------------------------------NNN---------FRQFVIGLTGFVKQEE-ITGLFTNT-TD-QFM--------GS------H---S-ITE----S-HISTITDTII-----LLQYVEI-R------GEMARAVNVFKMRGSRHDNKI----------------------------RE-YIIT-DQ-GAQI-QD---------------SF-KGYE-Q-ILS--------GS-------PS--R-S-SI----DE--------------KS------------------------------------------ELSRIIRGVQPE------------------------------------------------------------------------
>OIP71160.1 circadian clock protein KaiC [Oscillatoriales cyanobacterium CG2_30_44_21]
---------------MTSST---LDNNYES------------------SSD-----------------SN------------------DQ--------------------K------------R-----------------------Q-------ELGVQKLRTMI----EGLDDITHGGLPK----GRSTLVSGTSGTGKTLLAMQFLYNG-------------ITGLDEH-------------------------------------------------------GVFVT-FEESPSDIIKNAHSF-----------NWDL-QEL---IDQGRLF-ILDAS------P------------DPEGQEV--VGDFD-------------------------LSALIERIQYAIIK---YKAKRISIDSMTAIFQQY-------DS-----LGLVRREIFRIVARLK-SLGVTTVMTTERE---L--EYG---P-VA-RF-GVEEFVSDNVIILRNVL-------DG-ERRHRTAEILKLR-GTTHMKGEFPFTM-TGK-GINIFPLG-AM---------RLTQK-------SS------------------NTRVSSGIVTLDEMCG---G-GYFKD-SIILTTGATGTGKTLMVSK----FIENGCENGERAILFAY--------EESRQQLTRNASSW--GTDFDKWE--------------SSGL------LKIIC-------------VYPESSGLEDHLQVIKSEIETF----KPSRIAIDSLSALARGVS--------------------------------------------------------------NNT---------FRQFVIGLTGYVKQEE-ITGLFTNT-TD-QFM--------GS------H---S-ITE----S-HISTITDTII-----LLQYVEI-R------GQMSRAVNVFKMRGSRHDSRI----------------------------RE-YIIT-DQ-GAQI-KD---------------SF-QGFE-R-ILS--------GS-------PT--R-V-SV----DE--------------KS------------------------------------------ELSRIIRGVAVEPLE---------------------------------------------------------------------
>WP_015163971.1 circadian clock protein KaiC [Pseudanabaena sp. PCC 7367] >AFY68997.1 circadian clock protein KaiC [Pseudanabaena sp. PCC 7367]
---------------MNP--------------------------------------------------EA------------------RS--------------------E------------S-----------------------Q-------SVGIEKLRTMI----EGLDDITHGGLPK----GRSTLVSGTSGTGKTLFAMQFLYNG-------------IKHLDDH-------------------------------------------------------GIFVT-FEESPADIIKNATSF-----------EWNL-AEL---IEQGRLF-VLDAS------P------------DPEGQEI--VGEFD-------------------------LSALIERIQYAIIK---YRAKRVSIDSITAIFQQY-------DS-----LGLIRREIFRLVARLK-SLGVTTVMTTERV---E--EYG---S-IA-RF-GVEEFVSDNVVILRNVL-------EG-ERRHRTAEILKMR-GTTHMKGEFPFTM-TQN-GINIFPLG-AM---------RLTQK-------SS------------------NVRVSSGVKTLDEMCG---N-GYFKD-SIILITGATGTGKTLLVSK----FLQNGCQNGERTILFAY--------EESRAQLFRNASSW--GTKFDEHE--------------SSGL------LKIIC-------------VYPESTGLEDHLQVIKSEIDTF----KPSRVAIDSLSAMARGVS--------------------------------------------------------------NNS---------FRQFVIGLTGFIKQEE-ITGLFTNT-TD-QFM--------GS------H---S-ITE----S-HISTITDTII-----LLQYVEI-R------GQMSRAINVFKMRGSYHDRRI----------------------------RE-YLIN-DQ-GVEI-KD---------------SF-HGFE-G-LLS--------GS-------PS--R-I-SV----DE--------------KN------------------------------------------ELSRIMRGMQTDLPE-E-------------------------------------------------------------------
>EAQ69486.1 possible circadian clock protein KaiC [Synechococcus sp. RS9917]
---------------MQQNV--------GV------------------MQI-----------------SS------------------SS--------------------S------------S-----------------------P-------QMQVQKLPTGI----EGFDDVCQGGLPI----GRSTLISGTSGTGKTVFSLHFLHNG-------------IAHFDEP-------------------------------------------------------GIFVT-FEESPLDILRNAASF-----------GWNL-QEM---VEQDKLF-ILDAS------P------------DPDGQDV--AGSFD-------------------------LSGLIERIHYAIRK---YKAKRVAIDSITAVFQQY-------DA-----VFVVRREIFRLIARLK-EIGVTTVMTTERI---D--EYG---P-IA-RY-GVEEFVSDNVVILRNVL-------EG-ERRRRTVEILKLR-GTTHMKGEFPFTM-GAH-GISIFPLG-AM---------RLTQR-------SS------------------NVRLSSGVPRLDEMCG---G-GFFKD-SIILATGATGTGKTLLVSK----FIEDACRNKERAILFAY--------EESRAQLLRNATSW--GIDFEQME--------------QDGL------LKIIC-------------AYPESTGLEDHLQIIKTEISQF----KPSRMAIDSLSALARGVS--------------------------------------------------------------HNA---------FRQFVIGVTGYAKQEE-IAGFFTNT-SE-EFM--------GS------H---S-ITD----S-HISTITDTIL-----LLQYVEI-R------GEMARALNVFKMRGSWHDKGI----------------------------RE-FVIT-GN-GPQI-KD---------------SF-SNFE-R-IIS--------GV-------PH--R-V-ST----DE--------------RS------------------------------------------ELSRIVRGVTADD-----------------------------------------------------------------------
>ABX09327.1 possible circadian clock protein KaiC [Prochlorococcus marinus str. MIT 9211]
---------------MQF--------------------------------------------------AN------------------NL--------------------S------------S-----------------------L-------KMNLQKLPTGI----EGFDDVCQGGLPI----GRSTLVSGTSGTGKTVLSLQYLHHG-------------ICNFDEP-------------------------------------------------------GIFVT-FEESPLDIIRNAASF-----------GWNL-QDL---IDQNKLF-ILDAS------P------------DPDGQDV--AGNFD-------------------------LSGLIERITYAIKK---YKAKRVAIDSMTAVFQQY-------DA-----IYVVRREIFRLIARLK-EIGVTTIMTTERV---D--EYG---P-IA-RY-GVEEFVSDNVVILRNVL-------DS-ERRRRTVEILKLR-GTTHMKGEFPFTM-SSQ-GISVFPLG-AM---------RLTQR-------SS------------------NVRISSGVPDLDEMCG---G-GYFQD-SIILATGATGTGKTMLVSK----FIEDAYNNKQRAILFAY--------EESRAQLLRNATSW--GIDFEEME--------------RDGL------LKIIC-------------AYPESTGLEDHLQIIKTQISQF----KPSRMAIDSLSALARGVS--------------------------------------------------------------LNA---------FRQFVIGVTGYAKQEE-IAGFFTNT-AE-EFM--------GS------H---S-ITD----S-HISTITDTIL-----LLQYVEI-R------GEMARAVNVFKMRGSWHDKRI----------------------------RE-FNIT-SD-GPEI-KD---------------SF-SNFE-Q-IFS--------GA-------PH--R-I-NS----DE----------------------------------------------------------SIPGVFKTIEVKDKQ---------------------------------------------------------------------
>WP_011125574.1 circadian clock protein KaiC [Prochlorococcus marinus] >NP_875814.1 RecAsuperfamily ATPase [Prochlorococcus marinus subsp. marinus str. CCMP1375] >Q7VAN5.1 RecName: Full=Circadian clock protein kinase KaiC >AAQ00467.1 RecAsuperfamily ATPas
------------------------------------------------------------------------------------------------------------------------------------------------------------MQVQKLPTGI----EGFDDVCQGGLPT----ARSTLVSGTSGTGKTVFSLQYLHHG-------------ICHFDEP-------------------------------------------------------GVFVT-FEESPLDIIRNAGSF-----------GWDL-QEL---INQDKLF-VLDAS------P------------DPDGQDV--AGNFD-------------------------LSGLIERISYAIKK---YKAKRVAIDSMTAVFQQY-------DA-----VYVVRREIFRLIARLK-EIGVTTVMTSERI---D--EYG---P-IA-RY-GVEEFVSDNVVILRNVL-------ES-EKRRRTVEVLKLR-GTTHMKGEFPFTM-GAE-GITVFALG-AM---------RLTQR-------SS------------------NIRISSGVPDLDDMCG---G-GYFQD-SIILATGATGTGKTMLVSK----FIEDAYRNQERAIIFAY--------EESRAQLLRNATSW--GIDFEQME--------------ADGL------LKIIC-------------AYPESTGLEDHLQIIKTEITEF----KPSRMAIDSLSALARGVS--------------------------------------------------------------LNA---------FRQFVIGVTGYAKQEE-IAGFFTNT-AE-EFM--------GS------H---S-ITD----S-HISTITDTIL-----LLQYVEI-R------GEMARAINVFKMRGSWHDKRI----------------------------RE-FIIT-NE-GPEI-KD---------------SF-TNFE-Q-IFS--------GA-------PH--R-I-SG----ED----------------------------------------------------------SISGVFKSLDKREKK---------------------------------------------------------------------
>WP_011132976.1 circadian clock protein KaiC [Prochlorococcus marinus] >Q7V0C4.1 RecName: Full=Circadian clock protein kinase KaiC >CAE19801.1 possible circadian clock protein KaiC [Prochlorococcus marinus subsp. pastoris str. CCMP1986]
---------------MKD--------------------------------------------------KK------------------IS--------------------K------------S-----------------------I-------KMQVQKIPTGI----EGFDDVCRGGLPA----ARSTLVSGTSGTGKTVFSLQYLHHG-------------ICNFDEP-------------------------------------------------------GIFIT-FEESPLDIIRNAASF-----------GWDL-QKL---IDQNKLF-ILDAS------P------------DPDGQDV--AGNFD-------------------------LSGLIERISYAIRK---YKAKRVAIDSITAVFQQY-------DA-----IYVVRREIFRLIARLK-EIGVTTVMTTERV---D--DYG---P-IA-RY-GVEEFVSDNVVLLRNVL-------EA-EKRRRTLEVLKLR-GTVHMKGEFPFTM-GDD-GIIVFALG-AM---------RLTQR-------SS------------------NIRISSGVKDLDEMCG---G-GYFQD-SIILATGATGTGKTMLVSK----FIEDAYNNKERAILFAY--------EESRAQLNRNATSW--GIDFEKME--------------NEGL------LKIIC-------------AYPESTGLEDHLQIIKSQINEF----KPKRLAIDSLSALARGVS--------------------------------------------------------------LNA---------FRQFVIGVTGYSKQEE-IAGFFTNT-AE-EFM--------GS------H---S-ITD----S-HISTITDTIL-----LLQYVEI-K------GEMARAINVFKMRGSWHDKRI----------------------------RE-YIIT-GQ-GPEI-KD---------------SF-SNFE-Q-IFS--------GA-------PH--R-V-IS----DQ----------------------------------------------------------SIPNVFKGIEKN------------------------------------------------------------------------
>WP_071801161.1 circadian clock protein KaiC [Synechococcus sp. SynAce01] >APD48517.1 circadian clock protein KaiC [Synechococcus sp. SynAce01]
---------------MS-----------------------------------------------------------------------PT--------------------S------------S-----------------------S-------SQLVKKLPTGV----EGLDDILQGGLPI----GRSTLISGTSGTGKTIYSLHFLYNG-------------ICKYGEP-------------------------------------------------------GIFVT-FEESPIDVIRNASSF-----------GWDL-QEL---IDQGKLF-ILDAS------P------------DPNGQDV--VGNFD-------------------------LSGLIERMNYAIRK---YKARRVAIDSITAIFQQY-------DA-----LAVVRREIFRVIARLK-EIGVTTVMTSERV---E--EYG---P-IA-RY-GVEEFVSDNVIILRNVL-------DF-ERRRRTVEILKLR-GTTHMKGEFPFTI-GTH-GVSLIPLG-AM---------RLTQR-------SS------------------NIRISSGVAKLDEMCG---G-GFFKD-SIILATGATGTGKTLLVSK----FVENAHHNKERVIVFAF--------EESRAQLMRNATSW--GINFEQME--------------KDGL------LRIIC-------------AYPESTGLEDHLQIIKTEISDF----KPSRIAIDSLSALSRGVS--------------------------------------------------------------LNA---------FRQFVISLTGYAKKEE-IAGFFTNT-SE-EFI--------GS------H---S-ITD----S-HITTITDTIL-----LLQYVEI-R------GEMARVINVFKMRGSAHDKGI----------------------------RE-FVIT-KD-GPEI-RD---------------SF-SNFE-R-IIS--------GS-------PH--R-V-SI----DE--------------RN------------------------------------------ELSRIVRGVSSDEG----------------------------------------------------------------------
>WP_074457087.1 circadian clock protein KaiC [Candidatus Synechococcus spongiarum] >SAY38633.1 Circadian clock protein KaiC [Candidatus Synechococcus spongiarum]
---------------MISH----------F------------------SSL-----------------PD------------------PR--------------------S------------Q-----------------------G-------FGHVQKVPTGI----EGFDDICHGGLPT----GRATLVSGTSGTGKTVFSLHFLYNG-------------IKQFQEP-------------------------------------------------------GIFVT-FEESPIDILRNASSF-----------GWSL-QDL---VQQDKLF-VLDAS------P------------NPEGQDM--AGSFD-------------------------LSGLIERINYAIRK---YKAKRVAIDSVTAVFQQY-------DA-----VSVVRLEVFRMIARLK-EIGVTTVMTTERI---D--EYG---P-IA-RY-GVEEFVSDNVVILRNVL-------EG-ERRRRTCEILKLR-GTSHMKGEFPFTI-GVQ-GINVFALG-AM---------RLTSR-------SS------------------NTRISSGIPRLDEMCG---G-GFFKD-SIILATGPTGTGKTLLVSK----FLEDAYRMKERAILFAY--------EESRAQLMRNATSW--GMDFEQME--------------QNGL------IKIIC-------------AYPESTGLEDHLQIIKTAIGQF----KPTRIAIDSLSALARGVS--------------------------------------------------------------QNA---------FRQFVIGVTGYVKQEE-ITGLFTNT-SE-EFM--------GS------H---S-ITD----S-HISTITDSIL-----LLQYVEI-R------GEMSRAINVFKMRGSWHDKGI----------------------------RE-FLIS-ST-GAEI-KD---------------SF-KDFE-R-IIS--------GI-------PI--R-V-SN----DE--------------RQ------------------------------------------SLGRGRVVSLSDAAE---------------------------------------------------------------------
>OGP49700.1 circadian clock protein KaiC [Deltaproteobacteria bacterium RBG_13_43_22]
---------------MNE--------------------------------------------------------------------------------------------L------------S-----------------------E-------HIGIEKTETGI----EGFDLISEGGLPK----GRTTLIAGTSGSAKTVFAVQFLAEG-------------IIKKGEP-------------------------------------------------------GVFVT-FEEPPKDIRKNVISL-----------GWDV-AKW---ELEGKWA-FVDAS------P------------VVGEDHVI-AGEYD-------------------------LGALLARIEHAVHK---IDARRISMDSLGSIFGRF-------SE-----AGMVRSELFKIAAAVK-QMGVTAIITAERT---Q--EYG---D-IA-RF-GIEEFVADNVIILRNVL-------EA-EKRRRTMEILKFR-GTSHQKGEYPFTVIKNV-GIVAIPLS-GI---------ELKQR-------SS------------------TVRISSGNPELDKMCG---G-GFFRD-SIILVSGATGCGKTMLSAG----FAAEAAKNQQKALLLAF--------EESREQLFRNASGW--GIDFEQME--------------NDGI------LKVVC-------------RYPEAEGLEDHLIIIKSIIRDF----KPHRVIVDSLSALERVST--------------------------------------------------------------IKG---------FREFVIALTSFIKHQE-IAGLFTST-TG-ELM--------GG------T---S-VTE----A-HISTITDTII-----LLRYVEM-F------GEMRRGITALKMRGSMHDKDI----------------------------RE-FNID-GN-GMHI-GK---------------SF-SNVT-G-ILS--------GH-------PV--F-S-SS----EE--------------VD------------------------------------------RVKDLFK-----------------------------------------------------------------------------
>ABQ91720.1 circadian clock protein KaiC [Roseiflexus sp. RS1]
---------------MSL--------------------------------------------------------------------------------------------N------------L-----------------------R-------QPAIEKLPTGI----SGFDLIANGGIPA----GRTTLVSGTAGSAKTVFAAQFLAEG-------------IRKYGEH-------------------------------------------------------GVFVT-FEEPPSDIRRNMESL-----------GWDI-ATW---ESEGKWA-FVDAS------P------------QPGEEMLF-AGNYD-------------------------LGALLARIENAVRR---IGARRLSMDSLGAIFTQF-------AD-----SAVVRRELFRVVSALK-RLGVTAIMTGERT---Q--EYG---D-IA-RY-GVEEFVADNVIILRNVL-------ED-EKRRRTIEILKFR-GTSHQKGEFPFTIISGE-GMVVIPLS-AI---------ELKQR-------SS------------------DIRVTSGNPELDRMCG---G-GFFRD-SILLVSGATGTGKTLMTTE----FMAGGVRRGERCLLFAF--------EESREQLFRNATGW--GIDFEQME--------------RDGL------LRVVC-------------EYPETAGLEDHLIAMKKLIQEF----RPNRVAVDSLSALERVST--------------------------------------------------------------IRG---------FREFVISLTSFIKHQE-IAGLFTAT-TP-SLM--------GG------E---S-VTE----T-HISTLTDSII-----LLRYVEM-F------GEMRRGLTVLKMRGSMHDKDI----------------------------RE-FTID-NR-GMHI-GR---------------PF-RQVT-G-ILS--------GN-------PI--H-I-AP----GE--------------ID------------------------------------------RMNQLFNDDEPQT-----------------------------------------------------------------------
>GAK53632.1 circadian clock protein KaiC [Candidatus Moduliflexus flocculans]
------------------------------------------------------------------------------------------------------------------------------------------------------------------------------------------------------------------------------------------------------------------------------------------------------------------------------------------------------------------------------------------------------------------------------------------------------------------------------------MGVTAVLTAERI---A--EYG---E-IA-RY-GIEEFVTDNVIILRNVL-------EE-EKRRRTIEILKFR-GTSHQKGEFSFTIMPKK-GMVIVPLS-AI---------ELKQK-------SS------------------DLRITSGNSDLDNMCG---G-GFFRD-SILLVSGATGTGKTLMVTE----FTAAGAKKGERCLLFAF--------EESREQLFRNATGW--GVDFRQLE--------------EQGS------LKVVA-------------QYPEASSLEDLLISIKDTISAF----KPQRVAVDSLSALERVST--------------------------------------------------------------VRS---------FREFVISVTSFIKHQE-ITGIFTST-TP-TLL--------GG------T---S-VTE----A-HISTLTDSII-----LLRYVEM-Y------GEMRRGITVLKMRGSQHDKDI----------------------------RE-FIID-GQ-GMHI-GR---------------AF-RNVS-G-ILS--------GN-------PV--F---QP----SE--------------FD------------------------------------------QLQGLFNK----------------------------------------------------------------------------
>OQX25818.1 circadian clock protein KaiC [Desulfobacteraceae bacterium IS3]
---------------M-----------------------------------------------------------------------------------------------------------E-----------------------D-------INSVEKLETGI----PGFELIANGGIPK----GRTTLISGTAGSGKTIFAAQFIAAG-------------IMKKNDA-------------------------------------------------------GVFVT-FEESPNDIRKNLSSL-----------GWQI-RDW---EADGKWL-FVDAS------P------------IFSEETLV-TGQFD-------------------------LGALLARIENAVNK---ISAKRLAMDSLGAIFSRF-------ED-----AGIIRHELFRIATALK-TMGITALMTAERT---I--EYG---D-IT-RY-GIEEFVADNVIIMRNIL-------EE-EKRRRSIEILKFR-GTSHQKGEFSFTILPAR-GVVIVPLS-AI---------ELKQE-------SS------------------DIRITSGNADLDKMCG---G-GMYRD-SITLVSGATGTGKTLMVTE----FCAGVAKNNERSLLFAF--------EESRSQIFRNAIGW--GADFKQME--------------ADGL------IKVLS-------------EYPEASGLEDRLLWMKEMIETF----KPTRVAVDSLSALERIAT--------------------------------------------------------------TKS---------FREFVISLTSFIKHQE-MAGLFTST-TP-TLM--------GG------T---S-VTE----A-HISTLTDSII-----LLRYVEI-Y------GEMRRGITVLKMRGSQHDKEI----------------------------RE-YSID-DH-GLHI-GK---------------AF-RNVS-G-ILS--------GN-------PM--H-S-ET----GE--------------IS------------------------------------------RLNNLFKSETE-------------------------------------------------------------------------
>WP_010873229.1 circadian clock protein KaiC [Synechocystis sp. PCC 6803] >P74503.1 RecName: Full=KaiClike protein 2 >BAA18607.1 slr1942 [Synechocystis sp. PCC 6803] >BAK50784.1 circadian clock protein KaiC [Synechocystis sp. PCC 6803] >BAL29782.1 circadi
---------------MI---------------------------------------------------------------------------------------------D------------Q-----------------------E-------TDGIEKLETGI----PGFDFLSDGGLPL----GRATLIAGTAGSAKTIFASQFLVEG-------------I-QRGEN-------------------------------------------------------GVFVT-FEEPPKALRKNMRGF-----------GWDI-QQW---ENEGKWV-FVDAS------P------------QPGDRPIV-SGEYD-------------------------LGALIARIEHAVRK---YKASRISLDSLGAIFSHL-------SD-----SAQVRSDLFRLASALR-ELGVTAIMTAERV---E--EYG---E-IS-RY-GVEEFVADNVVIVRNVL-------AD-EKRRRTIEILKYR-GTDHQKGEFPFTIINKK-GIVIIPLS-AI---------ELEQK-------SS------------------DIRITSGSEELDRMCG---S-GFFRD-SIILVSGATGTGKTLMVTE----FMDGGVANGERCLVFAF--------EESREQLIRNATGW--GVDFKQME--------------KEGK------LKVVC-------------RYPETTNLENHLIMMKDIIQEF----KPNRVAVDSLSALERVST--------------------------------------------------------------LKS---------FREFIIGLTSFIKQQE-IGGLFTST-TP-NLL--------GG------A---S-ITD----A-HISTITDSII-----LLRYVEM-Y------GEMRRGITVLKMRGSMHDKDI----------------------------RE-FSID-HQ-GMHI-GK---------------PF-RNVT-G-ILA--------GT-------PM--Y-T-AQ----SE--------------VE------------------------------------------RLSGLFDEKI--------------------------------------------------------------------------
>WP_012597132.1 MULTISPECIES: circadian clock protein KaiC [Cyanothece] >ACK67878.1 putative circadian clock protein, KaiC [Cyanothece sp. PCC 8801] >ACV02786.1 putative circadian clock protein, KaiC [Cyanothece sp. PCC 8802]
---------------MIQE---------------------------------------------------------------------NE--------------------Q------------D-----------------------Y-------TESIEKLETAI----PGFDFLSVGGLPK----GRATLVAGTAGSSKTVFACQFLAEG-------------I-KRGEN-------------------------------------------------------GVFVT-FEEPPKALRKNMRGF-----------GWNI-AQW---EADRKWA-FVDAS------P------------QPGDSPIV-TGEYD-------------------------LGALIARIEFAIRK---YKAQRVSLDSLGAIFSHL-------AD-----STQVRNDLFRLASALR-ELEVTAIMTAERT---E--EYG---E-IS-RY-GVEEFVADNVVILRNVL-------AD-EKRRRTIEILKYR-GTDHQKGEYPFTIIPRR-GVVILPLS-AI---------ELEQK-------SS------------------NIRITSGSDELDRMCG---G-GFFRD-SIILVSGATGTGKTLMVTE----FMAGGVLNNERCLVFAF--------EESREQLFRNATGW--GVDFEKME--------------LEGK------LKVVC-------------RYPETAGLENHLIMMKEIIEEF----KPNRVAVDSLSALERVSS--------------------------------------------------------------LKG---------FREFIIGLTSFIKQQE-IGGLFTST-TP-TLL--------GG------S---S-ITE----A-HISTITDSII-----LLRYVEM-Y------GEMRRGITVLKMRGSMHDKDI----------------------------RE-FSID-HK-GMHI-GK---------------PF-RNVT-G-ILA--------GT-------PV--Y-T-AQ----SE--------------VD------------------------------------------RLSSMFEE----------------------------------------------------------------------------
>WP_015142657.1 circadian clock protein KaiC [Pleurocapsa minor] >AFY76349.1 circadian clock protein KaiC [Pleurocapsa sp. PCC 7327]
---------------MSQ--------------------------------------------------------------------------------------------N------------N-----------------------G-------REFIEKLETGI----PGFDFLSQGGLPK----GRGTLVAGTAGSAKTVFACQFLVEG-------------I-VRGEN-------------------------------------------------------GVFVT-FEEPPKALRRNMLGF-----------GWDI-QKW---EEEGKWA-FVDAS------P------------QPGERPMV-SGEYD-------------------------LGALIARIEFAIRK---YNAQRISLDSLGAIFSHL-------AD-----SAQVRSDLFRLASALR-ELEITAVMTAERT---Q--EYG---E-IS-RF-GVEEFVADNVVILRNVL-------AD-EKRRRTIEILKYR-GTDHQKGEFPFTVIRNR-GITIIPLA-AI---------ELEQK-------SS------------------NIRITSGSEELDRMCG---G-GFFRD-SIILVSGATGTGKTLMVTE----FMAGGANSAERCLIFAF--------EESREQLFRNAIGW--GVDFERME--------------REGK------LKVVC-------------RYPETTTLENHLIAMKEIIEEF----KPNRVSVDSLSALERVST--------------------------------------------------------------LKS---------FREFIIGLTSFIKQKE-IGGLFTST-TP-TLL--------GG------S---S-ITE----A-HISTITDSII-----LLRYVEM-Y------GEMRRGITVLKMRGSMHDKDI----------------------------RE-FAID-NR-GMHI-GR---------------PF-RNVT-G-ILA--------GA-------PI--Y-I-AQ----NE--------------VE------------------------------------------RLSGLFEE----------------------------------------------------------------------------
>ADN15368.1 putative circadian clock protein, KaiC [Cyanothece sp. PCC 7822]
MD--HNITNYKQNILMSQ--------------------------------------------------------------------------------------------D------------N-----------------------E-------QDYIQKLETGI----PGFDFLSEGGLPK----GRATLVAGTAGSAKTVFACQFLAEG-------------I-KRGEN-------------------------------------------------------GVFVT-FEEPPKALRKNMLGF-----------GWDI-RQW---EENRQWA-FVDAS------P------------QPGEKPMV-TGEYD-------------------------LGALIARIEFAIRK---YKATRVSMDSLGAIFSHL-------MD-----SAQVRSDLFKLASALR-ELEVTAIMTAERT---Q--EYG---D-IS-RY-GVEEFVADNVVILRNVL-------AD-EKRRRTIEILKYR-GTDHQKGEFPFTIIGRR-GMVIIPLS-AI---------ELEQK-------SS------------------DIRITSGSEELDRMCG---G-GFFRD-SIILVSGATGTGKTLMVTE----FMAGGVANGERCLIFAF--------EESREQLFRNAIGW--GVDFNRME--------------QEGK------LKVVC-------------RYPETTGLENHLISMKEIIEEF----KPNRVAVDSLSALERVSN--------------------------------------------------------------LKG---------FREFIIGLTSFIKQKE-IGGLFTST-TP-SLL--------GG------S---S-ITE----G-HISTITDSII-----LLRYVEM-Y------GEMRRGITVLKMRGSMHDKDI----------------------------RE-FSID-NK-GMHI-NK---------------PF-RNVT-G-ILA--------GT-------PM--Y-T-AQ----AE--------------VE------------------------------------------RLSGLFEEGS--------------------------------------------------------------------------
>WP_015218740.1 circadian clock protein KaiC [Cyanobacterium aponinum] >AFZ53009.1 circadian clock protein KaiC [Cyanobacterium aponinum PCC 10605]
---------------MSQG----------------------------------------------------------------------A--------------------E------------L-----------------------E-------TDYIEKLETGI----PGFDFLAEGGLPK----GRATLISGTAGSAKTVFACQFLVEG-------------I-KKGEN-------------------------------------------------------GVFIT-FEESPKAIRKNMRGF-----------DWNI-KEW---EENRQWA-FVDAS------P------------QPGETPMV-SGKYD-------------------------LGALIARIEYAIRK---YSAQRVSLDSLGAIFSHL-------AD-----SAQVRSDLFRLASALR-ELEVTAIMTAERT---E--EYG---E-IS-RF-GVEEFVADNVVILRNVL-------ND-EKRRRTIEILKYR-GTDHQKGEYPFTIIKGK-GAVIIPLS-AI---------ELEQH-------SS------------------NIRITSGSKELDKMCG---G-GFFRD-SIILVSGATGTGKTLMVTE----FMAGGVENNERCLVFAF--------EESREQLFRNATGW--GVDFEKME--------------KEGK------LKVVC-------------RYPETTGLENHLINMKDTIQTF----KPNRVAVDSLSALERVST--------------------------------------------------------------LKG---------FREFIIGLTSFIKQQE-IGGLFTST-TP-TLL--------GG------S---S-ITE----A-HISTITDSII-----LLRYVEM-Y------GEMRRGITVLKMRGSMHDKDI----------------------------RE-FTID-NR-GMHI-GH---------------PF-RNVT-G-ILA--------GT-------PM--Y-T-TQ----SE--------------VE------------------------------------------RLTNLFDE----------------------------------------------------------------------------
>OJJ22700.1 circadian clock protein KaiC [Roseofilum reptotaenium AO1A]
---------------MTVD----------------------------------------------------------------------N--------------------Y------------P-----------------------D-------SDAIEKLETGI----PGFDFLSQGGLPK----NRATLVVGTAGSAKTVFATQFLAEG-------------I-KRGDN-------------------------------------------------------GIFIT-FEEPPKAIRKNMRGF-----------GWKI-QQW---EENRQWA-FVDAS------P------------QPGDKPIV-SGEYD-------------------------LGALLARIEFSIRK---YKAKRVSMDSLGAIFSHL-------SD-----NAQVRSDLFKIASVLR-ELEVTSILTAERT---S--EYG---E-IS-RY-GVEEFVADNVVILRNVL-------SE-EKRRRTIEILKYR-GTEHQNGEFPFTIIPRQ-GITIIPLS-AI---------ELEQR-------SS------------------NIRITSGSPELDRMCG---G-GFFRD-SIILVSGATGTGKTLMVTE----FMVGGFQNNERCLLFAF--------EESREQLYRNAIGW--GVDFQKME--------------QEGL------LRVVC-------------RYPETTGLDNHLIQMKATIEEF----KPNRVAVDSLSALERVSS--------------------------------------------------------------LKG---------FREFIIGLTSFIKKQE-VAGLFTST-TP-TLV--------GG------T---S-ITE----A-HISTITDSII-----LLRYVEM-Y------GEMRRGLTVLKMRGSMHDKDI----------------------------RE-FSID-GE-GMHI-GR---------------PF-RNVT-G-ILA--------GN-------PM--Y-I-AQ----SE--------------VD------------------------------------------RLTGLFDQGIDFS-----------------------------------------------------------------------
>WP_054467489.1 circadian clock protein KaiC [Planktothricoides sp. SR001] >KOR35660.1 circadian clock protein KaiC [Planktothricoides sp. SR001]
---------------MSS-----------------------------------------------------------------------F--------------------E------------S-----------------------N-------TDFIEKLETGI----PGFDFLAEGGLPK----GRATLIAGTAGSAKTVLACQFLAEG-------------I-KENQN-------------------------------------------------------GVFVT-FEESPNAIRKNMKGF-----------GWDI-AQW---EKEGKWA-FVDAS------P------------QPGQKPLV-SGEYD-------------------------LGPLLARIEYAIRK---YHAVRVSMDSLGAIFSHL-------ED-----SAQVRSDLFSIAAALR-ELEVTAILTAERT---E--EYG---E-IS-RY-GVEEFVADNVVIVRNVL-------ME-EKRRRTIEILKYR-GTEHQKGEFPFTIIPKR-GIVILPLS-AI---------ELEQR-------SS------------------NVRISSGSAELDRMCG---G-GFFRD-SIILVSGATGTGKTLMVTE----FMAGGIANNERCLLFAF--------EESREQLYRNAIGW--NVNFDQME--------------KAGN------LKIVC-------------RYPESTGLENHLIMMKEIIDTF----QPNRVAVDSLSALERVSS--------------------------------------------------------------LKG---------FREFIIGLTSFIKQKE-VGGLFTST-TP-SLV--------GG------T---S-ITE----A-HISTITDSII-----LLRYVEM-Y------GEMRRGITVLKMRGSMHDKDI----------------------------RE-FSID-GK-GMHI-GK---------------PF-RNVV-G-ILA--------GS-------PS--Y-V-GE----TE--------------VE------------------------------------------RLTGLFE-----------------------------------------------------------------------------
>WP_012259117.1 MULTISPECIES: circadian clock protein KaiC [Chloroflexus] >YP_001636853.1 circadian clock protein KaiC [Chloroflexus aurantiacus J10fl] >ABY36464.1 circadian clock protein KaiC [Chloroflexus aurantiacus J10fl] >ACM54907.1 putative circadia
---------------MC------------------------------------------------------------------------------------------------------------------------------------------ADQIERLPTGI----TGFDHIANGGLPK----GRTTLVSGTAGSAKTVFAAQFLAAG-------------I-KRGEP-------------------------------------------------------GVFVT-FEETPDALRRNMLGF-----------GWDI-ARW---EAEGKWA-FVDVS------P------------QPDEEIVE-LGSYD-------------------------LGALLARIEHAVRS---IGAVRLSLDSLGAIFTRL-------SD-----TRVVRNELLRIVSTLR-RLEVTAVLTAERT---Q--EYG---E-IA-RY-GVEEFVSDDVVILRNVL-------ED-EKRRRTVEILKFR-GTSHQKGSFPFTVIPGE-GIHVIPLS-AI---------ELKQR-------SS------------------NVRITSGNAELDRMCG---G-GFFRD-SIVLVSGATGTGKTLMATT----FMAAGVRQQERSLLFAF--------EESRDQLFRNAIGW--GIDFEQME--------------RDGL------LRVIC-------------NYPEVTSLEDQLIFMKAEIDRF----RPQRVAVDSLSALERVAT--------------------------------------------------------------IKG---------FREFVIGLTSFIKHQE-MAGLYTAT-TP-TLL--------GG------S---S-VTE----A-HISTITDSII-----LLRYVEL-F------GEMRRGLTVLKMRGSGHDKDI----------------------------RE-FTID-SR-GMHI-GR---------------PF-RNIS-G-ILS--------GQ-------FT--H-I-AP----SE--------------ID------------------------------------------RLSAMFRDEESSEARDQSS-----------------------------------------------------------------
>WP_044201051.1 circadian clock protein KaiC [Oscillochloris trichoides]
---------------MTA---------------------------------------------------------------------------------------------------------P-----------------------L-------FIPITKLPTGI----PGFDHIANGGLPR----GRTTLLSGTAGSAKTVFAAQFLAAG-------------IIQFNEA-------------------------------------------------------GVFVT-FEESPDALRRNMAGF-----------GWDI-ATW---EAEGKWA-FVDVS------P------------QPDVEEVV-RGVYD-------------------------LGGLLARITYAVQR---VGAVRVVLDSLGAIFARL-------EN-----NQVIRSELLRIVSVLR-RMGVTAILTAERT---Q--EYG---E-IG-RY-GIEEFVTDDVVILRNLI-------ED-EKRRRTIEILKFR-GTSHQKGGFPFTVIPGE-GVVVIPLS-AI---------ELKQR-------SS------------------NLRIGTGNPDIDRMCG---G-GFFRD-SIILVSGATGTGKTLMATT----FLAAGAAQGDRVLLFAF--------EESRDQLFRNATGW--GFDFEEYE--------------QTGQ------MRVVC-------------HYPEAASLEDQLIMMKNEIQSF----RPQRVAIDSLSALERVST--------------------------------------------------------------MKG---------FREFVIGLTSFIKHQE-VVGLYTST-TP-TLL--------GG------T---S-ITE----A-HISTITDSII-----LMRYVEL-F------GEMRRGLTILKMRGSAHDKEI----------------------------RE-FTID-GS-GLHI-GK---------------AF-RTIS-G-ILS--------GQ-------FT--H-A-AP----SE--------------IE------------------------------------------RLGRLFKDSSEVE-----------------------------------------------------------------------
>KPJ78215.1 circadian clock protein KaiC [Planctomycetes bacterium DG_20] >KPK50291.1 circadian clock protein KaiC [Planctomycetes bacterium SM23_25]
---------------MIQ--------------------------------------------------------------------------------------------L------------R-----------------------T-------DSRIEKLETGI----PGFDQISQGGLPK----GRTTLVAGTAGSAKTVFAAQFLAEG-------------ILKADEA-------------------------------------------------------GVFVT-LEESPDDIRRNVKGL-----------GWDV-QQW---EADGKWV-FVDAS------P------------QPGEEMII-TADYD-------------------------LGGLMARIEHGVRK---VNATRVSMDSLGAIFTQF-------AD-----RAIVRRELFRIATMLK-RIGVTAVMTAERT---E--EYG---D-IA-RY-GIEEFVADNVVILRNPL-------EG-EKRRRTVEILKYR-GTLHYKGEYPFTVMPGQ-GFIVIPLS-AI---------ELKQQ-------SS------------------PIRVTSGSETLDEMCG---G-GFFRD-SIILVSGATGNGKTLMVTE----FIAGGVKAGERCLLLAF--------EESREQLIRNATGW--GMDFEQME--------------RDGH------FKVVC-------------AYPESAGLEDHLIAIRDEIDRF----KPNRVAVDSLSALERVST--------------------------------------------------------------IKG---------FREFVIGLTSFIKQRQ-VTGLFTAT-TP-TLM--------GG------T---S-VTE----A-HISTITDSII-----LLRYVEM-L------GEMRRGITVLKMRGSPHDKDI----------------------------RE-FTID-GQ-GMHI-GK---------------PF-RQVT-G-ILS--------GA-------PV--H-L-VR----TE--------------AE------------------------------------------RLEGLFKEEAVVN-----------------------------------------------------------------------
>WP_012500896.1 circadian clock protein KaiC [Chloroherpeton thalassium] >ACF14814.1 putative circadian clock protein, KaiC [Chloroherpeton thalassium ATCC 35110]
---------------M---------------------------------------------------------------------------------------------------------------------------------------------LIEKLETGI----EGFEHISNGGLPK----NRTTLIAGTAGSAKTVFAAQFLVEG-------------IRQHGEA-------------------------------------------------------GVFVT-FEELPDDIRRNMLGF-----------GWSI-QEW---EQEQKWA-FIDAA------P------------RPSDDSII-AGDYD-------------------------LGGLLARIENAVTH---LKAKRVSLDSIGAILNRF-------QD-----LGIFRRELFRISSALK-TMGVTAIMTAERT---A--EYG---D-IA-RY-GVEEFVADNVIILRNVL-------EH-EKRRRTVEILKFR-GTSHQKGEFPFTIDPQQ-GIIVIPIS-AI---------ELKQK-------SS------------------DTRITSGVAELDKMCG---G-GFFRD-SIILVSGPTGNGKTLLATQ----FIAGGVSNDERCLLFAF--------EESREQLFRNAIGW--GIDFEQFE--------------KKGK------LKVMC-------------EYPEVTSLEDHLIRMKDAIVEF----KPNRVAVDSLSALERVST--------------------------------------------------------------IRG---------FREFVIGLTSYIKHHE-VVGLFTAT-TP-SLM--------GG------T---S-VTE----S-HISTITDSII-----LLRYVEM-F------GEMHRGLTVLKMRGSIHEKEI----------------------------RE-FMID-DK-GLHL-GK---------------PF-RNII-G-ILS--------GN-------PQ--H-F-VS----SE--------------ED------------------------------------------RLGGMFQDPSGATLP---------------------------------------------------------------------
>WP_085051177.1 circadian clock protein KaiC [Nitrospirae bacterium HCH1] >KWT91952.1 circadian clock protein KaiC [Nitrospirae bacterium HCH1]
---------------MNF--------------------------------------------------------------------------------------------I------------N-----------------------N-------DTDLEKQPTHI----PGFDWIARGGFPK----YRSTLISGTAGSSKTVFATQFLVEG-------------VRKNKEK-------------------------------------------------------GLFVT-FEESPEEIKKNMISF-----------GWDI-KQY---EADGMWV-FLDAS------P------------QPEIEVVE-AGAYD-------------------------MGGLLTRIEYAIKK---VGASRVSLDSLGAFFSQF-------SD-----RTTVRREIFRITHALR-KMNVTSIITAERI---D--EHG---M-IA-RF-GVEEFVADNVVVLRNSL-------ED-ERRRRTIEILKFR-GTDHYKGEFPFTIIPGE-GIIIIPLS-AI---------ELKQK-------SS------------------VVRITSGCPELDNMCA---G-GFYRD-SIILVSGATGNGKTLMVTH----FIAGGANNSEKCLIFAF--------EESREQLFRNAIGW--GVDYEQME--------------KEGK------LMVVC-------------EYPETASLEDHLIKMKKTIESY----KPNRIAVDSLSALERVST--------------------------------------------------------------IRS---------FREFVISITSFIKHQE-IAGFFTST-TP-TLL--------GG------T---S-ITE----T-HISTITDTII-----LLRYVEL-Y------GETRRGITVLKMRGSTHDKEI----------------------------RE-FQID-GN-GMHI-GK---------------PF-RNVV-G-ILS--------GN-------PV--Q-I-SP----TE--------------VY------------------------------------------RTDELFKDR---------------------------------------------------------------------------
>KPJ57887.1 circadian clock protein KaiC [Planctomycetes bacterium DG_58]
---------------MTE-----------------------------------------------------------------------Q--------------------L------------Q-----------------------E-------QPVLEKLATGI----PGFDSLAVGGLTK----GRATLLSGTAGSAKTVFAAQFLAEG-------------IRGPGEA-------------------------------------------------------GVFIT-FEESPADIRRNMLGF-----------GWDI-AKW---EEEGKWA-FVDAS------P------------QPAEEAAIEAGKYD-------------------------LGALMARIENAVRE---TDAKRVSVDSLGAIFTQF-------AD-----AHMVRAELFRIATVLK-QLNVTSILTAERA---E--EFG---P-IS-RY-GVEEFVADNVIVLRNAL-------EA-EKRRRTVEILKFR-GTNHQKGEYPFTVMPGQ-GIIVIPLS-AI---------ELSQK-------SS------------------DNRVTSGSPEMDKMCG---G-GFFRD-SVILVSGATGCGKTLMVTE----FANGGAAMGEKCLIFAF--------EESRGQLFRNASGW--GVDFEKWE--------------NEGR------LKVVC-------------AYPESAGLEDHLINMKAVIDEF----KPNRIAVDSLSALERVST--------------------------------------------------------------IKG---------FREFVISLTSFIKHQE-VAGLFTAV-TP-TLM--------GG------P---S-VTE----T-HISTITDSII-----LLRYVEM-F------GEVHRGITVLKMRGSAHDKDI----------------------------RE-VTID-GS-GMHI-GE---------------AF-SGVT-G-ILS--------GM-------PM--H-V-VA----GE--------------AE------------------------------------------RLGEMFGAEVAVRG----------------------------------------------------------------------
>WP_006105684.1 circadian clock protein KaiC [Coleofasciculus chthonoplastes] >EDX71523.1 circadian clock protein KaiC [Coleofasciculus chthonoplastes PCC 7420]
---------------MTQ--------------------------------------------------------------------------------------------Q------------Q-----------------------P-------PEFIEKVKTGI----SGFDLLSEGGLPK----GRTTLVAGTAGSAKTIFACQFLVEG-------------I-KEGQN-------------------------------------------------------GVFVT-FEESPQAIRKNMRGF-----------GWDI-EQW---EAEKKWA-FVDAS------P------------KTGNRPLV-SGEYD-------------------------LGPLLARLEYAIEQ---VQAQRVSMDSLGAVFTYV-------PD-----MAQVRGDLFDLAWALR-EREVTSVLTSERT---Q--EYG---D-IS-RY-GIEEFVADNVVILRNVL-------ME-EKRRRTIEILKYR-GTPHQHGEFPFTILPDQ-GIVVLPLT-AN---------SLERK-------SS------------------RQRVTSGNAELDGMCG---G-GFFRD-SIILVSGATGTGKTLIVTE----FLAGGVNNGEKCLLFAF--------EESQEQLFRNASGW--GREFEQME--------------QEGK------LKVFC-------------RYPEETGLENHLVKIKQLIEEF----QPDRVAVDSLSAMEKIAP--------------------------------------------------------------LKG---------FREFILSLNAILKEQR-IMGLLTAN-TT-SLM--------GG------M---S-VTE----S-HISTNTDSII-----LLRYVEV-Y------GEIRRGLTVLKMRGSKHDKEI----------------------------RE-FTID-ES-GMHI-DK---------------PF-RNIT-G-ILS--------GT-------PT--Y-M-TQ----SE--------------ID------------------------------------------RLGSLFEET---------------------------------------------------------------------------
>KJR42959.1 circadian clock protein KaiC [Candidatus Magnetoovum chiemensis]
--------------------------------------------------------------------------------------------------------------------------------------------------------------MEKLQTWI----NGFDLISYNGIPK----NRTTLVAGSSGSAKTVFAVQYLAEG-------------ILNAGDS-------------------------------------------------------GVFVT-FEESPQDIRNNMIGF-----------GWDI-EKW---ELEGKWI-FVDGS------L------------QPDDDSII-AGKYD-------------------------LVALLARIEYAVKK---IGAKRLSMDSIGAFFAQF-------KD-----IGIIRKELFRISIALR-AFDVTSILTAERT---Q--EYG---N-IT-RY-DVEEFVADNVIILRNVL-------QE-EKRRRTIEILKFR-GAPHQKGEFPFTISAEE-GITVIPLS-AI---------QLKQK-------SS------------------DIRVTSGNEDLDRMCG---G-GFFRD-SIILVSGATGTGKTLIVTE----FMDGGVKSGMKCLLFAF--------EESREQLYRNAIGW--GVDFEKME--------------YEGK------LKIIC-------------DYPEVTNLEDHLISMKSEIKNF----KPHRLAVDSLSALERIST--------------------------------------------------------------TKG---------FREFVIDLTSFIKQEE-ITGIFTSN-TP-TLL--------GG------T---S-ITE----T-HISTITDSII-----LLRYVEM-Y------GEMKRGITVLKMRGSMHDKNI----------------------------FE-FNID-SN-GMHI-SK---------------PF-RNIT-G-IIA--------GH-------PT--L-V-SH----DE--------------AN------------------------------------------RLGDMFPE----------------------------------------------------------------------------
>WP_015193211.1 circadian clock protein KaiC [Stanieria cyanosphaera] >AFZ35540.1 circadian clock protein KaiC [Stanieria cyanosphaera PCC 7437]
---------------MNQ--------------------------------------------------------------------------------------------P------------P-----------------------E-------HDVLAKIETGI----SGFDVFSEGGLPK----GRTSLVTGTAGSGKTIFACQFLIEG-------------I-KRGQN-------------------------------------------------------GVFVS-FEESPKMLRKNMRGL-----------GWDI-QAW---EQEGKWS-FVDVS------P------------QDRNLPVV-SGEYE-------------------------LDPLITRFIYAIER---VNAQRVAMDSLGAIFSYV-------PN-----IGQVRSVLFKLAQLLR-EMEITAVLTSERT---A--DYG---E-IS-RY-GIEEFVADNVIILRNSL-------VE-EKRRRTIEILKFR-GVSHQHGEFPFTIVPEQ-GIVVIPFS-TD---------VLKRK-------SS------------------RNRITSGNQELDAMCG---G-GWFEG-SIILVSGATGTGKTLMATE----FIKGGVKNGEKCLLFAF--------EESRDQLLGNALGW--GVDFERME--------------RENQ------LKIVC-------------YYPEITGLESHFVKMRTQIEQF----QPQRIAIDSISALEKVST--------------------------------------------------------------LKA---------FREFLLTVNTMIKEKG-ITCLCTAN-TP-SLV--------GS------E---S-ITE----S-NVSTNTDLIV-----LLRYVEV-Y------GEIRRGLAVLKMRGSKHDKDI----------------------------RE-FLID-DR-GMHL-GQ---------------AF-RNIT-G-ILA--------GN-------PS--L-V-NS----DE--------------LD------------------------------------------RLNNLFKET---------------------------------------------------------------------------
>EXI89183.1 Circadian clock protein kinase KaiC [Candidatus Accumulibacter sp. BA93]
---------------MS---------------------------------------------------------------------------------------------G------------S-----------------------V-------ITAVEKLETGI----PGFEHVSVGGLPK----GRICLLSGTAGSSKTVFAVQFLVEG-------------I-RRGEG-------------------------------------------------------GVFVT-FEESPDDVMSNMLSF-----------GWEL-GEF---VRDGKLA-FVDAS------P------------QPDQEVVE-AGSYD-------------------------LGALVARIEYAVGK---VQAKRVSVDSLGAVFSQF-------SD-----VATVRGELYRMAVALK-KMAVTAILTVERT---E--EYG---T-LA-RF-GVEEFVADNVIILRNVL-------DD-EKRRRTVEILKFR-GTDHAKGEFPFTVIPGE-GLVIIHLS-ET---------KLEQK-------SS------------------TLRVTSGNDTLDEMCG---G-GFFRD-SIILVSGATGCGKTLLVTA----FVSGAQKQDDRCLLFAF--------EESREQLFRNASGW--GMDFETME--------------EEGR------LKVVC-------------VYPEVMGLEDHLIRMKKEIRAF----QPTRVAVDSLSALERVST--------------------------------------------------------------GKG---------FREFVIGITSFIKHQE-VVGLFSST-TP-TLL--------GG------A---S-ITE----E-HISTITDSIL-----LLRYVEM-F------GEMRRGITVLKMRGSMHDKGI----------------------------RE-YAID-GQ-GMHI-GA---------------QF-HGIS-G-ILS--------GQ-------PM--Q-I-AQ----PE--------------IE------------------------------------------RMGSLFREELGE------------------------------------------------------------------------
>WP_076347703.1 circadian clock protein KaiC [Paludisphaera borealis] >APW61958.1 Circadian clock protein kinase KaiC [Paludisphaera borealis]
---------------MTR----------------------------------------------------------------------QT--------------------E------------L-----------------------N-------PPAFPKLATHI----EGFDLIALGGLPE----GRSTLLSGTSGSSKTVFAAQFLAAG-------------IMRCGES-------------------------------------------------------GVFIT-FEEDPEDIRHNMIGF-----------GWDI-ATW---ENEGRWA-FVDAS------P------------QPGDPHIT-AGGYD-------------------------LGALLARIEHGVKK---VGARRVVLDSLGGVFAQL-------DD-----DATIRRELFRISKALR-KLGVTSVITAERV---E--EHG---P-IS-RY-GVEEFVSDNVVVLRNML-------QE-EVRRRTVEILKFR-GANHQKGEWPFTIVPGH-GVVVIPLS-AL---------ELKQK-------SS------------------DARISSGSPELDLMCG---G-GFFRD-SIVLISGPTGTGKTLITTE----FLAGGDKAGERCLLFAF--------EESREQLVRNASGW--GVDFARME--------------AEGR------LKVVC-------------TYPEAAALEDHLIHLKREIEQF----KPSRLAVDSLSALERVAP--------------------------------------------------------------VKS---------FREFVIGLVSFVKHQE-IPGLFTAT-TS-SLL--------GG------D---S-ITE----T-HLSTITDSII-----LLRYVEM-H------GDMRRGLTVLKMRGSRHDKQI----------------------------RE-FTID-SQ-GMHI-GQ---------------PF-RELS-G-ILS--------GNF---RRFPI--N-V-GS----GQ--------------GD------------------------------------------GAQASDPD----------------------------------------------------------------------------
>WP_014413714.1 circadian clock protein KaiC [Pararhodospirillum photometricum] >CCG07074.1 Circadian clock protein KaiC [Pararhodospirillum photometricum DSM 122]
---------------MK---------------------------------------------------------------------------------------------Q------------P-----------------------S-------ANEIEKQSTGI----PGFDLIAYGGLPK----GRTTLLVGTAGSAKTIFSVQFLAAG-------------IEQFGQG-------------------------------------------------------AVFVT-FEEMLDDIRHNVAGF-----------GWNI-ERW---EAEGNWA-FVDAA------P------------RPLDDGEI-VGAFD-------------------------LGALLARIEHAVRT---TNAKRVVLDSLGAVFIRL-------GE-----ASTLRNELLRISAALK-VMGVTTIMTAERE---S--DEG---P-LT-RQ-GIEEFVADNVVILRNVK-------DG-ERRRRTCEILKFR-GAFHQKGEFPFAILPGS-GIQVIPLS-AI---------ELRQS-------SS------------------ELRIPSGSADLDEMCG---G-GFFRD-SIVLVSGATGTGKTLMCTH----FLNGGLLAGERCLLFAF--------EESRQQLFRNASGW--GVDFKTAE--------------ESGR------LRVVC-------------DYPEVASIEDHMITIKQIIEDF----KPDRLAIDSLSAIERISS--------------------------------------------------------------DRG---------FREFVIGLTSFIKHGE-IATLFTSN-TP-TLM--------GG------S---S-VTE----T-HISSITDSII-----LLRYVET-F------GEISRGVMVLKMRGSFHDKEI----------------------------RE-FNID-GK-GMHI-GR---------------PF-RNMT-G-ILA--------GN-------PH--H-V-TT----SE--------------AD------------------------------------------RLEGLFTEGPR-------------------------------------------------------------------------
>WP_011391043.1 circadian clock protein KaiC [Rhodospirillum rubrum] >YP_428377.1 circadian clock protein KaiC [Rhodospirillum rubrum ATCC 11170] >ABC24090.1 circadian clock protein KaiC [Rhodospirillum rubrum ATCC 11170] >AEO49836.1 circadian clock prote
---------------MT---------------------------------------------------------------------------------------------L------------P-----------------------L-------LTEVEKLPTGI----PGFDLIAHGGLPA----GRTTLIVGTAGSAKTIFSAQFLAAG-------------IQSFDQG-------------------------------------------------------AVFVT-FEESVADIRRNLAGF-----------GWDI-PAW---EAAGKWS-FVDAS------P------------YPLEDGDV-VGSYD-------------------------LGGLLARIEHAVRQ---TPATRVVLDSLGAVFMRF-------AD-----PATLRNELLRIAAALK-DMGVTTLMTAERS---E--EEG---P-LT-RT-GIEEFVADNVVILRNLR-------EG-ERRRRTCEILKYR-GAYHQKGEFPFAILPGS-GVQVIPLS-AM---------ELRQG-------SS------------------DLRIPSGSVDLDGMCG---G-GFFRD-SVVLVSGATGTGKTLMSTH----FLNGGLQAGERCLLFAF--------EESRPQLFRNASGW--GIDFQAAE--------------DSGQ------LRVVC-------------DYPEVASIEDHLIKIKEEIDTF----HPHRVAVDSLSAIARICS--------------------------------------------------------------ERG---------FREFVIGLTSFIKHQE-VAALFTSN-TP-TLM--------GG------S---S-VTE----A-HISSITDSII-----LLRYVET-F------GEISRGVMVLKMRGSRHEKEI----------------------------RE-FAID-AT-GMHI-GR---------------PF-RTVT-G-ILA--------GN-------PQ--Y-S-HQ----SE--------------AD------------------------------------------RLDRLFPK----------------------------------------------------------------------------
>WP_015121465.1 circadian clock protein KaiC [Rivularia sp. PCC 7116] >AFY57910.1 circadian clock protein KaiC [Rivularia sp. PCC 7116]
---------------MP---------------------------------------------------------------------------------------------E------------E-----------------------S-------FENVEKLETGI----PGFDLISEGGLPI----GRTTLVVGSAGSGKTVFSCQFLIEG-------------I-KRGET-------------------------------------------------------GVYVS-FEESPKNIRRNMRGF-----------GWDI-AKW---EREGKWI-FVDAS------P------------EPGNNPYV-SGDYD-------------------------LSPLLARIHYASSK---VKASRISMDSLGALFSYI-------PD-----KSQIRDDLFIMASALR-DVNATAILTSERN---H--EYG---D-IS-TH-GVEEYVADNVIILRNVL-------IE-EKRRRTLEILKYR-GSSHQQGEFPFTIISDK-GFVIIPLS-AM---------ATEDR------GSS------------------TTRICSGSSELDRMCG---G-GFYRD-SIILASGATGTGKTLLCTQ----FISSGIKNGDRCIYFAF--------EENRHQLIRNARGW--GMDFLKAE--------------AEGK------LKILF-------------RYPESTRLENHLIRMQEVVQNF----QPQRVVIDSLTALEKVAT--------------------------------------------------------------LNG---------FREFIASLNATVRGKG-ITGVYTAT-AP-TLL--------GG------S---S-ITE----S-HISTTTDSII-----LLRYVEV-Y------GEIKRGLAVIKMRGSMHDKQI----------------------------RE-FNIN-DR-GMHI-GK---------------SF-RNVT-G-ILS--------GN-------PT--Y-V-DE----DE--------------VN------------------------------------------RLNELFQDEE--------------------------------------------------------------------------
>WP_069349424.1 circadian clock protein KaiC [Scytonema millei] >ODN58287.1 circadian clock protein KaiC [Scytonema millei VB511283]
---------------MNQ--------------------------------------------------------------------------------------------E------------N-----------------------E-------QDFVEKLVTGI----SGFDVLSEGGLPV----GRVTLVVGTAGAGKTVFASQYLAEG-------------I-KRGEN-------------------------------------------------------GVFVT-FEESPQRIRKNMRSF-----------GWDI-RKW---EEEGKWA-FVDAS------R------------LPGEKPLI-SGEYD-------------------------FDSLVARIKYAINQ---VNAVRVSMDCLSAVFTYL-------HD-----KAQIRNELFMIASVLG-QIESTVVVTSERS---Q--EYG---D-IS-TH-GVEEFVADNVIILRNVI-------LQ-EKRRRTIEILKYR-GSSHKQGEFPFSILSDK-GIVIIPLC-AT---------ETLED------GTS------------------DRRITSGIAELDAMCD---G-GFFHN-SIILVSGATGTGKTLLSTQ----FIAAGANNNERCLLFAF--------EENRELIFRNALSW--SVDFRQME--------------RDGK------LRLVC-------------RYPETNPLEYHLIRMQEMIDEF----QPNRVAIDSLSALEWASS--------------------------------------------------------------TEG---------FRQFIVGLNSMLTERK-ITALYTST-TPMTLV--------SG------T---S-TSE----A-HISTTTDVII-----LLRYVEV-Y------GEVRRGITVIKMRGSQHDKQI----------------------------RE-FKID-NQ-GMQI-GK---------------PF-RNIT-G-ILV--------GN-------PV--SGI-YR----PK----------------------------------------------------------------------------------------------------------------------------------------------
>WP_041032658.1 circadian clock protein KaiC [Tolypothrix campylonemoides] >KIJ78481.1 circadian clock protein KaiC [Tolypothrix campylonemoides VB511288]
---------------MNQ--------------------------------------------------------------------------------------------K------------R-----------------------E-------QDLVEKIITGI----PGFDILSEGGLPA----GRVTLVVGTAGAGKTVFASQYLAEG-------------I-RRGEN-------------------------------------------------------GVFVT-FEEPPGRIRKNMRSF-----------GWDI-PQW---EEEGKWA-FVDAS------G------------QPGEKPLI-SGEYD-------------------------FDSLVARIKYAINQ---VNAVRVSMDCLSAIFTYL-------HD-----KAQIRNDLFMIASVLG-QIESTVVVTSERS---Q--EYG---E-IS-TY-GVEEFVADNVIILRNAI-------AQ-EKRRRTIEILKYR-GSSHKQGEFPFSILSDK-GIVIIPLA-TA---------ETEEG------GSS------------------DTRITSGIAELDAMCN---G-GFFAN-SIILVSGATGTGKTLLSTQ----FLAAGVNNNERCILFAS--------EENRELIFRNALNW--SVDFRQME--------------RDGK------LRVVC-------------RYPETNPLEYHLIRMQEIIEEF----QPNRVAIDSLSALEWASN--------------------------------------------------------------TQG---------FRQFLVGLNSMVRQQR-ITALYTST-TPMTLV--------NG------T---S-TSE----A-HISTTTDVII-----LLRYVEV-Y------GEIRRGITVIKMRGSQHDKQI----------------------------RE-FTID-NQ-GMHI-GE---------------PL-RNIM-G-ILA--------GN-------PV--S-I-EL----SE----------------------------------------------------------------------------------------------------------------------------------------------
>WP_048868184.1 circadian clock protein KaiC [Scytonema tolypothrichoides] >KIJ83798.1 circadian clock protein KaiC [Scytonema tolypothrichoides VB61278]
---------------MNQ--------------------------------------------------------------------------------------------E------------K-----------------------E-------QDLVEKLVTGI----PGFDILSEGGLPK----SRVTLVVGTAGSGKTVFASQYLAQG-------------I-EQGEN-------------------------------------------------------GVFVT-FEESPQRIRKNMRGF-----------GWDI-RKW---EEEGKWA-FVDAS------R------------QAGEKPLV-SGEYD-------------------------FDSLVARIKYAINQ---VGAVRVSMDCLGAIFTYL-------PD-----KAQVRNDLFMIGSVLE-QIESTVVVTSERN---Q--EYG---E-IS-IY-GVEEFVADNVIILRNVI-------FQ-HKRRRTIEILKYR-GSSHKQGEFPFSIVPDK-GIVILPLS-RT---------ETAEE------GTS------------------NNRITSGVPELDGMCD---G-GFFQN-SIILVSGATGTGKTLLSTQ----FIAAGANNKERCLLFAF--------EENRELILRNALGW--SVDFRQME--------------RDGQ------LKFVC-------------RNPEAHPLEYHLIKMQEMIEEF----QPHRVAIDSLSALEWASN--------------------------------------------------------------TEG---------FRQFLVGLNSMIRERK-ITALYTST-TPMSLV--------SS------T---S-TSE----N-HISITTDVII-----LLRYVEV-Y------GEIRRGIAVIKMRGSQHDKQI----------------------------RE-FTID-NR-GMHI-GK---------------PF-RNIT-G-ILI--------GN-------PI--SGF-YK----PK----------------------------------------------------------------------------------------------------------------------------------------------
>WP_077243898.1 circadian clock protein KaiC [Thioalkalivibrio halophilus] >OOC10705.1 circadian clock protein KaiC [Thioalkalivibrio halophilus]
---------------MS---------------------------------------------------------------------------------------------A------------D-----------------------A-------LPGIDKLATGI----PGFDAIARGGLPE----GRTTLVAGTPGSAKTVFAGQFLAAG-------------IQRDDTP-------------------------------------------------------GVFVT-CEEAPADLRRNFGAF-----------GWSM-ADW---EADGRWT-FVDVS------P------------DPDEETVE-AGSYD-------------------------LGALVARIEHAVER---SGARRLAIDSLGAMFSRF-------PD-----TRQVRRDLFRIASRLK-ALGVTAVMTAERE---T--EYG---P-VA-RH-GVEEFVADNVVILRNIL-------EN-ETRRRTLEILKFR-GTQHQKGEYPFTILPEG-GLIAIPLS-AM---------ELTQH-------ST------------------DVRTTSGNDELDRMCG---G-GFYRD-SIVLVSGATGTGKTLMATE----FTAGGLAAGERCMLFAF--------EESREQLMRNARGW--NVDYAPAE--------------GAGN------LAIRC-------------DYPEAAGLEDHLVRIKQEIDRF----RPDRVALDSLTALERVAS--------------------------------------------------------------PRG---------FREFVISLTSFIKERQ-IAGLFTAS-TP-SLM--------GG------A---S-VTE----A-HISTLTDSII-----VLRYVEM-R------GRVHRGLAVLKMRGAGHDAGI----------------------------RC-FNID-DR-GMHI-GQ---------------RF-SGVE-G-ILE--------GH-------PV--H-V-QQ----GD--------------ED------------------------------------------T-----------------------------------------------------------------------------------
>WP_089719609.1 circadian clock protein KaiC [Candidatus Entotheonella palauensis] >ETW98323.1 circadian clock protein KaiC [Candidatus Entotheonella sp. TSY1]
---------------M-----------------------------------------------------------------------------------------------------------S-----------------------Q-------RTAVEKLTTGI----AGFDFISNGGLPK----GRTTLLAGTAGSAKTVFAVQFLAEG-------------IVQYQER-------------------------------------------------------GVFIT-FEESAADIRANMIGF-----------GWDI-ERW---EAEGMWA-FVDAS------P------------QPEDESIV-VGNYD-------------------------LGALLARIEHAIRR---VEATRVSMDSLGALFSRF-------DR-----DQLIRSELLRIAVGLK-HIGVTALMTCERT---A--DYG---D-IS-RY-GIEEFVTDNVVILRNAL-------ED-EKRRRTIEILKYR-GTSHQKGEFPLTVVPDA-GIVVVPIS-SI---------TLTQP-------SS------------------LDRATSGNTQLDQMCG---N-GFFRN-SVTLVSGATGTGKTLLTTE----FLNGGLSRGERCLLFAF--------EESEEQIIRNAQGW--GIDFKPHL--------------EDQR------LSMVC-------------EYPEIASLEDHLVEMKEAIATF----KPERVALDSLTALNRVAT--------------------------------------------------------------PKG---------FRDFIIGLTSFIKAQE-MTGFFTVT-SP-TLF--------ST------T---S-VTE----A-HFSTMTDTII-----MLRYVEL-Y------GAVTRGITVLKMRGSQHSKEI----------------------------RE-FEIT-AS-GMRI-GA---------------PV-PAMT-G-IMA--------GT-------PI--V-R-ED----SHLRDIPSQGRYIVETLN------------------------------------------RLGACTLDQLQDETGLTSDRLEEEINLLQQQGIVLALNRDG--DVHY-RTTT--------------------------------
>WP_068248868.1 circadian clock protein KaiC [Rhodobacteraceae bacterium O3.65] >KUP90564.1 circadian clock protein kinase KaiC [Rhodobacteraceae bacterium O3.65]
---------------M-----------------------------------------------------------------------------------------------------------------------------------K-------RAALHPMTTGV----PGLDEITDGGLPR----GRTTLVAGTAGSGKTVLALQFIYTG-------------IQEFNEP-------------------------------------------------------GVVVT-FEESPDELKRNVFSL-----------GWDL-DAL---EDAGTLA-FVDAS------P------------EPGEEIVE-SGSYD-------------------------LTALLARIEYAVTR---TGAKRVVLDAIGSIFPQF-------KD-----PTVVRRELHRIAGGLR-ILGVTALMTIERS---D--EYG---P-IA-RF-SVEEFVADNVIILRNQL-------EQ-EKRRRTIEVLKIR-GASHRKGEFPFTINRPT-GLTIVPLT-SI---------MLTQP-------ST------------------DIRISSGNAELDEMCG---G-GMMQN-SIILISGATGTGKTLMSTE----FTKAAITNGQRALVFAY--------EESREQLFRNALSW--GVDYQAAE--------------DAGL------LKVIC-------------RYPETMGLEEHLIVMQEAIEEF----QPDRIAVDSMSALERGAT--------------------------------------------------------------VKS---------FREFVIGITGHIKAKG-MAGLFTNT-TS-MLV--------GG------E---S-ITE----T-HISTITDSII-----LLRYVEL-F------GEMRRGLAVLKMRGSQHDKEI----------------------------RE-YTIG-ND-GMTI-LG---------------QF-LGVN-G-ILS--------GV-------PV--V-S-VV----GE--------------KD------------------------------------------RLTSMFSDANGAGE----------------------------------------------------------------------
>WP_011926871.1 circadian clock protein KaiC [Bradyrhizobium sp. ORS 278] >CAL77736.1 Circadian clock protein kinase KaiC [Bradyrhizobium sp. ORS 278]
---------------MA---------------------------------------------------------------------------------------------L------------T-----------------------G-------AHELEKLRTGI----AGFDQIANGGLPL----NRTTLVAGTAGSGKTVLALQYLITG-------------VRTTGEH-------------------------------------------------------GVCVT-FEEAPEDLIRNIRSF-----------GWEL-ENM---IARRQVA-IVDVT------P------------EDGEETIE-AGTFD-------------------------FSALLARIEAAVRN---VNAKRLIMDSIGALFPQF-------SD-----ANLVRRELHRITVRLR-QLGVTSMITVERP---G--EDG---P-LA-RF-GIEEFVADNVLVLRNRL-------EH-EKRRRTIEILKFR-GATHHKGEYPFTVDHAD-GITILPLS-AM---------ELQQH-------SS------------------DIRVSSGVPELDAMCG---G-GIYRD-SVILVSGATGTGKTLMVTH----YLQAAIASGQRAMLIAA--------EESRDQLTRNALNW--GMDFDAAE--------------RSGM------LRIVA-------------RYPETMGLEDHLLYIRREMADF----RPDRIAVDSLSAFERAGT--------------------------------------------------------------IKS---------YREFVVALTSGIKQFG-VTGLFTNT-TA-MLL--------GG------E---S-VTE----S-HISTITDMIV-----LLRYVEL-H------GEMRRGLAVLKMRGTQHDKDI----------------------------RE-YVID-GG-GMHL-RE---------------PF-REIH-G-ILS--------GA-------PT--Y-T-FA----RE--------------RD------------------------------------------NLAGMFEMPRTRD-----------------------------------------------------------------------
>KPV53420.1 circadian clock protein KaiC, partial [Kouleothrix aurantiaca]
-------------------------------------------------------------------------------------------------------------------------------------------------------------------------------------------------------------------------------------------------------------------------------------------------------------------F-----------GWDL-QTL---VHERKIA-VVDAT------P------------EPGEVTLE-TGPYD-------------------------LSALLARIENAIRQ---VNAKRVILDAVGALFPQF-------TD-----ANVVRRELHRIHAGLR-MLGVTTLITMERT---D--EEG---S-IG-RF-GVEEFVADNVILLRNRI-------DQ-EKRRRTIEILKFR-GSTHQKGEYPFTIDAED-GVMIIPLS-AI---------ELKQR-------SS------------------EIRVSSGVPELDVMCG---G-GMYRD-SIILTSGATGTGKTLMVTQ----YIKAAIEAGERAILFGA--------EESREQLTRNAASW--GVDFEQAQ--------------RDGL------LKIIC-------------RYPEIMGLEDHLLHLKRDIRSF----EPKRVAVDSMSAFERVST--------------------------------------------------------------PKS---------FREFVIGLTSFIKQQE-ITGLFTNT-TS-MLM--------GG------E---T-ITE----T-HISTITDTII-----LLRYVEL-H------GEMRRGLTVLKMRGTWHEKDI----------------------------RE-YVID-NQ-GMHI-RE---------------PF-RGIH-G-ILS--------GT-------PI--Y-S-YA----EE--------------RQ------------------------------------------RLGGMFGSSPQKTE----------------------------------------------------------------------
>AHG88253.1 circadian clock protein KaiC [Gemmatirosa kalamazoonesis]
---------------MTS--------------------------------------------------SS-------------------P--------------------T------------N-----------------------R-------SGEVTRLPTGI----PGFDIIAGGGLPR----QRATLVAGTAGSAKTIFATHFLAGG-------------ITTAGEA-------------------------------------------------------GVFVT-FEDAPEDVRRNVVSF-----------GWDI-PAW---ERAGKWT-FIDAT------P------------DPSEPLTV-VGAYD-------------------------LGALVARIEHAVKR---TQATRVVLDSLNALFLQH-------PD-----RAMLRSELLRLTTGLK-QLGVTLVFTGERT---A--DYG---E-IT-RF-GIEEFVADNVVILRNVL-------AD-ERRRRTMEILKFR-GAHHERGEVPFTI-QDE-GIVVIPLT-AQ---------ELTQT-------SS------------------TTRISSGIPELDAMCG---G-GFFRD-SIILCSGATGTGKTLLVTQ----FLAGGFARGERCLLFAF--------EESRDQLYRNAEAW--GMDFQSAE--------------RDGL------LRVEN-------------TYPHAMPMEDHLVRMRRLVDEF----RPSRVAVDSLSALERVFT--------------------------------------------------------------LRS---------FREFVISFTSFLKQKE-TAGLLTST-TP-NLL--------GG------G---S-VTE----K-HISTLTDSII-----LLRYVEL-D------GQLRRSIAMLKMRGSLHDHDI----------------------------RE-YEID-GT-GMHI-RS---------------QF-RGVH-G-ILS--------GM-------HT--P-M-AD----AA--------------AN------------------------------------------EGADAGT-----------------------------------------------------------------------------
>WP_066510124.1 circadian clock protein KaiC [Rufibacter sp. DG15C] >AMM51930.1 circadian clock protein KaiC [Rufibacter sp. DG15C]
---------------M---------------------------------------------------------------------------------------------------------------------------------------------ILKKLITGI----AAFDHISEGGLPL----GRTTLVTGSTGSAKTLFGAQFLAMG-------------IMEFDQP-------------------------------------------------------GVFVT-FEEHPDDIRSNLRSF-----------NWDI-DAW---EKAGKWV-FVDAS------P------------KEEDTIA--VGEFN-------------------------LNAFRVRLEHAIAK---TKAKRVVIDSIGSVFLQFP------EE-----TFTIRRELSKIVMALR-RLQVTSIITAERT---E--EYG---K-IS-RY-GVEEFLTDNVIILRNVL-------SN-EKRRRTIEILKFR-GSNHVKGESPFTLTPER-AVVIVPLS-AM---------RLDHK-------SS------------------NKRIPSGVPALDEMCG---G-GFFRD-SLILISGATGAGKTLMVSS----FINGMEDEKETGLIMAF--------EESREQLFRNSKAW--GQDLEKLE--------------KDGR------LKVVC-------------IYPEVASLEEHLVHIQELVKEL----KPSRIAIDSISALTRNPS--------------------------------------------------------------DSG---------FQEFITALTAFLKHEE-ITCLFTAT-TP-MLT--------GG------T---S-VTE----G-SIATITDTII-----LLRYVEK-P------GNMLRCLSVLKMRGTNHDSSI----------------------------RR-YSID-GA-GIRI-GE---------------PL-EILS-G-ILS--------GN-------PV--V-I-SQ----NE----------------------------------------------------------------------------------------------------------------------------------------------
>WP_046311948.1 circadian clock protein KaiC [Pontibacter korlensis] >AKD04250.1 circadian clock protein KaiC [Pontibacter korlensis]
---------------M---------------------------------------------------------------------------------------------------------------------------------------------QLEKLETGN----ASFDHISHGGLPL----GRTTLVAGSSGSAKTLFAAQFLALG-------------IQLFDQP-------------------------------------------------------GVFVT-FEEQIDDIRKNLKSF-----------NWDI-DSW---EKEGKWI-FVDAA------P------------KEEVIVA--VGDFD-------------------------LSAFRIRLERAVKK---CKAQRVVIDSIGSIFTQFH------EE-----THTIRRELIQVALTLS-RLGATSIITAERL---E--EYG---K-IT-RF-GVEEFLTDNVIILRNVL-------YN-EKRRRTIEILKFR-GSDHEKGENPFTINQEN-AIVIIPLS-AM---------NLKHI-------SS------------------SERVTSGIPELDDMLD---G-GFYKG-SINLISGAIGAGKTLLVAN----FINGIREKKERCLLMAF--------EESSVQLYRNAASW--GIDFKQLE--------------EEGL------LKVIC-------------LYPEISSLEDHFINIQEAVKAF----KPDRIAIDSLSALSRTSS--------------------------------------------------------------DKG---------FREFIIAFTSYLKHQE-ITGMFTSN-TP-LLA--------GG------T---S-DTE----G-NISPITDSII-----LLRYVEM-S------GEMQRSIAVLKMRGSKHDSSI----------------------------RR-FSIT-DD-GAKI-GR---------------HF-DGIS-G-ILT--------GN-------PM--I-I-SS----GRD---------------------------------------------------------------------------------------------------------------------------------------------
>WP_068013055.1 circadian clock protein KaiC [Rhodoplanes sp. Z2YC6860] >AMN38632.1 circadian clock protein KaiC [Rhodoplanes sp. Z2YC6860]
---------------MTA--------------------------------------------------HE------------------PE--------------------S------------E-----------------------I-------PDVLERVRTGV----DAFDELVMGGLPR----GRTTVVGGTPGSGKTIFATQFLAHG-------------VTKYGEN-------------------------------------------------------GVLVT-FEEPPRDIEANMRGF-----------GWDL-ATW---RKEGRLA-VVDAS------P------------PANDELV--IGDFD-------------------------LAGLLARILHAAKS---VNAKRVVLDSLTQLFDHFI------GD-----PKMLRRELFRIADALK-KTGLTVLMTAERS---S--EYG---E-VT-RH-RLEEFIADNVVILRNVL-------QR-EKRRRTIEVLKMR-GSHHAEGEAPFTILGSH-GLIAVPMS-SL---------RLEQQ-------SS------------------MVRVTSGNPAIDEMCS---G-GFFRD-SVTLVSGATGTGKTLLVTN----FLAGGVAAGEKAVLFGY--------EESRGQLFRNASGW--GVDFAKME--------------AEGK------LKVFC-------------LYPEAQGLADHLLSIKNLVDEI----KPNRIAIDSISALERVAP--------------------------------------------------------------DSG---------FREFLISLTSFIKKSE-IAGLYTAT-SK-SLV--------GG------E---T-ASE----Q-HISTLTDSII-----LLRYMQE-Q------DKMHRGLMVLKMRGSEHAKEI----------------------------RR-FTID-GA-GMHL-GE---------------PF-KAAP-N-VFS--------GS-------DS--H-R-RS----SA--------------TELP----------------------------------------------------------------------------------------------------------------------------
>WP_023761542.1 circadian clock protein KaiC [Mesorhizobium sp. LNHC252B00] >ESY68350.1 circadian clock protein KaiC [Mesorhizobium sp. LNHC252B00]
---------------MTT--------------------------------------------------AE-------------------E--------------------I------------L-----------------------I-------DPVLERVRTGI----EAFDDLVMGGLPR----GRTTIVGGTPGSGKTVFATQFLAHG-------------ITVLGEP-------------------------------------------------------GVFVT-FEESPAEIEVNMASF-----------GWTI-RRW---REANKLV-FVDAS------P------------RDHDQMI--IGNFD-------------------------LAGLLTRVLHAARN---SAAKRIVLDSVTQLFDRFV------AE-----QTSVRRELLRIATALK-KQGLTVLMTAERN---S--EYG---E-IS-RH-RIEEFVADNVVILRNAL-------YR-ERRRRTIEVLKMR-GSRHVEGEVPITLVEKQ-GIVAVPLS-SL---------RLEQQ-------SS------------------TKRVTSGISELDSMCS---G-GFFRD-SVTLVSGATGTGKTLLVTN----FLAGGVVSGERALLVGY--------EESRGQLFRNARGW--GVDFEAME--------------ADGR------LKVIC-------------IYPEAQNLPDHLLMIRELVQEF----KPDRIAIDSLSALERIAP--------------------------------------------------------------DSG---------FREFLISLTSFIKEHE-IAGLCTAT-DK-SLV--------GG------Q---S-ASE----Q-HISTFTDAII-----LLRYIQE-G------NFMHRGIMVLKMRGSEHDKQI----------------------------RR-FTVD-GA-GMHL-GQ---------------PF-NGAP-D-IFG--------ES-------AA--S-R-RE----E-----------------------------------------------------------------------------------------------------------------------------------------------
>OJU01840.1 circadian clock protein KaiC [Rhizobiales bacterium 6579]
---------------MTV--------------------------------------------------TA-------------------E--------------------A------------P-----------------------V-------DPVLERVKTGV----EAFDDLVMGGLPR----GRTTTVSGTPGSGKTVFATQFLAHG-------------ITELGEP-------------------------------------------------------GVFVT-FEETPAEIEVNMASF-----------GWDI-RGW---RETDRLV-FVDAS------P------------RDSDQVV--VGDFD-------------------------LVGLLTRILHAARS---ARARRVVLDSVTQLFDHFI------AD-----QTLVRRELLRIATALK-KVGLTVLMTAERD---S--EYG---E-IS-RH-RVEEFVADNVVILRNAL-------DR-ERRRRTIEVLKMR-GSRHVEGEVPFTLVGDR-GMVAVPLS-SL---------RLEQQ-------SG------------------SRRVTSGNAELDAMTS---G-GFFRD-SVTLVSGATGTGKTLLVTH----FLAGGVAAGERALLVGY--------EESRGQLFRNARSW--GVDFEAME--------------ADGR------LKVVC-------------LYPEAQSLPDHLLMIRELVEEF----DPQRLAIDSLSALERIAP--------------------------------------------------------------ETG---------FREFLISLTSFIKKHE-IAGLCTAT-DK-SLV--------GG------H---S-ASE----Q-HISTLTDSII-----LLRYIQQ-A------EFMHRGLMVLKMRGSEHDKQI----------------------------RR-FTID-TS-GMHL-GQ---------------PL-DDAP-I-VFG--------DA-------LG--G-P-ST----------------------------------------------------------------------------------------------------------------------------------------------------
>KPA19595.1 circadian clock protein KaiC [Candidatus Magnetomorum sp. HK1]
---------------MSE--------------------------------------------------------------------------------------------Y------------N-----------------------E-------LESLQKLPTGI----EGFEHISHGGLTK----KRATLIVGTSGSGKTYLAYEILHRS-------------ITQFEKP-------------------------------------------------------GVFVT-MEEKPVDIIINFREL-----------GWHL-DQL---IDQKKLR-LIDAS------P------------DLDSVPE--IGEYN-------------------------LKALIARISHALKE---INGSIVVIDSIGSLFHQF-------TK-----TMVIRREISRIINTFK-EQGHTVIFTAERI---N--EYG---G-VS-RY-GIEEFISDNVIILRNIL-------ED-EKVRRTIQILKMR-GKTHEKGEFPFSL-TEQ-GISIMPLS-KR---------ELKQS-------SS------------------NVRCSLGNKKLDEITS---G-GIFRD-SVMLISGPTGCGKTLMCAT----FVNNACQNNEKIIMFAY--------EESKQQLMRNAKSW--GIDFEKFE--------------KAGL------LKVVC-------------LYPEAMGLEEHLLLIQKEIKIF----KPRRLVMDSVSAMERVAG--------------------------------------------------------------IRI---------FREFVIGLTSFVKQEE-VCSLFTST-TP-QLA--------GG------D---S-ITE----A-HISTITDIII-----LLRYVEL-R------GDLRRGIAVIKMRGSQHQKSI----------------------------YE-FTID-SN-GLKI-EK---------------PF-NTVS-N-IIL--------GT-------PV--E-S-TT----DE--------------KE------------------------------------------QLSKIFNNEVV-------------------------------------------------------------------------
>ETR68795.1 circadian clock protein KaiC [Candidatus Magnetoglobus multicellularis str. Araruama]
-----------------------------------------------------------------------------------------------------------------------------------------------------------------------------------------------------------------------------------------------------------------------------------------------------MEEKPDDIIINFKEI-----------GWHI-DQL---IEKKQLK-LVDAS------P------------DTEPVVE--VGEYN-------------------------LKALINRISHAMNE---INGSIIVIDSIGSLFHQF-------TK-----TMIIRKEISRIINTFK-EQGHTIIFTAERT---K--EYG---D-IS-RY-GIEEFISDNVIILRNIL-------ED-EQVRRTIQVLKMR-GKTHEKGEFPFTI-TEK-GISIMALS-ER---------ELKQS-------SS------------------NVRCSTGNKKLDEITN---G-GIFRD-SVMLISGPTGCGKTLMCAT----FLKDACLNNEKIIMFAY--------EESRQQLMRNAKSW--GVDFEKWE--------------KAGL------LKVIC-------------LYPEAMGLEEHLLLIQKEIKSF----QPRRLVMDSVSAMERVAG--------------------------------------------------------------IRI---------FREFVIGLTSFVKQEE-VCSLFTST-TP-KLA--------GG------D---S-ITE----A-HISTITDIII-----LLRYVEI-K------GLLRRGIAVIKMRGSQHQKSI----------------------------YE-FTID-SE-GLKI-EK---------------PF-GSVS-N-IIL--------GT-------PM--E-T-FY----EE--------------KE------------------------------------------QLNQLFHDKQI-------------------------------------------------------------------------
>KPA17301.1 circadian clock protein KaiC [Candidatus Magnetomorum sp. HK1]
---------------MEK--------------------------------------------------------------------------------------------H------------K-----------------------E-------LKSLQKIPTGI----EGFEHITHGGLTQ----NRATLIVGSSGSGKTFLAYEILHRS-------------ITQFETP-------------------------------------------------------GVFVT-MEEKPDDIIINFKEI-----------GWHI-DQL---IDKKQLK-LIDAT------P------------DIDSVQE--VGEYN-------------------------LKALISRISHALKE---VNGSIIVIDSIGSLFHQF-------TK-----TMIIRNEISRIINFFK-EQGHTIIFTAERT---S--EYG---N-IS-RY-GIEEFISDNVIILRNIL-------ED-EQVRRTIQILKMR-GKTHQKGEFPFTI-TEK-GISIMALS-QR---------ELKQS-------SS------------------NVRCSTGNKKLDEITN---G-GIFRD-SVMLVSGPTGCGKTLMCAT----FVKNACMNNEKIIMFAY--------EESRQQLMRNAMSW--DVDFEKWV--------------EAGL------LKIIC-------------LYPEAMGLEEHLLLVQKEIKNF----KPRRLVIDSVSAMERVAG--------------------------------------------------------------IRI---------FREFIIGLTAFVKQEE-VCSLFTCT-TP-KLA--------GG------D---S-ITE----R-R------------------------------------------------------------------------------------------------------------------------------------------------------------E--------------KK------------------------------------------------------------------------------------------------------------------------------
>KPA10379.1 circadian clock protein KaiC [Candidatus Magnetomorum sp. HK1]
M------------VDINY--------------------------------------------------------------------------------------------L------------K-----------------------S-------LKAPQKIPTGI----IGFEHISKGGLPE----NRTTLIAGTSGSGKTLLSLELIQRF-------------ITENDYA-------------------------------------------------------CVFVT-MEEPLKDIVENVQSF-----------GWDL-IDF---VEKKKLN-FIDIS------E------------TPLSSHE--IGEYN-------------------------LSGLLKQIEHAIKQ---INARVLIVDAIGALFSQF-------KN-----KDIVRQEILKITNLIK-KMNVTVILTAERL---E--DYG---H-IS-RY-GFEEFIADNVIILRNVL-------QE-ENVRRTIQILKMR-GGDHFQGEYPFSL-THN-GFHIMALS-EM---------ELKQS-------SS------------------NVRCSFGNKKIDEMTN---G-GLFRD-SILLISGPTGSGKTSMCST----FIQETCNNKEKILVFAY--------EESREQLMRNADSL--EIQFKKWE--------------TEGL------LKLIC-------------LYPETLGLEEHLLLIKKEINEF----KPRRLIIDSVSAMERISS--------------------------------------------------------------TRN---------FREFIISLTSFVKKNE-VCSMLTCT-TP-DLA--------GG------G---S-VTE----A-HISTITDIII-----LLRYVEI-A------GTMRRGIAVIKMRGSQHAKQI----------------------------HE-FQID-KT-GLHI-AT---------------PF-KNVQ-N-IIL--------GI-------PT--S-S-GI----DE--------------VD------------------------------------------RLDQMFEQKI--------------------------------------------------------------------------
>KJR42335.1 Circadian clock protein KaiC [Candidatus Magnetoovum chiemensis]
---------------MIN--------------------------------------------------------------------------------------------Y------------E-----------------------G-------LEAPEKLPTGI----EGFDHITMGGLPE----GRTTLIVGSSGSGKTLLSVEFLYKS-------------IIKYNRN-------------------------------------------------------GLLVT-FEEKPKDIIRNVKRL-----------GWNL-PTL---ITEKRIA-IIDVS------M------------DPSYIHE--TGAYD-------------------------LTGLISQVKYGIEK---VKAKCLVMDSIGSLFYQF-------TN-----HAIIRSEISRMMEEIR-QLGVTAVLTAERV---E--EYG---T-IS-KH-GIEEFVSDNVIILRNVL-------EA-EKCRRTIQVLKIR-GDTHFQGESPFTF-SHT-GLSILPMS-AM---------ELTQS-------SS------------------NVRISFGSKDLDKMAN---G-GLFRD-SIILVSGPTGGGKTLMCST----FAGEACRNKERVLILAY--------EESRQQLLRNAQAW--GLDFLEWE--------------KEGL------LKIIC-------------IYPEAMGLVDHLLMIRREIDAF----KPNRLVMDSISAMERVASV-------------------------------------------------------------VRT---------FREFVIGLTSFVKHRE-ICSLFTST-TP-KLS--------GG------D---S-ITE----A-HISTITDAII-----LLRYVEI-S------GALRRGIAIIKMRGSQHEKDI----------------------------RE-FTID-SS-GLHI-GE---------------PF-KNVQ-N-IIL--------GI-------PS--G-V-DS----SE--------------KD------------------------------------------HLEDMFSK----------------------------------------------------------------------------
>OQW93865.1 circadian clock protein KaiC [Beggiatoa sp. IS2]
M--------------FIE--------------------------------------------------------------------------------------------F------------E-----------------------N-------LEPIQKIPTGI----EGFEHITMGGLTE----GRATLLVGTSGSGKTLLAVESLYRG-------------ALQFNRP-------------------------------------------------------GIFVT-FEERPIDIVRNVKRL-----------GWDL-GTL---IKEQKML-FVDVS------P------------EPMQTKE--IGKYD-------------------------LSGLIAQIRYTVGR---INAKLVVLDSLGSLFGQY-------TD-----ETTLRYEIFRLTEVLK-SMEVTSILTAERL---E--EYG---P-IS-RH-GIEEFVSDNVIILRNVL-------HE-ERIRRTIQVLKMR-GHTHFKGESPFTI-DQN-GVRILPLS-AM---------ELVQS-------SS------------------NARVSSGNDKLDQLTN---G-GIFRD-SILLVSGPTGCGKTLMCAT----FAADACKNGEKVLLLGY--------EESREQLLRNANSW--GIDFGYWE--------------KQGL------LRISC-------------LYPEAMGLHEHLSLIRDEIAAF----KPRRLVVDSVSSMERVAS--------------------------------------------------------------ERY---------FREFVIGLTSHAKQQE-ICSLFTST-TP-NLS--------GG------G---S-ITE----A-HISTITDIII-----LLRYVEI-A------GVLRRGIVVMKMRGSKHDKEI----------------------------YE-FTID-DD-GIHI-GK---------------PF-VNVQ-N-IVL--------GV-------PS--F-L-DG----VA--------------GDLAKFRDMANT------------------------------LKETTEIVKDSHKTEN----------------------------------------------------------------------
>KPA19597.1 circadian clock protein KaiC [Candidatus Magnetomorum sp. HK1]
M------------ITYDQ--------------------------------------------------------------------------------------------I------------N-----------------------K-------LKPPEKIPVGI----EGFDFISQGGLPK----GRATLVTGTSGSGKTFFSIELLMRS-------------ITQFDRP-------------------------------------------------------CVFVT-MEEPIEDVVKNVLKL-----------DWDL-PKF---VKDKKLA-LIDIS------Y------------NISEGVE--VGNFN-------------------------LKGLIIQIKYAAEQ---VNAKVVVIDSIAALFHQY-------EN-----FRIIRREINSVINELK-KIGLTIVITAERL---S--NYD---A-LS-RY-GIEEFVVDNVIILRSAL-------EN-EKVRRTIQILKMR-GDVHAHGEFPLII-STN-GLKILTLS-SI---------ELKQS-------SS------------------NVRYSSGDKTLDAMTG---G-GIFKD-SIILVNGPTGTGKTLLCAN----FIQVTCYNNEKAIIFAY--------EESRDQLIRNALSF--GVDFEKWE--------------QKGL------LKLIC-------------IYPESMSLEEHLLSIRKNIDEF----KPKRLVIDSLSALDRIGS--------------------------------------------------------------DRH---------FREFVIGLTSYAKKEE-VCSIMTST-TP-TLA--------GV------N---S-ITE----Y-HISTITDAII-----LLRYVEV-N------GSMKRGITIIKMRGSQHEKEI----------------------------RE-FEID-NT-GIHI-GN---------------AF-KNMQ-N-IIL--------GV-------PS--G-S-GV----PE--------------TE------------------------------------------RLQQLFEEGRKHA-----------------------------------------------------------------------
>WP_075096581.1 circadian clock protein KaiC [Planctomyces sp. SHPL14] >AMV22446.1 Circadian clock protein kinase KaiC [Planctomyces sp. SHPL14]
---------------MKE--------------------------------------------------------------------------------------------L------------L-----------------------N-------VPPLERMKTGI----RGFEHISLGGLVR----GRTTLLVGTSGSGKTLFATELVHRA-------------ITESGNS-------------------------------------------------------AVFVT-FEEKPADIVRNVRQL-----------GWDL-SEQ---IQRKKLI-ILDAS------M------------DRTIVEE--AGAYD-------------------------LSGIITQIVDAIQE---VGAQLVILDSLGALFYQF-------EN-----PGILRREILRLTDELR-DLGVTSIMTAERV---E--EYG---P-IT-RF-GIEEFVSDCVVVLRHQL-------LD-EKVRRTIQIYKLR-GDRHYKDEFPFTI-ETP-GIVILPLS-AA---------ELTQS-------ST------------------ANRVSFGSRSLDEMAG---G-GLFQD-SVILISGPTGSGKTLMGTT----FASEACRRGERVLFLGY--------EESRPQLMRNAHSW--GLEFDEWE--------------KSGL------LKTVC-------------QYPEALGLEGHLYAIEREIEQF----RPTRLVIDSISAMERVGS--------------------------------------------------------------VRN---------FREFVIGLTGFVKQQQ-VCTLLTSS-SA-SLS--------GG------D---S-ITD----A-HISTITDAIV-----LLRYVER-A------GALSRGIIIIKMRGSQHDKRF----------------------------HE-FSIS-DK-GLEI-GE---------------PF-VHVP-T-ALL--------GI-------AS--S-R-SD----LD---VPP--------KR---------------------------------------------------------------------------------------------A--------------------------------
>OAI54417.1 hypothetical protein AYO47_02915 [Planctomyces sp. SCGC AG212M04]
---------------MNE--------------------------------------------------------------------------------------------T------------L-----------------------D-------VAPIRRVPTGI----RGFEHISVGGLVE----GRNTLLVGTSGSGKTLFATELLYRA-------------VTLFGKQ-------------------------------------------------------AVFVT-FEEKPADIARNVQRL-----------GWDL-PAL---VREKKLI-ILDAS------L------------DRAVV-E--AGGYD-------------------------LSGIISQITDAVNE---VDAKLVVLDSLGALFYQF-------EN-----PGILRREILRLTDHLQ-DMGVTSVMTAERL---E--EYG---P-VT-RY-GIEEFVSDCVVVLRHQL-------LD-EKVRRTIQIYKLR-GDRHYKDEFPFTI-ECN-GFCILPLS-AA---E----LELTQA-------ST------------------ADRISFGSARFDEMAG---G-GLFQD-SVILFSGPTGCGKTLMATT----FAAEACRRGERVLFLGY--------EESRPQLVRNAGSW--GRDFEKWE--------------RAGL------LKIAC-------------QYPEAQGFEGHAYAIQREIEQY----RPSRLVIDSISALERIGS--------------------------------------------------------------VRH---------FREFVIGLTGFVKQKQ-VCSLFTSS-SP-SLS--------GG------I---S-ITD----A-HISTITDAIV-----LLRYVER-N------GALSRGLIIIKMRGSQHDKQF----------------------------HE-YTIS-GK-GLEI-GE---------------PF-VHVP-S-ALL--------GI-------AS--V-S-------------------------------------------------------------------------------------------------------------------------------------------------------
>WP_043726801.1 circadian clock protein KaiC [Kutzneria sp. 744] >EWM19152.1 circadian clock protein KaiC [Kutzneria sp. 744]
---------------MT----------------------------------------------------------------------------------------------------------------------------------D-------NAPIRRLPTDI----NGFDHVALGGLPA----GRSTLVAGTTGTGKTLFAIEFLAKG-------------VLGSGEP-------------------------------------------------------GVFVN-FEENPEDIRHNAASL-----------GFPI-EQW---EREGKWA-FVDAA------A------------EANDDEVSIIGAYD-------------------------FGGLAARIEHAVRE---TNATRVSLDSLGAIFGRF-------RD-----SAIVRQELHRIAHLLG-RLGVTSVLTAERT---G--EYE---G-VS-QH-NVEEFVLDNVIILRNVL-------EN-ERRRRTLEVVKFR-GTGHRTGEWLFTIDPRD-GIVVMPLA-FL---------TAPVP-------AS------------------RVRVSTGNTGLDGMCG---G-GLFKD-SIVLLTGPSGSGKTLTAFG----FTAAGVKADERCLIYAL--------DESRAQLGRSASGW--GFDLDAME--------------ASGL------LRIVC-------------EYPEVASLEDHFLRIRRAVEEF----RPSRLVIDTLSALERVVS--------------------------------------------------------------PRA---------LLDFVITLAVVARHHQ-VTTLLTSA-PA-GRF--------TPR----LT---P-TIA----D-EIASLTDVTV-----SLRYFES-A------GEIQRAIAILQTRGSAHDHTI----------------------------RR-VTVD-GD-GLHI-GE---------------RL-SSVV-G-ILS--------DS-------PV--V-S-AA--------------------------------------------------------------PWWLVGLARPEGPRPGE---------------------------------------------------------------------
>WP_030432360.1 circadian clock protein KaiC [Allokutzneria albata] >SDM34462.1 circadian clock protein KaiC [Allokutzneria albata]
---------------MI----------------------------------------------------------------------------------------------------------------------------------D-------SNAIERLSTGI----KGFDQVARGGLPR----GRSTLVAGTAGSGKTLFAVEFLARG-------------ILDSGEA-------------------------------------------------------GVFVS-FEETAEGIRRNAASL-----------GFPI-EQW---ERQGKWV-FVDAS------L------------EVTGEEPI-VGAFD-------------------------FGGLVARIGHAVRQ---VGAARVSVDSLGAVFVRF-------AE-----PAIVRYELYRIGSVLE-QLGVTSIITSERI---S--EYG---E-VS-RY-GVEEFVLDNVIILRNSL-------AN-RRRRRTVEIVKFR-GAAHRTGEWLFTIDPRD-GIVFLPLA-FL---------ASDMS------TSS------------------LARVSSGNTELDEMCG---G-GFFRD-ALVLMSGPAGSGKTLTSLT----FTAAGVTGGERCVLCTF--------DESRGQLARNAVGW--GMDIGAME--------------ESGL------LRTMC-------------AYPEVASVEDHFLRIRRVIEEF----KPSRLVVDTLSALERIAS--------------------------------------------------------------PRT---------LLDFVIALSAVARQHQ-CTTLLTSA-PS-GQS--------APR----LT---S-VST----A-EITGLTDVTI-----SLRHLET-A------GEIQRAIAVLQARGSARDHRI----------------------------RH-VTID-HN-GMHI-GE---------------RV-YGAA-H-LLA--------YD-------AT--L-P-PG----SE--------------DL-----------------------------------------------------RSGE---------------------------------------------------------------------
>WP_076443302.1 circadian clock protein KaiC [Microbispora rosea] >SIS25240.1 circadian clock protein KaiC [Microbispora rosea]
---------------MT----------------------------------------------------------------------------------------------------------------------------------D-------SNAIGRIPTGI----DGFDHIALGGLPA----GRSTLVSGTTGSGKTLFAVEFLSRG-------------ITRYNEP-------------------------------------------------------GVFVT-FEETATDIRRNSASL-----------GFPI-QLW---EDEGKWA-FVEAS------G------------SISEDTPA-VGAYD-------------------------FGALVARIEHAVRQ---TGACRVALDSLNAISTRF-------TD-----IAVVRRELFRVASALK-ALGVTSVLTAERP---E--EYD---G-VT-RY-GVEPFVLDNVIILRNVL-------RQ-GRRTRTVEIVKFR-GAPHRTGEWLFTIDPRG-GIVVVPLA-FL---------TPSDH-------AS------------------LARVSSGIPELDEMCG---G-GFYRD-AIVLMTGPPGTGKTLASLR----FTAAGVEAGERCLLCTF--------DGTPGQLFRSAAGW--GLDLKAMR--------------ASGL------LRVMS-------------GYAEVMSPEDHFLRLRHAIEEF----APGRLVVDTLSALERVAA--------------------------------------------------------------PRT---------LLDFVIALGAVLRQNE-ITTLLTGT-PA-GRV--------SSA----NA---P-LIT----S-DIAGLSDVWI-----QLRYVES-P------AEIRRAIAVLQARGSAHDHSI----------------------------RA-LTID-GS-GMHI-GE---------------PL-SGVP-H-VST--------GP-----VDPE--I-A-RG----AS--------------ES-----------------------------------------EETEGPAR-----------------------------------------------------------------------------
>WP_070009273.1 circadian clock protein KaiC [Streptomyces abyssalis]
---------------MREA--NAERRRAEA------------------EAE-----------------TR------------------RA--------------------E------------A-----------------------E-------AESIERTATGI----NGFDQMAMGGLPA----GRPTLVTGTTGSGKTVFAVEFLARG-------------IEKYDQP-------------------------------------------------------GVFVT-FEEAPAEIRRNFASL-----------GFPI-EQW---EAEGKWA-FVDAA------D------------SEGEERFV-IGAYD-------------------------FGAMTARIEHAARR---IGATRVAMDSLGAVFARF-------AD-----TGIIRREIHRLTSALT-ALDVTSVITAERN---G--EYD---G-VS-RY-DVEEFVVDNVIILRNVL-------VQ-ERRRRTVEIVKFR-GAVHRTGEWLFTIDPSD-GFVVIPLA-FLG--------SAPVP-------SS------------------TTRVCSGTPGLDEMCG---G-GFYQD-AVVLLSGPSGVGKTLSSLK----FLEAGAAAGDRCLAFAF--------DETRAQVLRGSAGW--GIDLKDME--------------ERGL------LRLVC-------------DYPEVASLEDYFIRIRRAVVEF----EPQRLVIDTLSALERIGT--------------------------------------------------------------PRA---------LLDLVIALGAVVRQRR-ITTLLTSV-PI-SRV--------AAV----QT---P-SVA----R-ELSSLTDVTI-----AMRYYQT-A------GAVQRAIAVLQNRASAHDAAM----------------------------RN-VTID-AE-GMHI-GD---------------PV--------VLL--------DS-------PD--T-V----------------------------------------------------------------------GMGRPGSGFTGDDL-------------------------------------------------------------------
>WP_014435475.1 putative circadian clock protein KaiC [Phycisphaera mikurensis] >BAM02255.1 putative circadian clock protein KaiC [Phycisphaera mikurensis NBRC 102666]
---------------MTRSLPDPVAAAATAS--------P------PYRTG-----------------DA------------------AK--------------------P------------E-----------------------D-------ARHLPRVPSGV----PGLDQLFRGGFPA----ERPLVVCGSAGSGKTVLCSQFLYHG-------------AVHHDAP-------------------------------------------------------GVFVS-FEEPPESLRENLLGF-----------GWDV-AKL---ESEGRWT-FVDGT------L------------EGEEEEEVLDGGFS-------------------------LDGLRARVRHAIER---TGAKRVAIDSLATLFMRF-------PH-----EGVVRRELACFCAMIR-DAGATSLLTAELQ---H--GEV---E-QT-RF-GVEEYVGDGVLILRHDL-------DDLQQRHRTLEVVKLR-GGEHATGRFPFSIDRFH-GVTAVSVG-SL---------RLGQP-------SG------------------GERIGSGSDALDEMLH---G-GFFRD-SVTIVAGATGTGKTLTATQ----FVHGAHQAGERAVFLGY--------EESRSQLVRNAGSW--GVDFEAME--------------KQGN------LRIHC-------------QYPESASLAQHLSGISDLLEEF----RPQRLVIDSLSAFRRIGN--------------------------------------------------------------EHA---------FRSFMISLTAIIKELQ-IAGLYTVT-SD-RLY--------GA------P---E-ATT----Q-NVSTLTDSII-----LLRYLED-G------GSVSRAIGVLKMRGSGHDPAF----------------------------RR-FSIS-DG-GMSI-SD---------------PV-DENA-R-PLSS------RGG---------------------------------------------------------------------------------------------------------------------------------------------------------------------
>BAI62596.1 hypothetical protein MCP_2524 [Methanocella paludicola SANAE]
---------------MT---------------------------------------------------------------------------------------------------------------------------------------------TTRLKTGI----PGLDKMTGGGFLK----GDTTLVTGPPGTGKTTFGLQFLMHG-------------VLE-SQS-------------------------------------------------------GVFVT-VEETPEKIANDALNF-----------GWDL-RKL---EAEGRLR-LYQLR---------------------SEMLQ--SGGAP-----------------------------IMQCLDVINS---VKAERVVIDPISLYSMNV-------HD-----PNDLRRE---------------------------------------------------------------------------------------------------------------------------------------------------------------------------------------------------------------------------------------------------------------------------------------------------------------------------------------------------------------------------------------------------------------------------------LYAFVNYMKENG-LTLLLTHE-VP-DIM--------SR------TS--K-ISD----Y-GLEFIVDSII-----MLQYVEI-E------SAISRSINVLKMRGSSHDMAI----------------------------RR-YRIS-GK-GIEI-EA---------------PF-EGYE-G-IMS--------GT-------AR--K-S-GA---------------------------------------------------------------EAFMEAFRR----------------------------------------------------------------------------
>KMQ50720.1 Circadian clock protein KaiC [Chitinispirillum alkaliphilum]
---------------MS---------------------------------------------------------------------------------------------------------------------------------------------DTRVSFGI----KSLDGMIRGGLLE----GSANLLEGAPGTGKTTMAMQYIYNG-------------ITMFDEP-------------------------------------------------------GLIIT-FEEFPQQYYHDALQF-----------GWDF-KKL---EKEGKLK-LVFSN------PQ--------------------TTLEE-------------------------FEMIDGEFVKIIEE---MGIKRVVIDSMTHFETLT-------KD-----------------------------------------------------------------------------------------------------------------------------------------------------------------------------------------------------------------------------------------------------------------------------------------------------------------------------------------------------------------------------------------------------------------------------EHE---------QREIERRFINALKREG-VTSILLRE-NN-NLL--------GQ------V---S-HVT----S-KIPFIVDTYV-----VLRYVEI-D------SAIEKALCFLKMRGSDHHKDI----------------------------RC-FRIT-SK-GIEV-ES---------------KF-SGRE-G-ILS--------GF-------TH--S-T-PQ---------------------------------------------------------------EAFVNVFGKK---------------------------------------------------------------------------
>WP_048091057.1 hypothetical protein [Candidatus Methanoperedens nitroreducens] >KCZ71966.1 RecAsuperfamily ATPase possibly involved in signal transduction [Candidatus Methanoperedens nitroreducens]
--------------------------------------------------------------------------------------------------------------------------------------------------------------MKTVPTGI----KGLDLVLNGGFNY----PSTVLVAGTAGAGKTTLAMQSLFNA-------------ARE-GET-------------------------------------------------------CLFISAISEPVAMMESFVSNY-----------SFFD-HSL---LEMKKIR-LFNMEEE--------------------------LILSG-------------------------APAVIQFIEEKIRI---YKPGRLVIDPVTVLAESK-------EN-----EFKQRLFLFDLLTRMK-SWNLLVLLTGEFT---M--ESL--------RL-NPLSYLVDSILHISEVA-------VG-DRSERYLNVIKMR-GRTYISGRHSYRL-SSD-GVEVFPRLLPE--------TEFKRP-------AS------------------LDRVSVGVEGLDKMLK---G-GLLRD-NVILFSGGPGTGKTIFGLN----FIYEGASKGEPGLIITF--------EEWPQKLIRDAKAF--GWDFEQLE--------------KKGM------VKFLY-------------FSPVLFSANEHALLIKDTLKNY----NLKRIFLDGVENLETSLPD-------------------------------------------------------------TVK---------RRDYIHSLVNYFSSQG-ITTLITSE-IP-ELF--------GT------I---R-LTL----E-ALSGTVDAIV-----LLRHVEV-E------GQMRKALSVLKSRGSDHDKEI----------------------------RE-FEIT-DK-GIEV-KV---------------AL-KGYE-N-VLV--------GT-------AR--R-P-PS---------------------------------------------------------------DIFRDMFGGKKP-------------------------------------------------------------------------
>WP_096206289.1 hypothetical protein [Candidatus Methanoperedens nitroreducens] >SNQ61626.1 putative Circadian clock protein kinase KaiC [Candidatus Methanoperedens nitroreducens]
--------------------------------------------------------------------------------------------------------------------------------------------------------------MKSIPTGI----KGLDIVLNGGFNH----PSTVLVAGTAGAGKTTLVMQSLFNA-------------ARE-GET-------------------------------------------------------CVFISAISEPVAMMESFVSNY-----------SFFD-YSL---LEKKKIR-LFNVEED--------------------------LIKAG-------------------------APAVIQFIEEKIRM---YKPVRLVIDPVTVLAESR-------EN-----EYEQRLFLFELLTRMK-SWNLLILLTGEFT---I--ESL--------KE-SPLGYLVDCILHISEVM-------VE-DRSERYLSVIKMR-GRSYISGRHTYKL-SSD-GIEVFPRLLPE--------TEFKA--------SS------------------TLRVSTGVEGLDRMLK---G-GLLKD-DILLFSGSPGTGKTIFGLS----FIYEGASKGEPGLIISL--------EEWPDKLKRNTKAF--GWDFEQLE--------------KKNM------VKFLY-------------IPPALFNANEHAVMIKDILKKY----NIKRVFFDGIEDLETALPD-------------------------------------------------------------VIK---------RRDYVHSLVDYFASQG-ITTLLTSE-IP-ELF--------GS------I---R-LTQ----E-TLSGCVDTVI-----LLRQVEV-E------GQMRKALSILKSRGSDNDKEI----------------------------RE-FVIT-DK-GIDV-RV---------------AI-KGYE-N-VLA--------GM-------AR--R-P-PS---------------------------------------------------------------DVFREMFGGKKS-------------------------------------------------------------------------
>WP_097300623.1 hypothetical protein [Candidatus Methanoperedens sp. BLZ2] >KPQ43281.1 circadian clock protein KaiC [Candidatus Methanoperedens sp. BLZ1]
--------------------------------------------------------------------------------------------------------------------------------------------------------------MIIVPSHI----PNLDEILEGGFNR----PSIVLVAGAAGSGKTTFAAQSLFNA-------------AKA-GDT-------------------------------------------------------CLFISTISEPPAMINNYMSRF-----------SFFD-REL---YETNKMN-MISISES--------------------------LLKKG-------------------------HDAVLEFINQKISI---IKPSRIVIDPLTVLGDILKSF----EDRLV-SDDERRGFYFDLFTSMK-SWNTLVIITGEFV---L--EDL--------RK-SVVGYLADGIILLSEET-------IG-MRVERNLRILKMR-GQKYTSGKHSFKM-GDN-GITVFPRLLPK--------QMEEIP-------AS------------------TVKISTGIPGLDKMLE---G-GILDD-DVILVSGTTGTGKTTFGLH----FISDGLKRGENALIISL--------EERPSKLIRNAKTF--GIELQPFL--------------EKKM------LEVIF-------------ISPIMFSPDEEALKIEKIIKEK----DIKRIFFDGIENLEASIPD-------------------------------------------------------------NLE---------RKNYLTVLLNLFSSMG-VTTFITSE-IS-ELF--------GT------V---K-LTH----E-ALSGAVDIII-----LLKHVEI-E------GKIHGVLSVLKSRGIEHDTEI----------------------------KE-FEIT-HH-GINV-MT---------------SM-RGYE-S-VLS--------GS-------AR--K-T-PA---------------------------------------------------------------DIFRETFGERH--------------------------------------------------------------------------
>WP_048090173.1 hypothetical protein [Candidatus Methanoperedens nitroreducens] >KCZ72138.1 RecAsuperfamily ATPase possibly involved in signal transduction [Candidatus Methanoperedens nitroreducens]
--------------------------------------------------------------------------------------------------------------------------------------------------------------MKQVATGV----NGLDNVLDGGFLR----PSAVLIAGTAGTGKTTFVMQSLFNA-------------AKN-EEV-------------------------------------------------------CMYITALSEPIAMINNFMSKF-----------SFYN-ISL---LGKGNVK-YVPIDIN--------------------------IIRKG-------------------------SKAVINEMERNIEL---VKPDRIVIDPANVLVFGL--------D-----EESQRQFYYDFFTAMK-GWNSLVLLTGEFT---S--DTL-----IK----STLSYLVDGIIYISNEP-------FL-ERSVRHVSILKMR-GQDFCSGKHSCKI-TKD-GFTIFPRL-PL---------TDRTS-------IL------------------KERISTGVKGFDQMTG---G-GFIRG-SSILISGSSGTGKTTIGTQ----FIMNGLLRAEPGVIVSF--------EEDAMQIRENYKMF--GWNLKGYE--------------DKNL------LKIIS---------------PLEFDANELAIQINEIIGKI----NARRMLFDGTGKLYRMMPG-------------------------------------------------------------YIQ---------FPEYMAGIISNMKNKN-VTAIYTNE-AS-NLT--------GT------A---Q-ITG----T-GISPTMDTVI-----LLRYVEI-R------SEMRKAISVLKMRGSDHDKEI----------------------------RE-IIIN-KE-GVEI-KL---------------PF-SEYS-G-LLS--------GS-------PV--K-T-LP---------------------------------------------------------------EAFVEAFKK----------------------------------------------------------------------------
>WP_096207117.1 hypothetical protein [Candidatus Methanoperedens nitroreducens] >SNQ62575.1 Circadian clock protein kinase KaiC [Candidatus Methanoperedens nitroreducens]
--------------------------------------------------------------------------------------------------------------------------------------------------------------MKQVATGV----TGLDNILEGGFLR----PSTILIAGTAGTGKTTFVMQSIFNA-------------ARN-EEV-------------------------------------------------------CMYITALSEPIAMINNFMSKF-----------SFYN-ISL---LGKGNVK-YVPIDIE--------------------------TIHKG-------------------------SKAIIDEMERNIEV---IKPDRIVIDPANVFVYGL--------D-----EESQRQFYYDFFTSMK-GWNSLVLLTGEFT---S--DTL-----VK----STLSYLVDGVIHISNEP-------FL-DRNVRYLNVLKMR-GQDFHGGKHSCKI-TKD-GFMVFPRV-SP---------AVRTS-------VS------------------KERLSTGIKGLDQMTS---G-GFNRG-SSILISGSSGTGKTTIGTQ----FIVDGLLKKEPGVIVSF--------EEDALQIRENSKVF--GWNLEEHE--------------KNDL------FRIIS---------------PVGSDVHELALQLYETIEKI----NARRLLFDGTGKLNRIMPQ-------------------------------------------------------------FIP---------FPEYMDNIINNVKNKN-VTAIYTNE-TS-NLT--------GT------T---Q-ITG----T-GISPTMDTVI-----LLRYVEI-R------SEMRKALSVLKMRGSDHDKDI----------------------------RE-LIIT-KK-GAEI-RL---------------PF-SEYS-G-LLS--------GS-------PM--K-T-LS---------------------------------------------------------------DAFVEAFRK----------------------------------------------------------------------------
>KPQ41982.1 circadian clock protein KaiC [Candidatus Methanoperedens sp. BLZ1]
--------------------------------------------------------------------------------------------------------------------------------------------------------------MKQVITGV----NGLDKVLKGGFLR----PSIVLIAGTAGTGKTTLVMQSIFNS-------------AKN-EEI-------------------------------------------------------CMYITAISEPIAMINNFMSQF-----------SFYN-ISL---LAKGNVK-YVPIGID--------------------------IIHKG-------------------------SEAIIKEMERNIEI---IKPDRIVIDPVNVFAYGL--------D-----SESQRQFYYDFFTSMK-GWNSLVLLTGEFT---G--EEL-----IK----STLSYMVDGIIQISNEP-------FY-EKNIRYLNVLKMR-GQEIHGGKHSCKI-NKD-GFIVFPRI-HA---------IARKS-------VF------------------NERISTGVKGLDKMTG---G-GFVRG-SSILISGSSGTGKTILGIQ----FIIDGLLKNEPGIIVSF--------EEDMEQIRENSKMF--NWNLEEFE--------------NKNL------LKIIS---------------PLEYDAYELALQIEETIDTI----KAKRLLLDGTGRLQRMLPQ-------------------------------------------------------------YAQ---------LPEYMGTVSNILKNKN-ITAVYTNE-TS-NLT--------GA------T---Q-ITG----T-GISPFLDTVI-----LLRYVEI-K------SEMRKAISVLKMRGSDHDKEI----------------------------RE-IVIT-KN-GAEI-KL---------------PF-SEYS-G-LLS--------GN-------PI--K-I-PS---------------------------------------------------------------QAFVEAFKK----------------------------------------------------------------------------
>WP_075080181.1 hypothetical protein [Terrimicrobium sacchariphilum]
---------------MIYPL------------------------------------------------AR----------------------------------------------------------------------------FDWL----PFYMSDLVPIGI----RGLDEILFGGVKR----GNILLLEGAAGVGKTTLGLEFIYRG-------------VVEQNEP-------------------------------------------------------GLVVT-FEMSPQKLMRDAKAF-----------GWEL-GRL---EETGKLR-IIYTS------P-L-------------------VLLQE-------------------------LHAHDGLLIQQVRK---MKARRLLLDGLSPLRLFGEQ-----FN-----GRPFRDSLHLLVETLQ-REDVTAMLTRETP---E--NEG---A-RGGEL-AHEQFVCDTVLTLRNDF-------NG-RNRARSITISKSR-GQDFVPGRHTLRIESGE-GVRVYQRA-QSRA-R----CVTEQP-------TS------------------TTRSSIGTAELDGLVG---N-GVLDG-STTLTVGVSGTGKTVMGLQ----FLAEGVRQGKPGLLVTL--------DEHPNQILRNARGL--GIPMHRYV--------------KEGK------VHICY-------------ESPQELELDVHFDRIARLVEEH----KVQRVLIDSLSAYVMAEDR-------------------------------------------------------------KRE---------FHDFIYALTTFFKDRL-LTVFMNYE-SP-ELL--------GV------S---Q-ISE---EI-KVSTIVDNII-----LLNYVEF-S------NRLRRAITVPKARGSAPSRIT----------------------------RE-FRIT-KR-GVEL-EPA---MSEDGENVPQLPF-SAYY-G-ILA--------RS-------PA--R-H-SP----VI--------------DDHLMNGAGASLESVGRQA------------------------GEDTALADGPAGKEPANLRRKT----------SSRIPKGRK--------------------------------------------
>CUI07954.1 Circadian clock protein kinase kaiC [Janthinobacterium sp. CG23_2] >CUU31740.1 Circadian clock protein kinase kaiC [Janthinobacterium sp. CG23_2]
---------------MN----------------------------------------------------------------------------------------------------------------------------------------------MLVKTGI----TGLDEVLLGGIPR----GNNLIVEGAPGTGKTTLGLGYIYAG-------------AALYDEP-------------------------------------------------------GAIVS-FELDTAKLLRDAAGF-----------NWDL-QGL---IDAGKIK-VIQTS------PA--------------------VLLSE-------------------------FRNADGAFADALRS---IGAKRLLIDGLTPMRLYAE------VH-----DKPFREDVHLLIEGLA-RMGVTTMVTAERD---E--SLG---S-VP----SHERFVFDTIISLTREE-------HR-RRVYRRLTVLKSR-GQDFIAGSHTMRIEGGR-GVHVYRRA-QSRP-V----NSTDQQ-------TS------------------DQRVSTGSKAIDDMMD---G-GLYAG-SVTMVSGISGTGKTVFSVQ----FLTAAIGTGHKTLLVSL--------DEHPRQLVRNAATL--GFDLAALM--------------DSGD------LFIHY-------------ESPLELELDIHFDRIIKLVEEK----HIDCVVFDSCAVYEMTSPSE------------------------------------------------------------------------VADYLYALATFFKNRL-ATIFFNYE-SP-ELL--------GI------S---Q-ISE---EL-KGSHLVDNII-----LLNYVEI-S------TVLRRAIAVPKVRGSRNRQIT----------------------------RE-YVIA-KG-GLQL-LDEESGHADPAGVVPQLPF-SSYY-G-LLS--------RS-------PS--R-Q-SP----LI--------------EDAVAHGTR--------------------------------LPDSVELPTDNPA--------------------------------------------------------------------------
>OGA72391.1 hypothetical protein A3G81_24680 [Betaproteobacteria bacterium RIFCSPLOWO2_12_FULL_65_14]
---------------MA------------------------------------------------------------------------------------------------------------------------------------------IPESERVKTGI----SGLDDILSGGIPR----GNVILLEGAIGTGKTTLGVEFVYRG-------------IKEFGEP-------------------------------------------------------GVIVV-FEVSPDKLTRDAAGL-----------GWDL-PEL---ERSQRLK-IIYTTRD--------------------------VFRQE-------------------------LQQADSLLIDEANK---IGARRIFIDGAANLLPL--------GS-----EQDSRETFHILVQGLQ-RESLTAVLALEAI---A--LRN---T-DS-AA-LHEESLADTVLRLRLED-------TQ-RAVTRSIEIVKSR-GQDFQMGRHSFRIVDGQ-GIQVYRRV-QAP--R----VNRDRA-------AAF---------------DPTTRVPTGVPGLDELVN---G-GYFLG-STTVVAGMSGVGKSVMALH----YIAEGARRGERSLMLSL--------DEQVPQLLRNAAGL--GIDLQPAI--------------DRGI------VRLYY-------------DAPQEIEVDHHFHKIERIVEEF----KPKRVVIDSLSTYGSSLGTQ------------------------------------------------------------GRV---------FRDFFHALVALMKEYQ-IAAVYNHE-NP-EML--------GM------T---SMMGD----L-AMSSLVDNIV-----LMNFVEI-G------DTLRLGVTVAKMRANPVDRVT----------------------------RE-CEVVDGK-GMRV-LPRHL----PVG--PKIAF-SSYH-G-LIS--------RA-------PE--R-R-PP----------------------QPPAPRKEE----------------------------------------------------------------------------D----------------------------------------
>OFW16584.1 hypothetical protein A3H29_13765 [Acidobacteria bacterium RIFCSPLOWO2_02_FULL_67_21] >OFW41561.1 hypothetical protein A3F70_08555 [Acidobacteria bacterium RIFCSPLOWO2_12_FULL_67_14]
-----------------------------------------------------------------------------------------------------------------------------------------------------------MADRDLVKTGI----SGLDSILSDGIPR----GNLILLEGAIGTGKTTLGVEFVYRG-------------ASQFDEP-------------------------------------------------------GIIVL-FEVSPDKIVRDAAQL-----------GWDL-PAL---ERARKLK-IIFTTRQ--------------------------VFGQE-------------------------LQQADSVLLEEAAE---MGARRIFVDGVPGVIGVP-------GNGG---GVEARDTFHVLAEGLQ-RENLTAVLAVEAT---A--FND---Q-RL-LA-LPEETIADTVIRLRMEE-------VT-RAAVRSIEIVKSR-GHDFQMGRHTFKIVDGR-GMEVYRRV-QAPR-R----PSRDEA-------AAF---------------DLTTRITTGVPGLDALVN---G-GYLLG-STTVISGISGVGKSVMGLQ----YVAEGARCGQRSLMLSL--------DEQVPQIIRNANSI--GIDFQQLI--------------DSGI------VLVQY-------------DTPQEIEIDHHFHGIEQLVQEF----KPTRVLFDSLSTYGSNLGTE------------------------------------------------------------GRM---------FRDFFHALVALMKEHQ-TVTVYNHE-NP-EML--------GM------A---SMMGD----F-HMSSLVDNIL-----LMNWIEL-G------DAFRLGLTVAKMRANPNTRAT----------------------------HE-CEILNGQ-GMRV-LPRQI----PAS--MVRPF-SSYQ-N-LIS--------RN-------PA--R-R-PD----PS--------------AT------------------------------------------------------------------------------------------------------------------------------
>WP_096204426.1 circadian clock protein KaiC [Candidatus Methanoperedens nitroreducens] >SNQ60176.1 putative circadian clock protein KaiC [Candidatus Methanoperedens nitroreducens]
---------------MFE--------------------------------------------------KN------------------QI--------------------K------------N-----------------------K-------TISLERAPTGI----SGFDDLCEGGLPR----NRTYLVAGTSGAGKTIFGLQYIYNG-------------ITEYGEN-------------------------------------------------------GLYIA-MEERPEQIRENAKQF-----------GWDL-KAL---EDEGKLV-IVDACSTKLGIP------------SYEKYID--VRPFE-------------------------MRSMLDQIMAVQED---IDAKRAVVDGATSIGFHL-------QN-----PLKIRIELLKLSTTLE-VLGLTSLMTCEII------DDN---T-TS-RF-GVESFVTEGTILMSNKR-------MD-----------------------------------------------------------------------------------------------------------------------------------------------------------------------------------------------------------------------------------------------------------------------------------------------------------------------------------------------------------------------------------------------------------------------------------------------------AVRVRSIEMLKMRGTNHSQRI----------------------------HP-YEIT-AN-GIVI-HPNE---------------------E-IYS---------V---------------------------------------------------------------------------------------------------------------------------------------------------------------------
>WP_097300189.1 circadian clock protein KaiC [Candidatus Methanoperedens sp. BLZ2] >KPQ44375.1 DNA integration/recombination/inversion protein [Candidatus Methanoperedens sp. BLZ1]
---------------MVD--------------------------------------------------KK------------------KI--------------------K------------T-----------------------E-------KGDSKRVPTGI----EGFDELCGGGLLR----NRSYLLSGAAGCGKTIFGLQYLYNG-------------ITKYGEN-------------------------------------------------------GIYIA-TEERPDQVRENVLKF-----------GWDF-EAL---EDEGKLA-IIDACSTKIGIP------------SHEKYVD--VRPFD-------------------------LRSMMDQIIAIQDT---IDAKRALVDGTTSIGFYL-------QD-----PSKIRVELLKLSTTLE-VLGLTSFMTCEII------DEN---S-TS-RF-GVETFVTEGTIVMYNKR-------VN-----------------------------------------------------------------------------------------------------------------------------------------------------------------------------------------------------------------------------------------------------------------------------------------------------------------------------------------------------------------------------------------------------------------------------------------------------DVRIRSVEVFKMRGSDHSKGI----------------------------HP-YEIT-PT-GIVV-HPGE---------------------G-VYT---------S---------------------------------------------------------------------------------------------------------------------------------------------------------------------
>WP_048089708.1 circadian clock protein KaiC [Candidatus Methanoperedens nitroreducens] >KCZ72729.1 RecAsuperfamily ATPase possibly involved in signal transduction [Candidatus Methanoperedens nitroreducens]
---------------MAD--------------------------------------------------KK------------------QI--------------------K------------T-----------------------D-------MIGSHRVPTGI----PGFDELCGGGILR----NRTYLISGSAGAGKTIFGLQYLYNG-------------ITKYGEN-------------------------------------------------------GIFIA-TEERPEQVRENVKMF-----------GWDF-EAL---EDEGKLA-ILDACSTKIGIP------------SHEKYVD--VRPFD-------------------------MRSMLDQIIAIQED---IDAKRALVDGTTSIGFYL-------QD-----PAKIRVELLKLSTTLE-ILGLTSLMTCEIT------DDN---M-IG-RF-GVETFVTEGTILMYYKR-------TD-----------------------------------------------------------------------------------------------------------------------------------------------------------------------------------------------------------------------------------------------------------------------------------------------------------------------------------------------------------------------------------------------------------------------------------------------------SVRVRSIEIFKMRGSNHSQNI----------------------------HP-YDIT-SS-GVVV-HPHE---------------------E-VYT--------G----------------------------------------------------------------------------------------------------------------------------------------------------------------------
>WP_035149132.1 recombinase RecA [Calothrix sp. 336/3] >AKG20070.1 recombinase RecA [Calothrix sp. 336/3]
---------------MIN---------------------------------------------------------------------------------------------------------P-----------------------R-------RQPLGKLPTSI----PGLDGVLSGGIPE----LSINIITGPPGAGKTIFTQQILYSN-------------ATPERNA-------------------------------------------------------LYLVT-LSEPSVKLLHYLQRF-----------DFFD-AEK---VNTAVT--YLDIGEV--------------------------IREKG-------------------------LEDAIAVIVKHVQD---YKPALVAIDSFKAIHDMA-------KD-----PVEVRKFGYDLSVRLT-TWGVTAFLIGEYT---Q--EEI--------EK-EPIFAIADGIIRLHNHP-------QG-LHYQRYIDVLKLR-GENYFTGLHPFNI-SDT-GLTVYPRI-KFLG-D-----LGDIQ-------LH------------------SQRATTGVTTLDDMLD---G-GIPRG-SATMVAGGAGTGKTLLGLH----LITAGIAQGEPGVIVTF--------QENPHQLREIARSF--GWDLAAME--------------EQEL------LVHLY-------------SSPVEIQPDVHAAHVKEMVQRI----GAKRVLLDSLKDIEIATPD-------------------------------------------------------------KVR---------FKDYIYALVNQFKLQG-VTTLLTNE-IP-EMF--------GP------F---Q-LSE----Y-GVSFVVDNVI-----LLRYVEL-A------GRMGRAINIMKVRGSQHSKEI----------------------------RY-FEIN-NE-GIQI-DT---------------VV-EAQT-G-VLT--------GI-------PI--L-K-DR---------------------RNNWQYLPIKAKYVIEALEQKGRAELEELVSLTG-LSAEDLIKELEELREQGMVIHTQIADKSY---------------------YKRTLI------------------------------------
>WP_008187417.1 recombinase RecA [Moorea producens] >EGJ31229.1 RecAsuperfamily ATPase implicated in signal transduction [Moorea producens 3L] >OLT64700.1 recombinase RecA [Moorea producens PAL]
---------------MIR---------------------------------------------------------------------------------------------------------P-----------------------R-------TKPLGKLPTSI----PGLDSILAGGIPE----LSINIITGPPGSGKTIFTQQILYTN-------------ASTQHKA-------------------------------------------------------LYLVT-LSEPSVKLLHYLQKF-----------DFFD-PSK---VGTAVI--YLDIGEI--------------------------IREQG-------------------------LTEAIAAIINYVKE---YRPGLIGIDSFKAIHDLA-------TD-----PVEVRKFGYDLSVRLT-TWGVTAFLVGEYT---D--EEI--------KH-QPIFAIADGIIRLQNQP-------LG-LHYQRYLDVLKLR-GENYFTGLHPFEI-SQT-GIEVYPRI-KMLK-N----LSSKQK-------TS------------------QQKLSTGIPELDRMLD---G-GLQHS-TATMVAGGAGTGKTLMGLH----FIVAGILQGEPGVIVTF--------QENPQQLKAIALSL--GWDLEAME--------------KQRM------LVHLY-------------DSPVELQPDIHAAKVKAVVERV----KARRIMLDSLKDIEIATPN-------------------------------------------------------------KVR---------YKDYIYSLVNQFKLQG-VTTIVTNE-IG-ELF--------GP------F---Q-LSE----H-GVSFVVDNVI-----LLRYVEL-S------GRIGRAINIMKVRGAPHSKEI----------------------------RF-FEIT-SD-GIRI-DE---------------VI-QAQT-G-VLT--------GM-------PV--F-N-NT----YS--------------NDNGFKELLNQSRNIMKILQGVEEMDINELANRTG-FSPQDLLHELENLKQQGMVITWEHQNTTY---------------------YKATI-------------------------------------
>WP_076201522.1 protein kinase [Rhodoferax sp. DCY110] >APW39266.1 protein kinase [Rhodoferax sp. DCY110]
---------------MK----------------------------------------------------------------------------------------------------------------------------------T-------KVEINRLATGV----PGLDAVLGGGLPE----FSFNLIAGPPGCGKTTLAHQMMFAL-------------ATP-ERP-------------------------------------------------------ALYFTVLGEPPLKMLRYQQQF-----------SFFD-SGK---VNDSIR--FINLSDE--------------------------TVAGD-------------------------LDVVLEKISSEVQA---RSPSLVFVDSFRSVVLAS-------QVKGK-PGNELQRFVQQLGMLMT-SWQATTFLIGEYF---N--ETD---A-------NPVFTVADGLIWVRQSV-------QR-NSMVRKMEILKMR-GQPTLPGLHTFRI-GPD-GIQVFAPVGQATASS----PAAVAV-------PD------------------ASRISIGVPALDEMLG---G-GLPRG-YSVLVAGPSGSGKSILAAA----FLAEGARQGETGVIAAF--------EQQPSGTR--------NRLLADLI--------------ASGS------VGIVD-------------SRAPDLSIDEIVLLLQAEIQRL----KATRVVIDSLSGFELALAPTF-----------------------------------------------------------RDD---------FRESLSRLVTALASTG-VTVLMTSE-LE-DRY--------TD------L---R-FSP----Y-GTAFLTDVII-----VQRYIEV-D------SRLRRMIAVVKIRASAHSDEM----------------------------RL-FRID-GA-GIHI-GE---------------ML-SDRE-G-LLG--------GR-------PT--Y-R-SP----GP--------------SDPGRTRG------------------------------------------------------------------------------------------------------------------------
>WP_056460782.1 protein kinase [Rhizobacter sp. Root404] >KQW39966.1 protein kinase [Rhizobacter sp. Root404]
---------------MK----------------------------------------------------------------------------------------------------------------------------------S-------KVIINRLATGV----PGLDDILGGGLPE----FSFNLIAGQPGCGKTTLAHQIMFAL-------------ATP-ERP-------------------------------------------------------AIYFTVLGEPPLKMLRYQQQF-----------DFFD-TEA---INKTIR--FVNLSDD--------------------------AMAGD-------------------------LDRVLKRIVDEVTT---HGPALVFVDSFRSVVLAS-------ENHGN-PHNSLQQFVQQLGMLMT-SWEATTFLIGEYF---T--ETD---A-------NPVFTVSDGLIWLRQSV-------QR-NSMVRKMEIMKMR-GQPTLPGLHTFRI-GTG-GIEVFSPASVANPSE----ASVRAA-------AS------------------SPRALMGVAQLDEMLG---G-GLPRG-YSLLVAGPSGSGKSMLAAA----FLAEGARIGETSVIAAF--------EQHPNRSR--------SRVVADLV--------------ASGK------VGLVE-------------SRSADLSIDEIVYMLMREIRRL----GATRVVIDSLSGFELALAPTF-----------------------------------------------------------RED---------FRESLSNLVTALAGVG-ATVLMTSE-LE-DRY--------TD------L---R-FSP----Y-GTAFMTDAII-----VQRYIEV-D------SRLRRVMAVVKVRASAHSDQL----------------------------RE-FSIG-DD-GIQI-GR---------------SL-ADQE-G-LLG--------GR-------PT--R-K-PV----AQ--------------MTPVGANDPN----V-----------------------------------------------------------------------------------------------------------------
>WP_069037655.1 protein kinase [Methyloversatilis sp. RAC08] >AOF83645.1 ABC transporter family protein [Methyloversatilis sp. RAC08]
M--------------TT----------------------------------------------------------------------------------------------------------------------------------G-------KASINRLKTGV----PGLDEVLGGGLPE----FSCNLIAGPPGCGKTTLAHQIMFAL-------------ATP-ERP-------------------------------------------------------AIYFTVLGEPPLKMLRYQQQF-----------DFFE-LDK---LNRSIR--FVNLADD--------------------------VACGN-------------------------LDKVLDHIVAEVEA---RGPGLVFVDSFRSVILAS-------QNDGT-SFITLQHFIQNLGVLMT-SWQATTFLIGEYF---S--DCD---P-------NPIFTVADGLIWLRQSV-------ER-NSMVRKMEVMKMR-GQPSLPGLHTFRI-NSS-GIHVFAPP-QLTSAL----RVDRTA-------AG------------------AARVGLGVPGLDEMMG---G-GLPRG-FSLLVAGPSGSGKSILAAA----FLAEGARHGETSVIAAF--------EQRARLTH--------GSVLAPLI--------------KSGR------IGVVD-------------SSAPGVSVDEIARLLITEIERL----QATRVVIDSLSGFELALAPTF-----------------------------------------------------------RAD---------FRESLSRLVSALAATG-VTVLMTSE-LE-DRY--------SD------L---R-FSP----Y-GSAFLTDAII-----VQRYVEM-D------SQLKRVMAVVKVRGSAHSNEL----------------------------RQ-FTIV-DE-GICI-GE---------------RI-NGHE-G-LLG--------GQ-------PA--R-Q-NS----GN--------------SAGSAAQAA-PT--------------------------------------------------------------------------------------------------------------------
>WP_056819869.1 MULTISPECIES: protein kinase [Rhizobacter] >KQU81628.1 protein kinase [Rhizobacter sp. Root29] >KQW12042.1 protein kinase [Rhizobacter sp. Root1238]
M--------------TT----------------------------------------------------------------------------------------------------------------------------------G-------KATINRLSTGV----PGLDIVLGGGLPE----FSFNIIAGAPGSGKTTLAHQMMFAL-------------ATP-ERP-------------------------------------------------------ALYFTVLGEPPLKMLRYMQQF-----------EFFD-DAK---VNSSIH--FINLADD--------------------------TATGD-------------------------LEKVLKRIVAAVEE---HGPALVFVDSFRSVMLAS-------EGAGS-SYLGLQQFVQQLGILMT-SWQATTFLIGEYF---T--DAD---P-------NPVFTVADGLLWFRQST-------QR-NSVVRKLEIMKMR-GQATLPGLHTFRI-DHD-GLHVFAPA-QAEQ-R----GHVLPR-------VV------------------NDRLRMGVRGLDQLMG---G-GLPRG-YSLLVAGPSGSGKSILASA----FLAEGASHGEKGVIAAF--------EQRPGLSH--------SPAVAALI--------------EAGH------VSIVE-------------TGAENLSVDEMSHLLLNEVRRL----GASRVVIDSLSGFELALAPTF-----------------------------------------------------------RED---------FRESLSRMVRALARTG-TTVLMTSE-LE-DRY--------DD------L---R-FSP----Y-GTAFLTDAII-----VQRYVEV-D------SRLQRVLAVVKVRGSAHSNEL----------------------------RL-FHID-AQ-GIQI-GD---------------ML-AEHE-G-ILG--------GR-------PT--R-R-PA----RS--------------LLASTPGDG-PALR------------------------------------------------------------------------------------------------------------------
>WP_046968599.1 protein kinase [Luteibacter rhizovicinus] >KLD66075.1 protein kinase [Luteibacter rhizovicinus DSM 16549] >KLD78773.1 protein kinase [Xanthomonas hyacinthi DSM 19077] >APG04293.1 protein kinase [Luteibacter rhizovicinus DSM 16549]
---------------MS----------------------------------------------------------------------------------------------------------------------------------S-------NVNIRRLPTGV----EGLDEVLGGGIPE----YSFNLIAGAPGCGKTTLAHQMMFAM-------------ATA-ERP-------------------------------------------------------TLYFTVLGEPPLKMLRYMQQF-----------PFFD-QDV---VSQSVR--FINLTDE--------------------------TLVGD-------------------------LDAVLDRIVQEVET---HNPGLIFVDSFRSVAMAS-------TALGN-AQHHLQRFVQKLGMVMT-SWQATTFLIGEYF---D--EAD---A-------NPVFTIADGLLWVRQSV-------LR-NSMVRKLEVMKMR-GQPSLPGLHTFRI-TST-GIKVFAPV-AAASRK----RADALP-------PL------------------DDRLGMGVAGLDAMMG---G-GLPRG-YSLLVAGPSGSGKSIMAAA----FLAAGAQAGETGVMVSF--------EQHSNRTH--------ALVLRDLI--------------EAGK------IGVVG-------------VPVSGLSINEVLLLILGEVRKL----QATRVVIDSLSGFELAIAPSF-----------------------------------------------------------KAD---------FRESLSQMVFALADEG-VTVLMTSE-LE-DRY--------GD------L---R-FSP----Y-GTAFMTDAII-----VQRYVEI-D------SRLLRVLAVAKLRASAHSDEL----------------------------RL-FQID-DQ-GLHI-GE---------------RA-TGYQ-G-LLG--------GR-------PS--Q-V-SQ----PA--------------SGLLSDEPP-----------------------------------------------------------------------------------------------------------------------
>OHC62071.1 protein kinase, partial [Rhodocyclales bacterium GWA2_65_20]
---------------MS----------------------------------------------------------------------------------------------------------------------------------N-------KATIRRLATGV----PGLDAILGGGLPE----FSFNLIAGPPGSGKTTLAHQIMFAL-------------ATR-ERP-------------------------------------------------------ALFFTVLGEPPLKMLRYQQQF-----------SFFD-PDK---IDESIR--FVNLSDD--------------------------VATGH-------------------------FEQVLARIAAEVEA---SSAALVFVDSFRSAMLEM-------RHPAE-GTLSPQQFIQQLGINLS-SWQATTFLIGEYI---A--GID---T-------HPVFTVADGLLSLDQNV-------HR-NSMVRKIQVLKMR-GQATSPVIHTFRI-GSA-GIEIFPAA-VIRGDSGVVPIPNGQS-------RS------------------DTRLAMGVPGLDEMLG---G-GLPSG-YSLLVAGPSGSGKSILATA----FLAEGVRRGEAGVIVAF--------EQTPSQSR--------NHTISDLA--------------RAGK------IGLIN-------------TRSLDLSIDEIVQHLVKLIQQM----KATRVVIDSLSGFELAVAPSF-----------------------------------------------------------RDD---------FRESLFRMIAVLSNLG-VTVLLTSE-IE-DRY--------SD------L---R-FSP----Y-GSAFLTDAII-----VQRYIEV-Q------SHLKRIMAVVKVRGSTHSTEI----------------------------RE-FEIT-DA-GIVI-GA---------------PL-LDYQ-G-LLS--------GR-------PT--R-T-PA----SA----------------------------------------------------------------------------------------------------------------------------------------------
>OGB23751.1 protein kinase [Burkholderiales bacterium RIFCSPLOWO2_02_FULL_57_36]
---------------MS----------------------------------------------------------------------------------------------------------------------------------N-------KVTIRRLATGV----PGLDDLLGGGLPE----YSFNLIAGTPGSGKTTLAHQIMFSL-------------ANP-DRR-------------------------------------------------------ALFFTVLGESPLKMLRYQQQF-----------PFFD-VAK---VNQSIK--FVNLAAD--------------------------LLDGN-------------------------LDRVLARITEEVQN---FSPSLVFVDSFRSVVQSS-------KAVPG-DVSDLQHFVQQLGMQMT-GWQATTFLIGEYL---AP-EAE---S-------SPVFTIADGILWLSQHL-------HR-DSMVRKMQVVKMR-GQAQSPGMHTFRI-SDG-GIEIFPRT-LLPPGN----IGKLTI-------AG------------------DQRLSTGVPALDEMMG---G-GVPIA-YSLLSVGPSGSGKSILATQ----FLAEGVRQGEPGVIAAF--------EKSPNQLL--------SHQLNELI--------------ESGK------VGLID-------------TRALDLSIDETLHNLVQMINGM----KAKRVVIDSLSGFELALAPVF-----------------------------------------------------------REN---------FRESLYRMIAVLTGLG-VTVLMTAE-LE-DRY--------TD------L---R-FSS----Y-GNAFLADAII-----VQRYVEI-D------GQFRRVISVVKIRASAHSKDI----------------------------RF-FDIT-AD-TITI-GE---------------RL-THYQ-G-ILS--------GD-------AS--S-T-LKS---------------------------------------------------------------------------------------------------------------------------------------------------
>WP_025225605.1 protein kinase [Fimbriimonas ginsengisoli] >AIE85834.1 putative circadian clock protein, KaiC [Fimbriimonas ginsengisoli Gsoil 348]
---------------MNQ---------------------------------------------------------------------------------------------------------Q-----------------------D-------KITINKLPTGI----SGLDEVLGGGVAE----YSFNIIAGAPGCGKTTLAHQIIFAN-------------ATP-ECP-------------------------------------------------------ALYFTVLGEPAIKMLRYQQQF-----------SFFD-LEM---VNRAVR--FVNLSDL--------------------------VIEKN-------------------------LEAVLAEIVRQVQE---LNPSIVVVDSFRTVVRKA-------QVGGD--ELQLQSFVQRLAMHLT-SWQATTFLIGEYS---DS-EIQ---D-------NPVFTVSDGLFWLYQSV-------ER-NSIVRKLQVMKCR-GQETVPGLHTFRI-SGR-GLQVFPRTFGL---T----AHPGTT-------KG------------------ARRLSTGVAELDRMMS---G-GIPSG-HSMLVAGPSGSGKSILGTH----FISQGLAEGEPGIVAVF--------EELPEEYAARAAKL--GFDFDEGR--------------KQAM------LEILY-------------LRPLDLSVDETVHEIVAAVKRT----GAKRLVIDSLVGFEMALAPGF-----------------------------------------------------------RTD---------FRESLYRMIGALTRLG-VTIISTVE-VE-ENF--------TS------M---G-FSN----F-AISFLSDDIL-----RLRYVSI-N------GQLRRMLMVVKMRSGSHSIDM----------------------------CE-YEIS-SQ-GIVI-GE---------------RL-RGYQ-G-LTT--------GV-------PG--P-W-AD----AG--------------ERVAAPKEGSQC--------------------------------------------------------------------------GDTSS-------------------------------------
>WP_054267602.1 protein kinase [Janthinobacterium sp. CG23_2] >CUI08971.1 Circadian clock protein KaiC [Janthinobacterium sp. CG23_2] >CUU32757.1 Circadian clock protein KaiC [Janthinobacterium sp. CG23_2]
---------------MN----------------------------------------------------------------------------------------------------------------------------------L-------KVQLGLQPTGV----PGLDTLLGGGLSE----FSFNVIAGSPGSGKTTLAHQMMFAL-------------AGP-HKK-------------------------------------------------------ALFFTVLGEPPLKMLRYQQQY-----------QFFD-VDK---VDDSIR--YVNLADD--------------------------LRAGD-------------------------FSGVLERITREVEA---FSPGLVFVDSFRSVVQMA-------KNGNE-GVSDLQYFIQELGTRMT-SWQATTFLIGEYA---NA-DIE---A-------NPIMTVADGMLSLSNDI-------AG-NSSVRKIRIVKMR-GQAHLLGAHTFRI-DAH-GLKIYPRMLPP--LA----GAPAQA-------SA------------------PARISTGNTELDAMLG---G-GLPQG-HAAMVVGPSGSGKTILGTA----FLAHGARQGERGVIACF--------EKGAAHLR--------NAELDTLV--------------RDGH------VALVQ-------------SRSLDLSVEEILDDLIKAVERS----GATRVVIDSLSEVSLYLAPEF-----------------------------------------------------------QGD---------YRSSVFRILAGLARLG-VTVVVTMG-LD-DRF--------TE------L---R-FSQ----S-DTSFLADAIV-----AMRYVEL-D------GTLAKVMTVVKVRGSAHSTDL----------------------------RR-YTID-AR-GLRI-EP---------------RA-LAYG-G-LLS--------GR-------AT--P-I-LP----PE----------------------------------------------------------------------------------------------------------------------------------------------
>OQX30455.1 hypothetical protein B0D94_11105 [Gammaproteobacteria bacterium LUC14_002_19_P1] >OQX37960.1 hypothetical protein B0D96_01020 [Gammaproteobacteria bacterium LUC13013_P4] >OQX41884.1 hypothetical protein B0D89_02665 [Gammaproteobacteria bacteri
---------------MGAGK--------------------------RGDRTE-----L--------RNKREHLR-----------AFWNS--------------------R------------V-----------------------L-------EGGVTKLETGV----SGFDEMLEGGLPE----GRTTLVSAGPGCGKTVLLAEFIYRG-------------ATELNEP-------------------------------------------------------GIFLT-FEERPEDIQHNLANF-----------GWNL-KGL---ADAGQLL-FLDAT-----LP------------EEGETV---HGRVD------------------------WLAPMLARIRHAAES---LGARRIAVDNLGAVFLRYEAS----AD-----ARLARERLFRFADGIK-QLGLTALVSTERA---E--SAA---S-LS-RY-GVEEFVSDGLIELDIDS-------GI-GSDVRTMWVRKLR-GCGYRSGKVLFEI-THD-GLEVYPKI-PI---D----TSIGDT-------DF------------------TIRERFGIPPLDKALG---G-GVPQG-HIMLVAGNTGTGKSTLAMH----FVKQGLSDGESVVWVAL--------EEPVRQVLKTARAH--GWDLEAGM--------------EAGR------LQFVT-------------APMLDVIADKLLYQVIDAVIRC----GACRVVVDSISSLESASMD-------------------------------------------------------------KEG---------VREFMMQLAGFAKTLG-VTVILNYL-SG-DTFGANKEQLLGS------L---T-TNA----L-RLSSIVDGII-----LLRYVER-D------QGVHKLLTILKLRGSAHVKDI----------------------------LR-YEIN-QD-GLSL-GE---------------RF------G-----------VGG---------------------------------------------------------------------------------------------------------------------------------------------------------------------
>KaiC_RS_|_B9KWX8
------------------------------------------------------------------------------------------------------------------------------------------------------------MGIGKSPTGI----QGFDELTLGGLPT----GRPSLVCGSAGCGKTLFASTFLING-------------VRDHGEP-------------------------------------------------------GVFVT-FEERPEDIVNNVASL-----------GFEL-DKL---IEEEKIA-IEHIA------V------------DPSEVAE--IGDYD-------------------------LEGLFLRLELAIDT---VGAKRVVLDTIESLFSAF-------SN-----PAILRAEIRRLFDWLK-ERGLTTVITAERG---D----G---A-LT-RQ-GLEEYVSDCVILLDHRV-------EN-QISTRRLRIVKYR-GTAHGTNEYPFLI-DTD-GFSVLPVS-AL---------GLLHQ-------VH------------------EERIASGVPDLDAMMA---GGGFFRG-SSILVSGVAGAGKSSLAAH----FAAAACARGERAMYFSF--------EEAADQAVRNMRSL--GLDLGRWR--------------DAGL------LRFMA-------------TRPTFYSLEMHLAVILREVMRF----EPSVVVLDPISAFTESGD--------------------------------------------------------------RLE---------VQSMLLRIVDFLKNRG-ITGIFTHL-AH-SQN---------E----------A-TTD----A-GLSSLMDGWV-----LMLNREV-N------GEFNRELYLLKARGMAHSNQV----------------------------RE-FLMS-DR-GISL-LP---------------PH-LGEG-G-ALT--------GT-------AR--K-A-EE----AR--------------LRRAEIERQTELGRLQQQIEQRRRRARAQIEALEAELQAEE--IALKALVESESAHERQRLADAD------------TLARSRGN--E-R--FADL----------------LMNKGE----------
>WP_011331300.1 circadian clock protein KaiC [Rhodobacter sphaeroides] >YP_345221.1 circadian clock protein KaiC (plasmid) [Rhodobacter sphaeroides 2.4.1] >ABA81480.1 circadian clock protein KaiC (plasmid) [Rhodobacter sphaeroides 2.4.1] >AMJ50038.1 KaiC
--------------------------------------------------------------------------------------------------------------M------------T-----------------------S-------QLGIGKSPTGI----QGFDELTLGGLPT----GRPSLVCGSAGCGKTLFASTFLING-------------VRDHGEP-------------------------------------------------------GVFVT-FEERPEDIVNNVASL-----------GFEL-DKL---IEEEKIA-IEHIA------V------------DPSEVAE--IGDYD-------------------------LEGLFLRLELAIDT---VGAKRVVLDTIESLFSAF-------SN-----PAILRAEIRRLFDWLK-ERGLTTVITAERG---D----G---A-LT-RQ-GLEEYVSDCVILLDHRV-------EN-QISTRRLRIVKYR-GTAHGTNEYPFLI-DTD-GFSVLPVS-AL---------GLLHQ-------VH------------------EERIASGVPDLDAMMA---GGGFFRG-SSILVSGVAGAGKSSLAAH----FAAAACARGERAMYFSF--------EEAADQAVRNMRSL--GLDLGRWR--------------DAGL------LRFMA-------------TRPTFYSLEMHLAVILREVMRF----EPSVVVLDPISAFTESGD--------------------------------------------------------------RLE---------VQSMLLRIVDFLKNRG-ITGIFTHL-AH-SQN---------E----------A-TTD----A-GLSSLMDGWV-----LMLNREV-N------GEFNRELYLLKARGMAHSNQV----------------------------RE-FLMS-DR-GISL-LP---------------PH-LGEG-G-ALT--------GT-------AR--K-A-EE----AR--------------LRRAEIERQTELGRLQQQIEQRRRRARAQIEALEAELQAEE--IALKALVESESAHERQRLADAD------------TLARSRGN--E-R--FADL----------------LMNKGE----------
>WP_073630738.1 KaiC 1 [Pseudoxanthobacter soli] >SHO66656.1 circadian clock protein KaiC [Pseudoxanthobacter soli DSM 19599]
---------------M-----------------------------------------------------------------------------------------------------------------------------------A-------PTGISKSLTGI----SGFDDLTLGGLPD----GRPTLVCGSAGCGKTLFASTFLING-------------ARLYDEP-------------------------------------------------------GVFVT-FEERPADIVDNVASL-----------GFGL-DKL---VEEGRIA-FEHIA------V------------DPAELAE--AGDYD-------------------------LEGLFLRLELAIET---VGAKRVVLDTIESLFSAF-------SN-----LAILRAEIRRLFDWLK-EKGLTTVITGERG---D----G---A-LT-RQ-GLEEYVSDCVILLDHRV-------QN-QISTRRMRIVKYR-GTAHGTNEYPFLI-DEE-GFSVLPVS-SL---------GLNHK-------AS------------------EERVSTGIPDLDAMLS---GGGFHRG-TSILLSGVAGTGKSSVGAS----FVDAACARGEKAIYFSF--------EESANQAVRNMRSL--GIDLGRWL--------------EEDR------LRFVA-------------VRPTFYSLEMHLAVMLREIQRF----EPTTVVLDPISAFIESGD--------------------------------------------------------------RFE---------VQSMLLRVVDFLKSRG-VTGVFTHL-SH-QQE---------G------A---V-ATD----A-GLSSLMDAWI-----LLLNREV-G------GEFNRELYLLKARGMPHSNQV----------------------------RE-FVMT-EH-GIKL-IP---------------PY-LGES-G-ALT--------GS-------VR--K-Q-EE----AR--------------SRREEVRRKAEVSRLQRQIDQRRRRAAAQMEALKAELEADE--LEMQAFLKAEEDFLLQARADIA------------EMKKSRRA-------------------------------------------
>KaiC_RP
---------------M-------------------------------------------------------------------------------------------------------------------------------------------ADGISKSLTGI----EGFDDLTLGGLPS----GRPSLVCGSAGCGKTLFASTFLING-------------ARLYDEP-------------------------------------------------------GVFVT-FEERPVDIVDNVASL-----------GFDL-QGL---IAQERVL-IEHIA------I------------DPTEVAE--VGDYD-------------------------LEALFLRLEFAVDQ---IGAKRIVLDTIESLFSAF-------QN-----PAVLRAEIRRLFDWLK-QKGLTAVITGERG---D----G---T-LT-RQ-GLEEYVSDCVILLDHRV-------DN-QISTRRLRIVKYR-GTAHGTNEYPFLI-DEE-GFSVLPVS-SL---------GLSHK-------VH------------------EERISSGVPDLDAMLS---GGGFYRG-TSVLITGVAGSGKSSLACM----MVDAACRRGEKALYLSF--------EESEAQTVRNMKSV--GTDLGRWL--------------STGQ------LRYIG-------------ARPTFYSLEMHLAVMLREVARF----KPDLVVLDPISAFTESGQ--------------------------------------------------------------IGE---------VQSMLLRIVDYLKSNG-ITGAFTHL-AH-GAQ--------------------T-ETD----A-GLSSLMDAWI-----LLLNREA-H------GEFNRELYLLKARGIAHSNQV----------------------------RE-FVMS-DD-GIHL-LP---------------PY-LGEG-G-ALT--------GS-------AR--R-A-EE----AK--------------ERRVESERRTEVARLQDQIEQRRRRALAQIEALKADLAVDE--AELQRLTQAEASFRAQSERDVT------------EMARRRGF--I-G--SADD----------------TD--------------
>WP_011155580.1 circadian clock protein KaiC [Rhodopseudomonas palustris] >CAE25453.1 circadian clock protein [Rhodopseudomonas palustris CGA009] >OPF95706.1 KaiC 1 [Rhodopseudomonas palustris]
---------------M-------------------------------------------------------------------------------------------------------------------------------------------ADGISKSLTGI----EGFDDLTLGGLPS----GRPSLVCGSAGCGKTLFASTFLING-------------ARLYDEP-------------------------------------------------------GVFVT-FEERPVDIVDNVASL-----------GFDL-QGL---IAQERVL-IEHIA------I------------DPTEVAE--VGDYD-------------------------LEALFLRLEFAVDQ---IGAKRIVLDTIESLFSAF-------QN-----PAVLRAEIRRLFDWLK-QKGLTAVITGERG---D----G---T-LT-RQ-GLEEYVSDCVILLDHRV-------DN-QISTRRLRIVKYR-GTAHGTNEYPFLI-DEE-GFSVLPVS-SL---------GLSHK-------VH------------------EERISSGVPDLDAMLS---GGGFYRG-TSVLITGVAGSGKSSLACM----MVDAACRRGEKALYLSF--------EESEAQTVRNMKSV--GTDLGRWL--------------STGQ------LRYIG-------------ARPTFYSLEMHLAVMLREVARF----KPDLVVLDPISAFTESGQ--------------------------------------------------------------IGE---------VQSMLLRIVDYLKSNG-ITGAFTHL-AH-GAQ--------------------T-ETD----A-GLSSLMDAWI-----LLLNREA-H------GEFNRELYLLKARGIAHSNQV----------------------------RE-FVMS-DD-GIHL-LP---------------PY-LGEG-G-ALT--------GS-------AR--R-A-EE----AK--------------ERRAESERRTEVARLQDQIEQRRRRALAQIEALKADLAVDE--AELQRLTQAEASFRAQSERDVT------------EMARRRGF--I-G--SADD----------------TD--------------
>WP_024337064.1 MULTISPECIES: circadian clock protein KaiC [Bradyrhizobium] >KQT12740.1 KaiC 1 [Bradyrhizobium sp. Leaf396]
---------------M-------------------------------------------------------------------------------------------------------------------------------------------TEGITKSATGI----EGFDDLTLGGLPT----GRPTLVCGSAGCGKTLFASTFLFNG-------------ARLHDEP-------------------------------------------------------GVFVT-FEERPVDIVANVDSL-----------GFDL-QGL---IDQSRIH-IEHIE------I------------DPAEVAE--IGDYD-------------------------LEALFLRLEFAVDQ---IGAKRIVLDTIESLFSAF-------SN-----PAILRAEIRRLFDWLK-QKGLTAVITGERG---D----G---S-LT-RQ-GLEEYVSDCVILLDHRV-------DN-QISTRRLRIVKYR-GTAHGTNEYPFLI-DED-GFSVLPVS-SL---------GLGHK-------VF------------------DDRISTGVPDLDAMLT---GGGFYRG-SSILLTGVAGSGKSSLACM----MANAACERGERALYLSF--------EESEAQTVRNMKSI--GTDLGKWL--------------KDGQ------LRYIA-------------TRPTFYSLEMHLAIMLREIGRF----KPQLVVLDPISAFTGSAD--------------------------------------------------------------ISE---------VQTMLLRIVDYLKSNG-VTAVFTHL-AN-VQQ--------------------A-ETD----A-GLSSLMDGWI-----LLLNREA-N------GEFNRELYLLKARGIAHSNQV----------------------------RE-FVMS-SS-GIHL-LE---------------PY-LGEG-G-ALT--------GS-------AR--R-N-EE----AR--------------ARRTEATRRSEVARLQDQVTQRRRRALAQIEALKADIDADE--AELNRLVSAETHYLQQSRDDAA------------ALARGRGM--E-A--PSGK----------------TRQD------------
>WP_056376995.1 KaiC 1 [Sphingomonas sp. Root710] >KRB85397.1 KaiC 1 [Sphingomonas sp. Root710]
---------------M-------------------------------------------------------------------------------------------------------------------------------------------AAGIDKALTGI----EGFDDITMGGLPR----GRPTLVCGSAGCGKTLFASTFLVNG-------------AR-ADEP-------------------------------------------------------GVFVT-FEERPKDIVDNVASL-----------GFDF-ESL---VEQGKLH-IEHIA------I------------DPSELAE--VGDYD-------------------------LEALFLRLELAVDE---IGAKRIVLDTIESLFSAF-------QN-----PAILRAEIRRLFDWLK-EKNLTAVITGERG---D----G---S-LT-RQ-GLEEYVSDCVILLDHRV-------HN-QVSTRRLRIVKYR-GTAHGTNEYPFLI-GTD-GFSVLPIS-SL---------GLGHK-------VF------------------NERISSGIPDLDSMLS---GGGFHRG-SSILLSGVAGSGKSSIAMC----FAEAACRRNERALYFSF--------EEAAEQTIRNMRSI--GLDVAPWI--------------DNGL------LKCVA-------------ARPTFYSLEMHLAIMLHEIARF----KPDLVVLDPLSAFLESGE--------------------------------------------------------------SLE---------VQAMLLRIVDYLKSNG-ITGIFTHL-TH-DQT----------------I---A-RTD----A-GLSSLMDAWL-----LLLNREV-N------GEFNRELYLLKARGTSHSNQV----------------------------RE-FVMS-DE-GIRL-VE---------------PY-LGEN-G-ALT--------GS-------AR--R-F-EE----AR--------------ARRAEIDRRMKVATLQERVEQRRRKAEADIAALQAEIAADE--AEMKRLAQAEEDYRTQAASDLA------------DMAVGRHA-------------------------------------------
>WP_072603811.1 KaiC 1 [Mesorhizobium sp. B7] >APH71747.1 KaiC 1 [Mesorhizobium sp. B7]
--------------------------------------------------------------------------------------------------------------M------------D-----------------------A-------LAGISKSPTGI----AGFDELTLGGLPT----GRPTLVCGTAGCGKTLFATTFLIHG-------------ARDLGEP-------------------------------------------------------GVFVT-FEERPADIAANVASL-----------GFDV-DAL---VEQEKIA-FEHIA------V------------DPAELAE--IGDYD-------------------------LEGLFLRLELAIDT---VGAKRVVLDTIESLFSAF-------SN-----PAILRAEIRRLFDWLK-DKGMTTVITAERG---D----G---T-LT-RQ-GLEEYVSDCVLLLDHRV-------HN-QISTRRLRIVKYR-GTAHGTNEYPFLI-DED-GFSVLPVS-SL---------GLDHK-------VF------------------HERISSGVPDLDAMLS---GNGFHRA-SSILLSGVAGSGKSSLAAS----FVNAACSAGERAIYFSF--------EESADQAVRNMASI--GIDMRAWL--------------DSGN------LRYIA-------------ARPTFYSLEMHLAVMLREVTRF----EPSLVVLDPISAFMESGE--------------------------------------------------------------RLE---------IQSMLLRMVDFLKFRG-CTAVFTHL-MH-GQE---------G------N---V-ATD----A-GMSSLMDAWV-----LLLNREF-G------GEFNRELYLLKARGLSHSNQV----------------------------RE-FVMS-SN-GISL-AR---------------PH-IGEN-G-ALT--------GS-------AR--K-F-AE----AE--------------ARRQEAQRLSQLTAAQQQIDQRRRRTQAEIAALEAELAAEE--LTLRTLIADEEARRKQATEDRL------------EMERSRKA--T-D--------------------------------------
>WP_011390295.1 circadian clock protein KaiC [Rhodospirillum rubrum] >YP_427629.1 circadian clock protein KaiC [Rhodospirillum rubrum ATCC 11170] >ABC23342.1 circadian clock protein KaiC [Rhodospirillum rubrum ATCC 11170] >AEO49075.1 circadian clock prote
--------------------------------------------------------------------------------------------------------------M------------S-----------------------G-------PAGIRKSRTGI----AGFDELTLGGLPT----GRPTLVCGSAGCGKTLFAATFLVHG-------------VKDFDEP-------------------------------------------------------GVFVS-FEERPVDIIDNVASL-----------GFHL-DDL---IEEGRVV-IEHIA------V------------DPSEVAE--IGDYD-------------------------LEGLFLRLELAIDT---IGAKRVVLDTIESLFSAF-------SN-----PAILRAEIRRLFDWLK-EKGMTTVITGERG---E----G---S-LT-RQ-GLEEYVSDCVLLLDHRV-------EN-QISTRRLRIVKYR-GTNHGTNEYPFLI-DED-GFSVLPVS-AL---------GLSHK-------IY------------------DERISTGVADLDAMLS---GGGFHRG-SSILVSGVAGSGKSSLAAS----FVDATCRAGESVIYFSF--------EESHEQATRNMKSI--GIDLGQWM--------------ASGQ------LKYIA-------------TRPTFYSLEMHLAIVLREVIKL----KPSLVILDPISAFTESGE--------------------------------------------------------------RLE---------VQGMLLRIVDFLKSRG-VTGVFTHL-MQ-SGD---------N------L---I-KTD----A-GLSSLMDAWI-----LLLNREV-N------GEFNRELYLLKARGMEHSNQV----------------------------RE-FVMS-RS-GISL-LP---------------PY-IGEG-G-ALT--------GS-------AR--K-I-EE----AR--------------QARLETERRIEAARLKREIEQRHRRNRAQIDLLQAESAADQ--IELDTLKKREEDYLRQIEQDKR------------DLEKSRRV--S----------------------------------------
>WP_008385882.1 circadian clock protein KaiC [Rhodovulum sp. PH10] >EJW11852.1 Circadian clock protein KaiC [Rhodovulum sp. PH10]
--------------------------------------------------------------------------------------------------------------M------------D-----------------------S-------SSGIAKSLTGI----EGFDDLTLGGVPS----GRPTLVCGSAGCGKTLFATTFLVHG-------------ARDYDEP-------------------------------------------------------GVFVT-FEEQPADIAANVASL-----------GFDV-GGL---IDRDLLA-MEHIA------I------------DPSEVAE--IGDFD-------------------------LEGIFLRLELAIDA---IGAKRVVLDTIESLFSAF-------TN-----QAVLRAEIRRLFDWLK-NKGMTTVITAERG---D----G---T-LT-RQ-GLEEYVSDCVILLDHRV-------HN-QISTRRMRIVKYR-GTAHGTNEYPFLI-DQD-GFSVLPVS-SL---------GLDHR-------VF------------------DERVPSGVADLDDMIV---GGGFHRG-SSILVSGVAGSGKSSLSAS----FVHAAAVRGERAIYFSF--------EEAPGQIVRNMASI--GLDFAPYV--------------DRGL------IRFVS-------------ARPTFYSLEMHLAIMLREVQKF----DPQLVVLDPISAFMESGD--------------------------------------------------------------RLE---------VQSMLLRMVDFLKTSG-ISSMFTHL-MH-SQE---------G------A---I-VTD----A-GLSSLMDGWI-----LMLNREA-N------GEFNRELYLLKARGTAHSNQV----------------------------RE-FVMS-SS-GIRL-LP---------------PY-LGET-G-ALT--------GS-------AR--R-F-EE----AK--------------TRRAEVARLAEVERSKAMIETRRRKAQAQIEALQAELDADE--KELARVSKAETDYLRQAATDAY------------EMDVSRSG--G-N--RSRL----------------K---------------
>WP_046144166.1 circadian clock protein KaiC [Devosia soli] >KKB76915.1 KaiC 1 [Devosia soli]
--------------------------------------------------------------------------------------------------------------M------------D-----------------------A-------SLGIAKSLTGI----EGFDDLTLGGLPS----GRPSLVCGSAGCGKTLFATTFLVHG-------------ARDYDEP-------------------------------------------------------GVFVT-FEERPVDIAANVASL-----------GFDI-DDL---IAKEKIS-MEHVE------L------------DPQEVAE--VGDFD-------------------------LEGLFLRLELAIDA---IGAKRVVLDTIESLFSAF-------TN-----QAVLRAELRRLFDWLK-DKGMTTVITAERG---D----G---T-LT-RQ-GLEEYVSDCVILLDHRV-------QN-QISTRRMRIVKYR-GTAHGTNEYPFLI-DRD-GFSVLPVS-SL---------GLDHK-------VS------------------DERIASGISDLDAMLS---GGGFYRG-SSILVSGVAGSGKSTLSAS----FAHAAAERGERAIYFSF--------EESEGQIMRNMRSI--GLDLARYA--------------DAGL------IRFIS-------------ARPTFYSLEMHLAIILREVIKF----DPQVVVLDPISAFMESGD--------------------------------------------------------------RLE---------VQSMLLRVVDFLKGRG-ISAVFTHL-NH-NQD---------G------V---V-ATD----A-GLSSLMDGWI-----LMLNREA-N------GEFNRELYLLKARGTAHSNQV----------------------------RE-FVMS-SE-GISL-LP---------------PY-LGET-G-ALT--------GS-------AR--R-F-EE----AK--------------TRRLEIERLNEVDRARKQIEARRRHAMAQIDALKAQIDDDE--AELAGVAASEADYRRRAAADAL------------EMQKSRRT--S-D--GE----------------------------------
>WP_029618411.1 MULTISPECIES: circadian clock protein KaiC [Rhizobium/Agrobacterium group] >KEQ04710.1 KaiC 1 [Pseudorhizobium pelagicum] >KEQ06926.1 KaiC 1 [Pseudorhizobium pelagicum]
--------------------------------------------------------------------------------------------------------------M------------N-----------------------D-------LIEIKKSPTGI----EGFDELTLGGLPT----GRPTLVCGSAGCGKTLFASTFLLNG-------------AREFDEP-------------------------------------------------------GLFVT-FEERPVDIVSNVASL-----------GFGM-DDL---IAEGKIQ-IEHIA------V------------DPAELAE--IGDYD-------------------------LEGLFLRLELAIDE---IGAKRIVLDTIESLFSAF-------TN-----PAILRAEIRRLFDWLK-DKGMTTVITGERG---D----G---S-LT-RQ-GLEEYVSDCVLLLDHRV-------YN-QISTRRLRIVKYR-GTAHGTNEYPFLI-DSD-GFSVLPVS-SL---------GLNHK-------VS------------------EERIRSGVPDLDDMLV---GGGFYRG-SSILVSGVAGSGKSSLSAC----FAAAACEAGERALYFSF--------EESSDQTVRNMRSI--GVDLKPWM--------------DQGL------FRHIA-------------ARPTFYSLEMHLAVMLREVTRF----KPSLVLVDPISAFIGNAD--------------------------------------------------------------QLE---------VQAMMLRMVDFLKARG-VTGVFTHL-TH-GQG---------E------A---V-ETD----V-GLSSLMDAWI-----LLLNRES-S------GEFNRELYLLKARGTAHSNQV----------------------------RE-FVLS-ND-GIKL-VR---------------PY-IGEG-R-ALT--------GS-------AR--R-I-QE----AQ--------------DRRREFERAADAERKQAEISQRRQRVKAEIDALNAELEADE--LELGRIRQNEEVYEAQAERDRL------------LIEQSRRA-------------------------------------------
>WP_008970819.1 circadian clock protein KaiC [Bradyrhizobium sp. STM 3843] >CCE08307.1 Circadian clock protein kinase kaiC [Bradyrhizobium sp. STM 3843]
---------------MK------------------------------ASVR-----------------PK------------------VV--------------------A------------R-----------------------D-------LPVIEKSPTGI----DGLDEVTFGGLPK----GRPTLLCGAAGCGKTLFAMTFLYNG-------------AVQFGEP-------------------------------------------------------GVFIA-FEEQPEDLIKNVGSL-----------SYDI-QKL---IADKKIA-IDHIH------L------------DRNEVEE--AGEYD-------------------------LEGLFIRIGFAIDA---IGAKRVVIDTIETLFGGL-------DN-----QAVLRSELRRLFEWLK-SKGVTAIITGERG---D----G---T-LT-RY-GLEEYVADCVILLDNRV-------HD-QLSTRRLRVVKYR-GTAHGTNEYPFII-DQE-GITVMPIT-SS---------GLAHG-------AS------------------TERVSSGIADLDRMLE---GTGYYKG-SSILISGMAGSGKSTVSAH----FANSICASGQRCIYFAL--------EESPQQIIRNMRSV--GLDLQRWV--------------ERGL------LRFSA-------------RRPNLYGLETHLASMHREVREF----DPAAVVVDPISALMGAGV--------------------------------------------------------------AGD---------VHTMTLRLIDFLKARG-VTALFTNL-GG-GTA---------E------T---A-TTE----M-QISSLTDTWL-----LLYNRES-N------GEHNRQLYLLKSRGMAHSNQV----------------------------RE-FLMT-SE-GIRL-RE---------------VY-IGPE-G-VLT--------GS-------AR--L-A-QE----AK--------------DRADRMLRDQEIERRSREVERRRREISAQIEALNAQLATEE--HEIALLNREANAREDRLSADRT------------AMSRSRSS--G-R--EASP----------------PSNLRISEQ-------
>WP_011924603.1 circadian clock protein KaiC [Bradyrhizobium sp. ORS 278] >CAL75369.1 Circadian clock protein kinase kaiC [Bradyrhizobium sp. ORS 278]
---------------MK------------------------------TSVR-----------------PR------------------IV--------------------T------------R-----------------------D-------LPVIAKSPTGI----DGLDEVTFGGLPR----GRPTLLCGAAGCGKTLFAMTFLYNG-------------AVAYDEP-------------------------------------------------------GVFIA-FEEQPEDLIKNVGSL-----------SYDI-ERL---IEQKKIV-VDHIH------L------------DRNEIEE--AGDYD-------------------------LDGLFIRIGFAIDS---IGAKRVVIDTIETLFGGL-------DN-----QAVLRSELRRLFEWLK-SKGVTAIITGERG---G----G---T-LT-RY-GLEEYVADCVILLDNRV-------HD-QLSTRRLRVVKYR-GTAHGTNEYPFII-DQE-GITVMPIT-SS---------GLAHD-------AW------------------TERVSTGIADLDDMLE---GRGYYKG-SSILISGMAGSGKSTMSAH----FANSICAGGQRCIYFAL--------EESPQQIIRNMRSV--GLDLQQWV--------------DRGL------LRFSA-------------RRPNLYGLETHLAAMHREVKEF----DPAAVVVDPISSLMGAGL--------------------------------------------------------------AGD---------VHSMTLRLIDFLKARG-VTALFTNL-GG-GTA---------E------T---V-TTE----M-QISSLTDTWL-----LLYNRES-N------GEHNRQLYLLKSRGMAHSNQV----------------------------RE-FLMS-AD-GIAL-RE---------------VY-VGPE-G-VLT--------GS-------AR--L-A-QE----AR--------------DRADRLSRMQEVERRTRDVERRRREIEQQIETLKAQLASEE--GEMELLNLESSARDEQRSADRI------------ALAQSRSA--K-R--PAGG----------------AASTPMASRK------
>WP_044437358.1 circadian clock protein KaiC [Skermanella aerolata]
---------------MT--------------------------------DV-----------------AP------------------AP--------------------A------------R-----------------------E-------APSLVKAPTGI----DGFDDITIGGLPA----GRPTLVCGGAGCGKTLLAMTFLVNG-------------AEQFDEP-------------------------------------------------------GVFMS-FEERAEDLAANVASL-----------GFDI-PGL---VARGRLM-IDHVR------V------------ERGEIEE--TGEYD-------------------------LEGLFVRLDYAISS---VGARRVVLDTVEALFSGF-------TD-----TAILRAELRRLFGWLK-DQGVTAIITGERG---A----G---Q-LT-RH-GLEEYVSDCVILLDNRV-------ED-QITTRRLRIVKYR-GSAHGTNEYPFLI-DDQ-GISVLPVT-SA---------GLDHE-------AL------------------SEPVSSGVPGLDAMMA---TGGYYQG-SSVLISGGSGTGKTILAAQ----FADTTCRRGERCLFFTF--------EESPEQLVRNVASV--GIDLRQHL--------------VRGL------LRIEA-------------ARPSLFGFEMHLARMIRDVGRF----QPAGVVVDPVSAFR--GP--------------------------------------------------------------SFE---------IQATMLRLVDSLKAGG-VTGVFTSL-TP-AHT----------------M---T-EAD----H-RISSLMDTWI-----SLLDIEE-S------GERNRGLYVLKSRGMSHSNQI----------------------------RE-YRLT-EH-GVEL-SR---------------PY-VGAG-G-VLT--------GS-------AR--V-L-QE----AR--------------EQAETVRLRQEAEQRRREFERRRTATERQIAELRAALEAEA--AEVAMLNEQADLREQTAEQDRE------------AMAARRGA--A-E--------------------------------------
>WP_085553089.1 KaiC 1 [Azospirillum lipoferum]
---------------MT-------------------------------MHA-----------------AT------------------AL--------------------D------------S-----------------------A-------FQSLPKTPSGI----DGFDDVTLGGLPA----GRPTLVCGGAGCGKTLFAMTFLVNG-------------ALRFDEP-------------------------------------------------------GVFMS-FEERAEDLAANIASL-----------GIDV-PGL---VAAKKLA-IDHVR------V------------ERSEIEE--SGEYD-------------------------LEGLFVRLGHAIKT---VGARRVVLDTLEALFSGF-------TD-----TAVLRAELRRLFGWLK-EQGVTAVITGERG---E----G---Q-LT-RH-GLEEYVSDCVILLDNRV-------EE-QITTRRLRIVKYR-GSAHGTNEYPFLI-DGQ-GISVVPIT-SA---------GLAHT-------IS------------------NEPVSSGVPGLDAMLG---AGGFYRG-SSVLVTGGSGTGKTIFGAR----FAAATCERGERCLLFTF--------EESPEQLVRNLSSV--GTDLRPHI--------------AAGL------LRVES-------------ARPSLFGFEMHLARIVRDVLRF----RPTAVVVDPISAFH--GP--------------------------------------------------------------NSE---------IQAALLRLIDILKDGG-ITALFTGL-TA-STQ----------------L---S-DTE----H-MVSSLMDIWI-----SLRCIEE-T------GERNRGLYVLKARGMSHSNQI----------------------------RE-YRLT-GE-GVVL-TE---------------PY-IGPG-G-VMT--------GS-------AR--V-M-EE----VR--------------ERAEALRRDRERALRRRELDRKTAAMERQIAELRAALEAET--AEVAMLDEQAALRERTLQQDRQ------------TMAAMRGA--A-E--------------------------------------
>WP_056092953.1 KaiC 1 [Methylobacterium sp. Leaf99] >KQP07797.1 KaiC 1 [Methylobacterium sp. Leaf99]
---------------MT-----------------------------------------------------------------------AE--------------------A------------S-----------------------I-------QTVLAKAPTGI----SGFDDVTFGGLPT----GRPTLVCGGAGCGKTLFAVTFLVNG-------------ATEFGEP-------------------------------------------------------GVFMS-FEERAEDLSANVASL-----------GYDL-DGL---VADGRLA-IDYVR------V------------ERSEIEE--TGEYD-------------------------LEGLFIRLGHAVDT---IGAKRVVLDTIETLFAGL-------SD-----AAILRAELRRLFGWLK-DRGLTTVITGERG---D----G---G-LT-RQ-GLEEYVSDCVILLDNRV-------ED-QITTRRLRVVKYR-GSAHGTNEYPFLI-DAD-GISVLPVT-SA---------DLDYG-------TS------------------DDIVPTGIAGLDAMLS---PGGFFRG-SSILISGVAGTGKTTISSY----MVDAACARGERAMSFVF--------EESGAQICRNARSV--GLDLSQHV--------------EAGL------LRFEA-------------ARPTLYGLETHLARMHRDIERF----DPSLVVIDPISALR--GP--------------------------------------------------------------ATE---------LQATLLRMVDMLKSRG-ITAVFTSL-RT-DGG---------F------D---E-RGD----L-GLSSLMDAWI-----KLLDIEA-N------GERSRTLYVIKARGMSHSNQV----------------------------RE-FQMS-AA-GVRL-VD---------------AY-VGPA-G-VLT--------GT-------AR--V-V-QE----AR--------------EQAETLRRAQESDRRKREVVRRREAIERQLAELRASLEVAE--EEEAVLLGEDESREALLATERR------------AITQRRSA--A-E--------------------------------------
>WP_003604658.1 circadian clock protein KaiC [Methylobacterium extorquens] >ACS42130.1 RecAsuperfamily ATPase implicated in signal transduction [Methylobacterium extorquens AM1] >EHP90036.1 putative circadian clock protein, KaiC [Methylobacterium extorque
---------------MASE---------SASP---------------PEGT-----------------PK------------------DA--------------------S------------K-----------------------S-------APALAKVATGI----DGFDTITFGGLPK----GRPSLVCGAAGCGKTLFATTFLVNG-------------ATRFGEP-------------------------------------------------------GVFMS-FEERAEDLVANVASL-----------GYDL-DGL---VAQGKLA-IDHVR------V------------ERSEIEE--TGEYD-------------------------LEGLFIRLGFAVDS---IGAKRIVLDTIETLFAGF-------SD-----ETVLRAELRRLFGWIK-DRGLTAIITGERG---D----G---Q-LT-RQ-GMEEYVSDCVVLLDNRV-------ED-QITTRRLRVVKYR-GSAHGTNEYPFLI-DAE-GISVLPVT-AA---------DLDYT-------IA------------------EGVASTGIPGLDAMLE---PGGFHRG-TSILVSGESGTGKTMITSS----MIAAACARGERCMSFVF--------EESGDQIIRNARSI--GLDLARHV--------------EAGL------LRFEA-------------ARPSLYGLEMHLARMHRDIDRF----APTVVVVDPLSALR--GP--------------------------------------------------------------PAE---------LQATMLRMVDMLKSRG-ITAVFTSL-RE-DGS---------L------D---H-DSN----I-GVSSLMDAWI-----KLLNIEA-N------GERSRTLYVIKARGMRHSNQV----------------------------RE-FSMS-GD-GIAL-VE---------------AY-IGPA-G-VLT--------GT-------AR--V-V-QE----AE--------------EAAAVLRREQESRRRRREAERRRQSLERQIDELRATLEAAA--EEEAVLLSEDEMREAMLTSERR------------ILSTRRGG--T-R--------------------------------------
>WP_012319918.1 circadian clock protein KaiC [Methylobacterium radiotolerans] >ACB24951.1 putative circadian clock protein, KaiC [Methylobacterium radiotolerans JCM 2831]
---------------MP------------------------------------------------------------------------A--------------------P------------Q-----------------------A-------APTLPKVATGI----TGFDDLTYGGLPT----GRPTLICGAAGCGKTLFATTFLVNG-------------ATLYGEP-------------------------------------------------------GVFMS-FEERAEDLAANVASL-----------GYDL-DGL---VAAGHLA-IDHVR------V------------ERSEIEE--TGEYD-------------------------LEGLFIRLGFAVDS---IGAKRVVLDTIETLFASF-------TD-----PALLRAELRRLFGWIK-DRGLTAIITGERG---D----G---P-LT-RQ-GLEEYVSDCVVLLDNRV-------ED-QVTTRRLRVVKYR-GSAHGTNEYPFLI-DHA-GISVLPVT-SA---------DLDYA-------VP------------------DGILSTGIAGLDAMLG---PRGFHRG-SGILISGEAGTGKSMLAAS----ILDAACRRGEHCLAFVF--------EESGAQIIRNARSI--GLDLAAHV--------------ASGR------LRFEA-------------ARPSLFGLETHLARMHRDLDQF----RPDVVVLDPISALR--GP--------------------------------------------------------------SGE---------LQATLLRMIDLIKVRG-ITAIFTTL-RG-DDA---------P------I---E-DND----L-GVSSLMDAWI-----KLQNMEA-N------GERTRTLYVIKARGMSHSNQI----------------------------RE-FLMS-SG-GIQL-VD---------------AY-IGPS-G-VLT--------GT-------AR--L-V-QE----AQ--------------ERAAAQQHRDAAERRLRDMARRRSALERQIEELKAGLEAAV--DEEESLRAEESARGVTREAEQQ------------ALIARRSA--A-E--------------------------------------
>EKN01332.1 circadian clock protein KaiC [Acidocella sp. MXAZ02]
---------------MP---------------------------------------------------SS------------------DH--------------------A------------A-----------------------M-------PAGLAKTRTGI----SGFDEITLGGLPT----GRPSLVCGAAGCGKTLFATTFLVNG-------------ATRFDEP-------------------------------------------------------GVFVS-FEERAEDLAANVASL-----------GYEL-ETL---IEEGKLA-IDHIR------V------------DPSEIEE--NGEYD-------------------------LEGLFLRIGFAVES---IGAKRVVLDTIETLFSGF-------TD-----QALLRAELRRLFGWLK-ERGLTAIITGERG---D----G---Q-LT-RQ-GLEEYVSDCVVLLDNRV-------VD-QITTRRLRVVKYR-GSAHGTNEYPFLI-DTG-GISVLPVT-SS---------GLHRP-------AS------------------DEIASSGVPGLDAMLG---KNGFYRG-SSVLVSGVAGTGKTAFSAH----FAAAACARGERCLYFAF--------EESADEILRNARSY--GLELGQHV--------------QSGL------LRFEA-------------SRPSLFGLEMHLARMNRDLQQF----DPHVVIIDPISAFR--GP--------------------------------------------------------------LAE---------VHATLLRMIDLLKSRG-ITGLFTTL-RS-DGG---------M------M---D-DTE----T-GLSSLMDAWV-----KLENDEA-N------GELNRTLYVIKARGMGHSNQV----------------------------RE-YQIS-HA-GIAL-IE---------------PY-VGPE-G-VMT--------GT-------AR--I-T-QV----AR--------------EAAAKLRREQETEQRRREVVRRRAALESQIEELRAALESEE--LEETIRLSEADAREDKLRLDRE------------IQAHMRGY--S----------------------------------------
>WP_046968955.1 KaiC 1 [Luteibacter rhizovicinus] >KLD65100.1 KaiC 1 [Luteibacter rhizovicinus DSM 16549] >KLD75075.1 KaiC 1 [Xanthomonas hyacinthi DSM 19077] >APG05515.1 KaiC 1 [Luteibacter rhizovicinus DSM 16549]
---------------MTDQ-----------------------------VSL-----------------KD------------------HG--------------------A------------P-----------------------K-------ASSLQKTPTGI----SGLDALTFGGLPQ----GRPTLMCGAAGCGKTLFGITFLVKG-------------IETYGEP-------------------------------------------------------GVFMS-FEERQEELSTNVASL-----------GFDL-EAL---VEQKMLV-VDYVR------I------------ERGEIEQ--AGDYD-------------------------LEGLFVRLGHAIDT---IGAKRVVLDTVEALFAGL-------ED-----SATLRSELRRLFAFLK-AKGVTAIVTAERG---E----G---Q-LT-RY-GIEEYVSDCVILLDNRV-------ID-QVTTRRLRVVKYR-GSSHGTNEYPFLI-DEQ-GVTVLPIT-SA---------GLAHE-------VS------------------QEVVSAGVPGLDAMLG---RHGYYRG-SSVLVSGSAGTGKSTLAAS----FIDAACARGERCLYFAF--------EESAAQVTRNMGSV--GIDLQRHR--------------DAGL------LKIEA-------------ARPSLYGFEMHLARMHRDIDTF----DPAVIVVDPISAFR--GP--------------------------------------------------------------MVE---------VNATLLRLADICKSRG-ITALFTSL-SS-SGD---------S------M---S-DSE----R-NVSSLMDIWI-----ALSDVES-N------GERNRVLSLLKARGMNHSKQL----------------------------RE-YRLT-DE-GIEM-AP---------------IY-VGPE-G-VLT--------GT-------AR--V-A-QE----AR--------------EREAEQARQDAVASRRRVLERRRLTVERQIAELQAELESEE--AEVTRMSEQDEVHATNRDANRS------------MMSTLRGDL------------------------------------------
>WP_056365408.1 KaiC 1 [Burkholderia sp. Leaf177] >KQR74143.1 KaiC 1 [Burkholderia sp. Leaf177]
---------------MT------------------------------------------------------------------------------------------------------------------------------------------GAVLFKSPTGI----PGFDDVTLGGLPL----GRPTLMCGAAGCGKTLFAMTYLAEG-------------VLKYGEH-------------------------------------------------------GVLVS-FEESAADLAANVASL-----------GYDV-NAL---IEEKKLA-IDHVR------I------------DPTVIEE--TGEYD-------------------------LEGLFVRLDFAIRS---VNAKRVVLDTLEALFATF-------PN-----PDLLRAELRRLFDWLK-ERGVTAIVTAERG---AG-GPG---Q-LT-RH-GIEEYVSDCVILLDNRV-------EN-QVSTRRLRIVKYR-GSAHGTNEYPFLI-DTT-GISVLPIT-SA---------GLSHI-------TS------------------NETTSTGIDDLDAMLG---AGGYFVG-SSVLVSGLAGTGKTTFAAK----FVEARCALGERTLWFAF--------EESPEQIARNMRSV--GVELAQYL---------------GGL------LRIES-------------TRPSFFGLEMHLARMAREIGEF----KPTAVVIDPISSLR--GV--------------------------------------------------------------ESE---------VHATLLRLVDLLKAHG-ITAVFTSL-TS-TDQ---------A------S---S-IND----R-SISSLMDTWI-----SLSHVET-N------GERNRLVYVLKSRGMDHSNQV----------------------------RE-YEIS-KE-GIAM-VP---------------AY-VGAR-G-VLT--------GS-------AR--L-A-QE----VQ--------------ERDELVAREEAVQQKMRELARRRKVVELQVAELQSTLEAEA--TDLEALIAQRDEHQRTRDADRV------------DMARIRRS--K-Q--------------------------------------
>OFW18859.1 KaiC 1 [Acidobacteria bacterium RIFCSPLOWO2_02_FULL_65_29]
---------------MT--------------------------------QK-----------------KK------------------AS--------------------P------------P-----------------------S-------SKTLRKALTGI----QGLDEITGGGLPS----GRPTLVSGGAGSGKTLFGLEFLVRG-------------TTQYDEP-------------------------------------------------------GVFMS-FEETIPDLTKNAESL-----------GFDL-GRL---VADKKLF-LDHVY------I------------SRSEIEE--TGEYD-------------------------LDGLFIRIADAVQR---VGARRIVLDTIEALFGEL-------PN-----PSILRAEIRRLFGWLK-EKGLTTVITAERD---R---PD---R-LT-RH-GIEEFVSDCVILLDHRI-------HD-EISTRRLRIVKYR-GSTHGTNEYPFLI-DEH-GISVLPLS-SL---------GLDHS-------AP------------------TVRISTGITRLDGMLG---GKGFYRG-SSILLSGTSGAGKTSVAAH----FVDAACRRGERCLYFAF--------EESPRQIVRNMRSI--GIDLEPWI--------------HKGL------LQFQA-------------ARPAHGGIEQHLLVTHRCVSSF----QPNVVVVDPITNLLTVST--------------------------------------------------------------LGE---------VRSMLTRMVDFLKTQQ-ITAIFASL-TA-GSG---------T------L---E-ASE----A-DVSSLMDSWL-----LLKTIEI-G------GELNRALYVLKSRGMAHSNQI----------------------------RE-FLIT-DD-GLRL-LD---------------VY-LGSE-G-VLT--------GA-------AR--V-S-QE----GR--------------ELAAGTSRRQHMEARGRELDRKRRIFEARMSMLRAEFEVEE--EVLQQSIVESKTLDEALLTDRR------------QMERSREA--D-T--AAYK----------------KRASAPAAVK----R-
>OGQ83585.1 KaiC 1 [Deltaproteobacteria bacterium RIFCSPLOWO2_12_FULL_60_19]
---------------MA--------------------------------QK-----------------KK------------------AS--------------------Q------------T-----------------------S-------FKTLPKAATGI----QGLDEITGGGLPR----GRPTLVSGGAGSGKTLFGLEFLVRG-------------ATQYSEP-------------------------------------------------------GVFMS-FEESIPDLTKNAASL-----------GFDL-ERL---VADKKLF-LDHVS------I------------TRTEIEE--TGEYD-------------------------LDGLFIRIADAVQR---VGARRVILDTIEALFGDL-------PN-----PGILRAEIRRLFGWLK-QKGLTTVITAERD---R---PD---R-LT-RH-GIEEFVSDCVILLDHRI-------RE-EISTRRLRIVKYR-GSTHGTNEYPFLI-DDQ-GISVLPIS-SL---------GLDHA-------AP------------------AVRISSGIARLDGMLG---GKGFYRG-SSILVSGGSGTGKTSVAAH----FVDAACRRGERCLFFAF--------EESPRQIVRNMRSI--GIDLDPWV--------------RKGL------LLFQA-------------ARPTYGGIEQHLLVTHRCIASF----HPSVVVVDPVTNLLMVST--------------------------------------------------------------LNE---------VRSMLTRLVDFLKTEG-ITAIFTSL-TA-AGG---------A------L---E-ASE----A-DVSSLMDSWL-----LLESIEV-G------GERNRALLVLKSRGMEHSNQI----------------------------RE-FLLT-DD-GLRL-LD---------------VY-LGPE-G-VLT--------GS-------AR--V-S-QE----VR--------------EKAAGTARLQEQGSRRRELERKRRIFEARMAMLRAEFEAEA--EIIQQTISESESLGEEMVQDRG------------RMVRSRKA--D-T--SAYK----------------KEGRAKAARK----R-
>OFW44058.1 KaiC 1 [Acidobacteria bacterium RIFCSPLOWO2_12_FULL_60_22]
MK---Q---------LT--------------------------------QK-----------------KK------------------AR--------------------Q------------P-----------------------S-------SKTLPKASTGI----QGLDEITLGGLPR----GRPTLISGGAGSGKTLFALEFLVRG-------------ATQYNEP-------------------------------------------------------GVFMS-FEETIPDLAKNVASL-----------GFDL-DRL---VADKKLF-LDHVY------I------------SRSEIAE--TGEYD-------------------------LDGLFIRIADAVQR---VGAQRVVLDTIEALFAEL-------PN-----PGVLRAEIRRLFGWLK-QKELTTVITAERDL--S----D---K-LT-RH-GIEEFVSDCVILLDHRI-------RE-EISTRRLRIIKYR-GSTHGTNEYPFLI-DEK-GISVLPIS-SL---------GLDHP-------AP------------------ATRISTGIARLDGMLG---GKGFYRG-SSMLVSGTTGTGKTSLAAH----FVDAACRRGERSLYFAF--------EESPKQIVRNMRSI--GIDLEPWV--------------RKGL------LHFEA-------------ARPSYGGIEQVLLETHKWISSF----QPSVVVVDPITNLIMVST--------------------------------------------------------------MNE---------ARSMLTRLVDFLKTQE-ITAIFTSL-TA-AGG---------S------I---E-ASE----A-NVSSLMDTWL-----LLKSIEV-G------GERNRALYVLKSRGMEHSNQI----------------------------RE-FLLT-ND-GLEL-LD---------------VY-LGAE-G-VLT--------GS-------AR--V-S-QE----MR--------------EKAVVTSRGQEQEGRRRELERKRRIFEARMVMLRAEFEEEE--EIIQQTISESKLLGEEVVLDRG------------EMGRSREA--D-S--SSYK----------------KEGRAPAARK----R-
>WP_096205448.1 KaiC 1 [Candidatus Methanoperedens nitroreducens] >SNQ60912.1 KaiClike protein 1 [Candidatus Methanoperedens nitroreducens]
---------------MT---------------------------------R-----------------EE------------------NT--------------------N------------E-----------------------S-------PPALEKCPAGI----RGLDDILDGGLPR----GRPTLVAGGAGSGKTMIAMEFLVRG-------------ATQYNEP-------------------------------------------------------GIFMS-FEESTGDLVKNFASL-----------GWNL-KNP---EDSKKLA-LDHVY------I------------ERSEIEE--TGEYD-------------------------LEGLFIRLNYAIDS---IGAKRVVLDTIESLFGGL-------SN-----EGILRAELRRLFSWLK-EKGVTAVITGERG---E----G---T-LT-RR-GLEEYVSDCVITLDHRV-------EG-QVLTRRLRVVKYR-GSTHGTNEYPFLM-DEH-GISVLPIT-SL---------RLEHD-------VS------------------AERISSGVPRLDTMLE---G-GFYRG-SSILISGTAGTGKTSLSSS----FANVNCERGERCLYFAF--------EDSPKQIIRNMHSI--GIDLEPWV--------------EKGL------LKIHA-------------SRSTVSGLEMHLVTMHKLINEF----NPSVVIVDPVSNLVTVGS--------------------------------------------------------------EEE---------VKSMLTRLIDMLKTEQ-ITAMLTYL-SG-GGE---------S------L---E-ATE----M-GISSLIDTWI-----LLRDIEI-G------GERNRGIYILKSRGMAHSNQI----------------------------RE-FRLT-GK-GIDI-ID---------------AY-LGPE-G-VLT--------GT-------AR--T-A-QE----AK--------------EREQEAERKEEVERRRHDVERQRKAIEAQIAAIRADFEARE--EELKKLIQQEERRGEAQKEARA------------EMRHLRKA--E-V--PEAK----------------HQSGKKVRGN---LK-
>WP_048091397.1 KaiC 1 [Candidatus Methanoperedens nitroreducens] >KCZ71450.1 RecAsuperfamily ATPase possibly involved in signal transduction [Candidatus Methanoperedens nitroreducens]
---------------MT---------------------------------E-----------------VT------------------DN--------------------T------------G-----------------------F-------PEVLQKCPTGI----RGLDDITDGGLPG----GRPTLIAGGPGSGKTLIAMEFLVRG-------------ATQYDEP-------------------------------------------------------GVFIA-FEEREEDLVKNFASL-----------GFDL-KEL---EAQKKLL-VDYIH------I------------ERSEIEE--TGEYD-------------------------LEGLFIRLNYAIDS---IGAKRVVLDTIESLFSAL-------TN-----EGILRAELRRLFHWLK-TKGVTAIITGERG---G----GD--T-LT-RR-GLEEYVSDCVITLDHRV-------EG-QIATRRLRVVKYR-GSKHGTNEYPFLI-DEH-GISVLPIT-SL---------ELDHD-------VS------------------TERIPTGVLRLDTMLG---G-GFYRG-SSILISGTAGTGKTTLAAS----FARATCERGERCLYLAF--------EEAPRQIIRNMRTI--GIDLEPYV--------------RQGL------LKIHA-------------ARPTIFGLELHLVTMYKMINEF----KPSVAVVDPITNLITVGS--------------------------------------------------------------ETE---------VKSMLTRLIDMLKASQ-ITALFTHL-TH-GGA---------P------L---E-LTE----M-GVSSLIDTWA-----LLRDIEI-G------GERNRGLYILKSRGMEHSNQI----------------------------RE-FLMT-GQ-GIDI-ID---------------AY-TGPA-G-VLT--------GT-------AR--V-V-QE----AK--------------DRVLEVERKEEIERKKRDLERQRKAVEAQIAALRAEYEAGE--EKFRKFTQEEERRKEIQEEVRK------------EIARIRKA--D-V--P-----------------------------------
>WP_097298919.1 KaiC 1 [Candidatus Methanoperedens sp. BLZ2] >KPQ44551.1 circadian clock protein KaiC [Candidatus Methanoperedens sp. BLZ1]
---------------MT---------------------------------K-----------------EK------------------SN--------------------V------------K-----------------------S-------MEGLQKCQTGI----RGLDEITDGGLPK----GRPTLVCGSAGCGKTLLAMEFLVRG-------------AVQYKEP-------------------------------------------------------GVFMS-FEESSEELVQNVASL-----------GFDL-KDL---EARKMMS-LDHVR------I------------ERSEIEE--TGEYD-------------------------LEGLFIRLNHSIDS---IGAKRVVLDTIESLFGGL-------SN-----ESILRAELRRLFSWLK-EKGVTAIITGEKG---E----G---T-LT-RH-GLEEYVSDCVILLDNRV-------DV-QISTRRLRVVKYR-GSAHGTNEYPFLI-DEK-GISVLPIT-SL---------GLQHD-------VS------------------SERISSGIPRLDTMLG---EKGFYRG-SSILISGTAGTGKTSTAAS----FANAACKRGERCLYFAF--------EEAPNQIIRNMRSI--GIDLEPWM--------------KQGL------LQIYS-------------VRPTIYGLEMHLVKMAKLIDEF----KPKVVIVDPITNLISIGN--------------------------------------------------------------ETE---------VKAMLARLIDYLKAKQ-ITALFTNL-SQ-AGG---------P------L---E-QTE----F-GISSLMDSWL-----LLRDIEV-G------GERNRGLYILKSRGMSHSNQI----------------------------RE-FLLT-DK-GIDL-ID---------------VY-LGPS-G-VLT--------GS-------AR--A-A-IE----MQ--------------EKTAGLMHAEEIERKKRELERQRKSLEAQIAALHAEFEAKE--EEVNMLIHHEKLQEETQREARK------------EMAHIRKA--D-A--SKGV----------------INQPKKAGKR--NIK-
>OGJ90552.1 KaiC 1 [Candidatus Raymondbacteria bacterium RifOxyA12_full_50_37] >OGJ91901.1 KaiC 1 [Candidatus Raymondbacteria bacterium RIFOXYA2_FULL_49_16] >OGJ91942.1 KaiC 1 [Candidatus Raymondbacteria bacterium RifOxyB12_full_50_8] >OGJ96015.1 KaiC 1 [
---------------MAKN---------STRF---------------SRTQ-----------------HK------------------RN--------------------K------------R-----------------------V-------ISALKKCPTGI----SGLDEITEGGLPL----GRPTLICGSAGCGKTLLAMEFISRG-------------ITEFNEP-------------------------------------------------------GVFMA-FEETTEELATNVASL-----------GMNL-KEH---IRQKKLA-IDYVY------I------------ERSEIEE--TGEYD-------------------------LEGLFVRLGNMIDS---IGAKRVVLDTIEALFAGF-------SN-----EAVLRAELRRLFRWLK-TKKVTTIITGEKG---E----K---H-LT-RN-GLEEYVSDCVILLDHRI-------VN-EVATRRLRIVKYR-GSKHGTNEYPTII-DEN-GLSVLPIS-SL---------GLTYP-------VS------------------NDRIPTGIDRLDTMFG---GKGYFRG-TSVLVSGTAGSGKTSIAAA----FADKTCRKGEKCIYFSF--------EESPEQIKRNMGSV--GINLNQWE--------------GKGL------LKFHS-------------TRPTLYGLEAHLVRIHKLVEEF----HPTAVIMDPITNLAAIGE--------------------------------------------------------------SLE---------VKSMLTRIIDYLKNKQ-ITTVFTSL-TE-GGG---------A------S---A-QSE----V-GISSLMDTWI-----LLRHLET-D------GERNRLLYVLKSRGMAHSNQV----------------------------RE-FVLS-GK-GVHL-RD---------------VY-IGAG-A-VLT--------GS-------AR--E-V-QE----SK--------------DNAQKLSDKQSSERRQRALRQQHLTLKGQVEALKVQLAGLA--EELRISADAERCRIGVMHHRKK------------EMSLIRKA--D----------------------------------------
>OHB49400.1 KaiC 1 [Planctomycetes bacterium GWF2_41_51]
---------------MA-----------------------------------------------------------------------RR--------------------K------------S-----------------------K-------LKGIEKCPTGI----RGLDEITQGGLPR----GRPTLVCGSAGCGKTLLAMEFVVRG-------------ITEYNEP-------------------------------------------------------GVFMA-FEENAQELAKNVESL-----------GMDV-NDL---VKKNKMA-VDYVH------I------------EKSEIEE--TGEYD-------------------------LEGLFVRLGSMIDQ---IGAKRVVLDTVEALFAGL-------PN-----EAILRAELRRLFRWLK-SKKVTAIITGEKG---E----S---T-LT-RH-GLEEYVSDCVIFLDHRI-------IN-QVATRRLRIVKYR-GSQHGTNEYPTMI-DET-GLSVLPIS-SL---------GLTYP-------VT------------------TSRVSTGIPKLDTMFA---GKGFYRG-SSILLSGTAGTGKSSIAAS----FANSVCEKGEKCLYFSF--------EESPPQIIRNMRSI--GIDLEKWE--------------KKGL------LKFHS-------------SRPTLFGLEAHLVTIHKLAEEF----KPHAVIVDPITSLTSIGE--------------------------------------------------------------TVE---------IKSMLTRVIDFLKNEK-VTGIFTSL-TA-AGN---------A------M---E-QSE----V-GISSLMDTWL-----LLRNTEI-E------GDRKRMLYILKSRGMAHSSKV----------------------------QQ-FMIT-NE-GIKL-LE------------------------------------------------------E----AK----------------------------------------------------------------------------------------------------------------------------------------------
>OHB50252.1 KaiC 1 [Planctomycetes bacterium GWF2_41_51]
---------------MA-----------------------------------------------------------------------NQ--------------------K------------S-----------------------K-------IKALEKCPTGI----GGLDEITNGGLPK----GRPTLICGSAGCGKTLLAMEFIVRG-------------ITEYNEP-------------------------------------------------------GIFMA-FEENADELAVNVASL-----------GMNV-KEL---VRQKKMA-VDYVH------I------------ERSEVEE--TGEYD-------------------------LEGLFVRLGSMIDG---IGAKRVVLDSVEALFAGL-------PN-----EAILRAELRRLFRWLK-TKGVTAIITGEKG---E----M---T-LT-RH-GLEEYVSDCVIFLDNRV-------IN-QVATRRLRIIKYR-GSQHGTNEYPTLI-DET-GLSVLPIS-AL---------GLIYP-------VS------------------NARISTGIPRLDTMFG---GKGYFRG-TSVFISGTAGSGKSSVAAA----FADSACSREEKCLYLSF--------EESPEQILRNMNSI--GINLSKWT--------------KKDL------LRFRS-------------VRPTLYGLETHLVSIHKLVDDF----KPRVVVVDPITNLNAIGE--------------------------------------------------------------TDE---------IKAMMTRLIDFLKNNQ-ITTIFTSL-TG-GGA---------A------S---E-QSE----V-GISSLMDTWL-----LLRNIET-D------GERNRLLYILKSRGMAHSNQV----------------------------RE-FILS-DN-GIQL-RN---------------VY-VGSG-M-VLT--------GS-------AR--L-V-QE----AK--------------DRSMELSDSQSSQRKQLELRQQQLAIDAQIASLKAQTEAIN--TEMKLIADNNRRKEAMIIQQKK------------EMSRLRNP--D----------------------------------------
>KJR99018.1 KaiC 1 [Desulfobulbaceae bacterium BRH_c16a]
---------------MP----------------------------------------------------M------------------TA--------------------K------------N-----------------------T-------IAPLEKCPTGI----RGLDDITKGGLPR----GRPTLVCGGTGCGKTLLALEFIVRG-------------ILEFDEP-------------------------------------------------------GVFMS-FEETAEELAKNVASL-----------GFDL-EGL---IRGKKLA-MDYVH------V------------ERSEIEE--TGEYD-------------------------LEGLFIRLNSMIQE---TGAKRVGIDSLEALFAGL-------PN-----EAILRAELRRLFRWLK-EREVTVVITGEKG---K----N---E-LT-RH-GLEEYVSDCVIFLDHRV-------KN-QVSTRLLRIVKYR-GSSHGTNEYPTMI-DEH-GLSVLPIS-SV---------GMDYS-------VT------------------TERVSSGVDRLDAMLE---GEGYYRG-SSVLSSGTAGTGKSSLAAA----FVNAACRRGERSLYFAF--------EEAPAQITRNMASI--GYDLDQCI--------------QKGQ------LRFHA-------------TRATAFGLEQHLGNIIKHVLEF----KPSVVVIDPITNLSAIGS--------------------------------------------------------------EEE---------IKGMMTRVIDFFKNQG-ITALFTSL-TE-GGG---------P------S---E-QTD----V-GVSSLMDTWI-----LLRNVETPA------GERNRLLFVLKSRGMAHSNQI----------------------------RE-FTLT-DQ-GIRL-SD---------------VY-VGTG-KTFLT--------GT-------AR--L-I-QQ----SE--------------DKARAIAELQESAHRQYELEQEQVQVKAQIEALQRKAGILA--EGIKTISSDDKARLEKAARDRS------------ELASARQT--D----------------------------------------
>OGR06378.1 KaiC 1 [Deltaproteobacteria bacterium RIFOXYD12_FULL_50_9]
---------------MK------------------------------KMNN-----------------TM------------------PP--------------------K------------K-----------------------I-------AATLQKCPTGI----RGLXXITRGGLPR----GRPTLVCGGTGCGKTLLALEFIVRG-------------IQEFDEP-------------------------------------------------------GVFMS-FEETPEELTQNVASL-----------GFDL-KGL---IRHKKLA-MDFVH------V------------ERSEIEE--TGDYN-------------------------LDGLFVRLNCMIEE---TGAKRVGIDSLEALFAGL-------RD-----EGILRAELRRLFRWLK-DKGVTTVITGEQG---E----N---E-LT-RH-GLEEYVSDCVIFLSHRL-------VN-RVSTRLLRIIKYR-GSAHGTNEYPTMI-DEH-GLSVLPIS-SL---------RFDYP-------VT------------------TERIPTGIDRLDAMLG---GKGYFSG-SSILISGNAGTGKSSLAAA----FADAACSRGARCLYVAF--------EEAPAQITRNMASV--GFDLEQWI--------------KKGF------LRFHA-------------VRATLCGLEQHLGSIIKCVNEF----RPTIVVVDPVTNLSAVGS--------------------------------------------------------------TEE---------IKAMLTQVIDYCKNQG-VTALFTSL-TE-GST---------A------I---E-QTD----V-GVSSLMDTWV-----LLRNVETPS------GERNRLLFVIKSRGMAHSNQV----------------------------RE-FVLS-DK-GLQL-ID---------------VY-VGEG-T-VLT--------GS-------AR--L-I-QE----AQ--------------DKARVEAQRREAARRRRELEQEKAQVVTRIEALQHKAAVLA--EDLAALARYDQSRLETATRDRA------------ELAGARQI--D----------------------------------------
>OGT01473.1 KaiC 1 [Gallionellales bacterium RIFCSPLOWO2_02_58_13] >OGT10799.1 KaiC 1 [Gallionellales bacterium RIFCSPLOWO2_12_FULL_59_22]
--------------------------------------------------------------------------------------------------------------------------------------------------------------MPKAPTGI----QGLDEITEGGLPK----GRPTLVCGNAGCGKTLLAMEFLVRG-------------ATQFDEP-------------------------------------------------------GVFMA-FEETAQDLTQNVASL-----------GFDL-NDL---VARKKLL-LDYVY------I------------ERSEIEE--TGEYD-------------------------LEGLFIRLGLAIDS---IGAKRVVLDTIESLFAGL-------PN-----PLILRAELRRLFRWLK-EKGVTAIITGERG---D----E---T-LT-RQ-GLEEYVSDCVIVLDHRV-------KE-QVSSRRLRVIKYR-GSIHGTNEYPFLI-DQD-GFSVLPVT-SL---------GLQHI-------AS------------------SERIPTGVARLDAMLG---GAGYYRG-SSVLVSGTAGTGKSSLAAL----FVDAACRRGERALYLAF--------EESPSQIMRNMRSI--GIDLEPWV--------------QKGL------LQFQA-------------SRPSLVGLEMHLTKIHKMINAF----KPQVVIVDPLNSFVAGGN--------------------------------------------------------------EIE---------VKSMLMRLVDYLKSNQ-ITGLFTSL-TS-SGG---------S------L---E-QSE----V-GISSLIDTWL-----LLRDIES-S------GERNRGFYVLKSRGMAHSNQI----------------------------RE-FLLT-DH-GVEL-RD---------------VY-VGAS-G-VLT--------GS-------LR--L-T-QE----AQ--------------EKAALMIRDQEVELRRIELERKRATLEAQIAVLRAEFAVQE--IASVKIIGQEKAEKAQLVQGRV------------DMGLSRQA--D-K--------------------------------------
>KXS32118.1 Circadian clock KaiC 1 domain protein [Candidatus Gallionella acididurans]
---------------MA-------------------------------KPK-----------------PK------------------PE--------------------S------------K-----------------------S-------IPQLLKAPTGI----QGLDEITGGGLPK----GRPTLVCGSAGCGKTLLAMEFLVRG-------------ATQFNEP-------------------------------------------------------GVFMA-FEETAKDLTQNVASL-----------GFDL-NDL---IARKKMV-LDFVY------I------------ERSEIEE--TGEYD-------------------------LEGLFIRLGLAIDS---IGAKRVVLDTIESLFAGL-------PN-----PLILRAELRRLFRWLK-DKGVTAIITGERG---D----E---T-LT-RQ-GLEEYVSDCVIVLDHRV-------SD-QASSRRLRVVKYR-GSTHGTNEYPFLI-DED-GISVLPVT-SL---------GLQHA-------VS------------------TERIPTGIARLDAMLG---GAGYYRG-SSVLISGTAGNGKSSLAAH----FVDAACRRGERALYFAF--------EESPSQIIRNMRSI--GINLEPWV--------------KKGL------LFFQA-------------TRPSFAGLEMQLTMMHKKVNTF----KPHVVVVDPLNGFVIGGN--------------------------------------------------------------EVE---------VKSMLMRLADFLKTNQ-VTSLFTSL-TS-GDK---------P------S---E-VTD----V-AMSALIDTWL-----ILRNIEI-G------GERNRALSILKSRGMAHSNQI----------------------------RE-CLLS-NH-GVEL-CE---------------VY-VGAG-G-VLT--------GS-------AR--L-A-QE----AL--------------EQAGKLTRKQETERRQLELESKRRALEEQINAMRAEFVVRE--TEALKIIGQEQAQEAQLLRERV------------EMGLSRKA--D-A--ATIK----------------QKKRSK----------
>OFY51238.1 KaiC 1 [Bacteroidetes bacterium GWF2_41_31]
---------------MK---------------------------------------------------KT------------------EH--------------------K------------T-----------------------F-------NNDLPKTPTGI----QGFDEITAGGLPK----GRPTLICGGAGCGKTLFGIEFLVRG-------------ATQFNEP-------------------------------------------------------GVFMS-FEETNEELTTNVASL-----------GFDL-NDL---VKNKKIA-LDHVH------I------------ERSEIEE--TGEYD-------------------------LEALFIRLGYAIDS---LGAKRVVLDTIESLFAGL-------PN-----QLILRAELRRLFRWLK-DKGVTAIITGERG---D----E---T-LT-RQ-GLEEYVSDCVIMLDHRV-------TE-QTSTRRLRVVKYR-GSTHGTNEYPFLI-DET-GFSVLPVT-SL---------GLEHI-------VS------------------NERISSGIKALDEMLE---GKGYYRG-STVLVSGTAGIGKTSIAAH----FAEAACKRGERVLYFCF--------EESPNQLMRNMLSI--GIKLEPWV--------------RKGL------LRFQA-------------IRPTLYGLEMHLAVTHKFVNEF----KPDIVILDPINTFVTGDK--------------------------------------------------------------EFE---------VKTLLMRIVDFLKVNQ-ITALFTSL-TS-SEC---------R------M---E-SSD----V-GISSLIDTWL-----LLRDIEL-N------GERNRGMYVLKSRGMANSNQI----------------------------RE-FVLT-NH-GVEL-RD---------------VY-IGAS-G-VLT--------GS-------AR--I-T-QE----AL--------------ENSKVLKRKHEIESKKREIARKRGDMESKIATMRADFASEE--SEAIKILEIEQEMIKRLEQDKM------------EMAKSRKA--K-T--GNIA----------------TKNV------------
>OFX38168.1 KaiC 1 [Bacteroidetes bacterium GWA2_40_15] >OFY06939.1 KaiC 1 [Bacteroidetes bacterium GWE2_41_25]
---------------MK---------------------------------------------------KA------------------EQ--------------------K------------N-----------------------I-------NKNLLKTQTGI----QGFDELTNGGLPA----GRPTLVCGGAGCGKTLFGMEFLVRG-------------ATQFNEP-------------------------------------------------------GVFMS-FEETNEELIKNVSSL-----------GFDL-EGL---IIQKKIA-LDHVH------I------------ERSEIEE--TGEYD-------------------------LEGLFIRLGYAIDS---IGAKRVVLDTIESLFAGL-------PN-----QLILRAELRRLFRWLK-EKEVTAIITGERG---D----E---T-LT-RQ-GLEEYVSDCVILLDHRV-------TE-QTSTRRLRVVKYR-GSIHGTNEYPFLI-DES-GFSVLPVT-SL---------GLKHI-------VS------------------NERISSGIPVLDNMLE---GKGYYRG-STVLVSGTSGVGKTSIAAH----FAEAACKRGERVLYFCF--------EESPNQLMRNMLSI--GIKLEPWV--------------RKGL------LQFQA-------------TRPTFYGLEMHLAVTHKAVNTF----KPDIVILDPINTFVIGDK--------------------------------------------------------------EFE---------VKTMLMRIVDFLKANL-ITALFTSL-TS-GES---------A------I---E-SSD----V-GISSLIDTWL-----LLRDIEL-N------GERNRGMYVLKSRGMANSNQI----------------------------RE-FILT-DH-GVEL-RE---------------VY-IGKR-G-VLT--------GS-------AR--I-A-QE----AF--------------ETAEVLTRKNDIERIKREIERKRKALEARISTLRADFESEE--SEAVKILETEKEMIKRLEQDKI------------EMAVSRQA--D-I--KKQR----------------RT--------------
>OFX80512.1 KaiC 1 [Bacteroidetes bacterium GWE2_40_15] >OFY26530.1 KaiC 1 [Bacteroidetes bacterium GWF2_41_61] >OFY89112.1 KaiC 1 [Bacteroidetes bacterium RIFOXYA12_FULL_40_10]
---------------MK---------------------------------------------------KL------------------NH--------------------E------------L-----------------------S-------LKKLPKTPTGI----QGFDEITGGGLPK----GRPILVCGGAGCGKTLFAIEFLVRG-------------ATEFNEP-------------------------------------------------------GVFMS-FEETNEELTVNVASL-----------GFDL-EDL---IRRKKLI-LDHVH------I------------ERSEIEE--TGEYD-------------------------LEALFIRLGYAIDS---IGAKRVVLDTIESLFAGL-------PN-----QLILRAELRRLFRWLK-DKGVTAIITGEKG---D----E---K-LT-RQ-GLEEYVSDCVIMLDHRV-------NE-QTSTRRLRIVKYR-GSIHGTNEYPFLI-DET-GFSVLPVT-SL---------GLKHI-------VS------------------NERVSSGILALDKMLE---GKGYYRG-STVLVSGTAGVGKTSIAAH----FAEAACKRGERVLYFCF--------EESPNQLIRNMLSI--GIDLEPWV--------------EKGV------LLFHA-------------TRPTLYGLEMHLAVTHKAVNAF----KPDIVILDPINTFVISDK--------------------------------------------------------------EFE---------IKTMLMRIVDFLKASQ-ITALFTSL-TS-SEG---------S------L---E-SSE----A-GISSLIDTWI-----LLRDIEL-S------GERNRGMYVLKSRGMANSNQI----------------------------RE-FMLT-DH-GVEL-RE---------------AY-IGSK-G-VLT--------GS-------AR--I-A-QE----AK--------------ESAELLIRKKDIERKKREIEQKRNTLNAQVSALHFKFESEE--SEAIKMIEIEQDQIKRLNQDKL------------EMAESRHA--D-S--ENIK----------------SINAKKTK--------
>OGF14412.1 KaiC 1 [Candidatus Eisenbacteria bacterium RBG_16_71_46] >OGF25436.1 KaiC 1 [Candidatus Eisenbacteria bacterium RBG_19FT_COMBO_70_11]
---------------MS----------------------------------------------------K------------------TQ--------------------V------------S-----------------------H-------NRSLPKATTGI----AGLDEVTGGGLPR----GRPTLVSGRAGCGKTLFAVEFLVRG-------------ATQLGEP-------------------------------------------------------GVFLA-FEETAEELAQNVRSL-----------GFDL-EDL---VARKKLL-IDYVH------V------------ERSEIEE--TGEYD-------------------------LEGLFIRLGQAIDS---IGAKRVVLDTIESLFGGF-------AN-----SAVLRSELRRLFRWLK-DKKVTAVITGERG---D----G---T-LT-RH-GLEEYVSDCVIVLDHRV-------TE-QLSTRRLRIVKYR-GTVHGTNEYPFLI-DED-GISVLPIT-SL---------GLRHE-------AS------------------EERISTGVPRLDAMLG---GAGLYRG-SSVLISGTAGTGKTSLAAH----FADATCRRNERCLYFAF--------EESESQLVRNMRSI--GLDLMPWL--------------KKGV------LRLHA-------------TRPTAYGLETHLAALHKLVSEF----EPRAVVVDPITNFLKSGT--------------------------------------------------------------QAE---------AESMLVRLIDFLKARQ-TTALFASL-TY-GGS---------V------Q---E-QSE----V-GISSVIDTWL-----LLRDIEL-G------GERNRAMYILKSRGMAHSNQI----------------------------RE-FLLT-NH-GVEL-RD---------------VY-VGPE-G-VLT--------GS-------MR--M-A-QE----AR--------------EQAASLSRQEEIERRQRHLEHKRRALDAGITLQRAQFAAEE--EELKLIIAQDRAAAGRLAEGRQ------------KLARSRKA--D-E--PAGV----------------ARNGARRMAIRGGRK-
>OOO01299.1 Circadian clock protein kinase KaiC [Chromatiales bacterium USCg_Taylor]
---------------MS--------------------------------KA-----------------AI------------------NH--------------------N------------S-----------------------K-------SRSLPKAATGI----QGLDEVTGGGLPR----GRPTLVCGSAGAGKTLLAVEFLVRG-------------ATEFGEP-------------------------------------------------------GVFLA-FEETAEELAQNVRSL-----------GFDL-DEL---AAQNKLL-VDYVH------I------------ERSEIEE--TGEYD-------------------------LEGLFIRLGHAIDS---IGAKRVVLDTIEALFGGL-------SN-----AAVLRSELRRLFRWLK-DKGVTAVITGERG---D----G---T-LT-RQ-GLEEYVSDCVIVLDHRV-------TE-QLSTRRLRIVKYR-GTTHGTNEYPFLI-DEN-GIFVLPVT-SP---------GLQQE-------AS------------------DERISTGVPRLDAMLG---GAGVYRG-SSALITGTAGTGKTSLAAH----FAAAAS---------AA--------CTSPSRSRRANWSA--TCAPSAW---------------------------------------------------------------------------------------------------------------------------------------------------------------------------------------------------------------------------------------TW----------------------------------------------------------------------RP---------------------------------------G-----------------------------------------------------------------------------------------------------------------------------------------------------------------------------------
>WP_021166754.1 MULTISPECIES: circadian clock protein KaiC [Sporomusa] >EQB28604.1 KaiClike protein 1 [Sporomusa ovata DSM 2662] >CQR74936.1 Circadian clock protein KaiC [Sporomusa sp. An4]
---------------MA----------------------------------------------------S------------------NS--------------------S------------N-----------------------E-------PAILQKCPSGI----EGLDEITCGGLPL----GRASLVCGSAGCGKTMLSMQFLVNG-------------ALQYNEP-------------------------------------------------------GVFVS-FEETEAELIQNFASL-----------GIDL-DDL---CSKKKIM-MDYVY------I------------DKDQIEE--TGDYD-------------------------LEGLFLRLDYAINS---IGAKRVVLDTIEALFSGL-------SN-----TKILRAELRRLFRWLK-DKGVTSIITGEQG---S----G---T-LT-RH-GIEEYVSDCVILLDHKV-------FK-QISTRRVRIVKYR-GSAHGTNEYPFLI-DEQ-GISIMPIT-SI---------GLKSE-------AL------------------NSRVSTGIPRLNTMLG---GEGFYVG-STVLISGTAGTGKTSVAAH----IVDAACHRGERCLYFAF--------EESQSQIIRNMRSI--GVDLDQWI--------------SENL------LRLYA-------------WRPTNIGLEMHLLSMHKKIAEY----TPAIVVIDPITNLTEIAN--------------------------------------------------------------ETD---------VKVMLMRLMDFLKMKN-ITTILLDL-S--DTT---------K------L---E-ATG----V-GISSLVDTWI-----TLRDMEL-N------GERNRGLHIIKSRGMAHSNQI----------------------------RE-FVLT-DK-GILL-NE---------------ER-I----------------------------------------------------------------------------------------------------------------------------------------------------------------------------------------
>KFN39917.1 KaiC 1 [Smithella sp. F21]
---------------MV-----------------------------------------------------------------------KR--------------------K------------H-----------------------D-------AVVLEKCPTGI----KGLDEITKGGLPK----GRPTLLCGSAGCGKTLFSMEFLMRG-------------AMEYGEP-------------------------------------------------------GVFMT-FEETPDDLAKNFMSL-----------GFDL-NNM---VSRGLIA-TDHVY------I------------ERSEIEE--TGEYD-------------------------LEGLFIRLGNAIDS---VGAKRVVLDTIEALFSGL-------SN-----AGIIRAELRRLFHWLK-ERGVTAIVTGESG---D----K---T-LT-RY-GLEEYVADCVILLDFRI-------EE-QISTRRLRIVKYR-GSSHGSDEYPFLI-DES-GLSILPIT-SL---------GLDYP-------VS------------------KDRIATGVPKLDAMFE---GKGFYRG-STILVSGTAGTGKTSMAAT----FADTACRRGERCLYFAF--------EESPSQIIRNMGSI--GIDLARWV--------------KKGL------LKFHS-------------ARPSLYGLEMHLVTFHKVIDAF----KPQVFVVDPISNLSAAGT--------------------------------------------------------------QSE---------VKSILTRLIDHLKMKN-ITTYLTDL-NH-FGS---------S------L---E-HTS----E-EISSLIDTWL-----LLRDIEL-K------GERNRGLYILKSRGMAHSNQI----------------------------QE-FLLT-NK-GIDL-ID---------------IY-TGSG-E-VLT--------GS-------AR--A-A-QE----AG--------------EKASELASRREAERRLREQERKRNALETKIAALRAEFDVET--LEVQLMAEEEQKRQTVLAEDRL------------DMAKLRKG--K-P--SAPR----------------ALRSKKKTKG-----V
>WP_012648639.1 circadian clock protein KaiC [Geobacter daltonii] >ACM21911.1 circadian clock kinase KaiC [Geobacter daltonii FRC32]
---------------MK----------------------------------------------------------------------------------------------------------V-----------------------K-------NEVLLKCPTGI----RGLDEITGGGLPQ----GRPTLVCGGTGCGKTLFAMEFLLRG-------------ALHHDEP-------------------------------------------------------GVFMS-FEEKPDELVQNYASL-----------GFNL-KDL---LARHLLA-LDYVH------I------------ERSEIEE--TGEYD-------------------------LEGLFIRLGHAIDS---VGAKRVVLDTVEALFSGF-------SS-----ESILRAELRRLFRFLK-AKGVTAIVTGEQG---E----R---T-LT-RY-GLEEYVADCVIFLNHTV-------VE-QVATRRLRIIKYR-GSSHGTNEYPFLI-DEQ-GFSVMPIT-SL---------GLDHR-------AS------------------TERVSTGIPRLDTMLG---GKGYYRG-SSILVTGTAGTGKSSMAAH----FVNAACRRGERCLYFAF--------EESQSQILRNMRSI--GLDLEQWV--------------EKGL------LRFHT-------------TRPTIYGLEMHLVTMHKAVEGF----SPAIVVIDPISNLVTTAT--------------------------------------------------------------ESE---------VKSMLCRLVDYLKLKQ-ITAFCTDL-TT-TSA---------S------L---E-RTE----V-GISSLMDAWL-----LLQNIES-S------GERNRGLYILKARGIAHSNQV----------------------------RE-FLLT-DQ-GVNL-RD---------------VY-VGQG-G-VLT--------GA-------AR--I-A-QE----AK--------------DRASAIDRRQETERKQRELERRKKIVEAQIASLQEEFEIEQ--EELQRIVTHEKLNDEALMRESL------------ELAKARQA--D-S--VASS----------------AINRKSSKGE--GTQ-
>WP_052031929.1 KaiC 1 [Rhodopirellula maiorica]
---------------MNVE----------------------------DERS-----------------NT------------------AI--------------------T------------G-----------------------D-------SNSLPKVLTGI----PGFDEVTSGGLPA----GRPTLVCGSAGCGKSLFGMEFLVRG-------------ATEFGDP-------------------------------------------------------GVFVS-FEETEQELIANVSSL-----------GFNL-PEL---IQNKKLA-IDYVR------V------------ERSEIEE--NGEYD-------------------------LEGLFIRLGYAIDS---LGAKRIVLDTIETLFSGL-------SN-----LAIVRSELRRLFRWLK-EKGVTAVVTGERG---D----G---Q-LT-RQ-GLEEYVSDCVVMLDHRI-------ND-QVSTRRLRIVKYR-GTPHGTDEYPFLI-DED-GFVVMPLS-SI---------SLNHT-------VS------------------AERISSGVEAVDQMLG---GKGFYRG-SSVLVSGTAGSGKSSLAAH----LTHAACLRDERVLYIAM--------EESPDQIIRNMRSI--GLDLARFA--------------SNGL------LRLHA-------------IRATSSGIEQHLVHFYKLVRRF----QPSVVVVDPISSMERGGT--------------------------------------------------------------FFD---------ANSMVTRLIDFLKTQG-ATAFLTNL-TS-GDA---------A------L---E-QTS----L-DISSLVDTWL-----LLRDVES-D------FERHRVLYVLKSRGMAHSRRL----------------------------RP-FQIT-DH-GIVL-SD---------------VT-SKSE-------------------------------------------------------------------------------------------------------------------------------------------------------------------------------------
>OGW24911.1 KaiC 1 [Nitrospirae bacterium GWC2_42_7]
---------------MT--------------------------------KT-----------------KG------------------NT--------------------H------------L-----------------------S-------GATLIKSPTGI----TGLDEVTGGGLPK----GRPTLIAGSAGSGKTVFAMEFLVNG-------------VTKFNET-------------------------------------------------------GVFVS-FEEPVEDLTKNFASL-----------GYNL-NRF---SDNKKMI-IDYIH------I------------ERSEIEV--TGEYD-------------------------LEGLFVRLGHMVDS---IGAKRIVLDTIESLFGAL-------PN-----EGILRAEIRRLFRWLK-LKGLTAIITGEKG---D----G---M-IT-RH-GLEEYVSDCVIFLDHLV-------FE-QVATRRLRIIKYR-GSSHGTNEYPFLI-DKT-GISVLPVT-SL---------ELIHK-------AT------------------SERISTGIPRLDTMFE---GKGYYRG-SSILVSGTAGTGKSSVAAK----FAESACQRGERCLYLAF--------EESESQIIRNMRSI--GINLEPWV--------------KKGL------LKFHA-------------SRPTFCGLEMHLVQIHNLVSSF----NPSVVIFDPITTMMSIGS--------------------------------------------------------------DNT---------VKSMLTRLLDYLKMKKLVTTLFTNL-SH-NED----------------L---E-KTT----M-AVSSLMDTWI-----LLRDIEI-G------GERNRGLYVLKARGIGHSNQI----------------------------RE-FLLT-KE-GIDV-RD---------------VY-LGQD-K-VLT--------GS-------AR--L-A-QE----AE--------------EKAEGLIRRQETQWKQRELERKRETIESQIKVLRSQYESEE--EELRISIHQAKLIEETISRATR------------EMAKSRKA--D-V--IKPA----------------KRK-------------
>WP_007222749.1 circadian clock protein KaiC [Candidatus Jettenia caeni] >GAB63664.1 conserved hypothetical protein [Candidatus Jettenia caeni]
---------------MV----------------------------------------------------K------------------TK--------------------K------------H-----------------------L-------TSKLEKSPTGI----QGFDEITEGGVPK----GRPTLICGGPGCGKTLFAMEFLVRG-------------ATMFHEP-------------------------------------------------------GIFVA-FEENSEELTQNVSSL-----------GFHL-EEL---SARKKII-LDYIY------I------------DRSEIEV--TGEYD-------------------------LEGLFVRLGYLIDS---IGAKRVVLDTLESLFANL-------PN-----EAILRAELRRLFRWLK-EKGVTAVITAERG---D----R---S-LT-RY-GLEEYVSDCVVLLEHIV-------IE-QVATRRLRIVKYR-GSSHGTNEYPFLI-DRT-GISVLPIT-SL---------ELKHT-------VT------------------SERISTGIERLDVMLE---GRGYYAG-SSILVSGTAGTGKTSIAAH----FANSVSKNGQKCLYLAF--------EESENQIIRNMHSI--GLNLGQWV--------------NKGL------LQFHA-------------TRPTFYGIEMHLVKIHDVIQAF----NPDVVIFDPITNLITIGG--------------------------------------------------------------AKE---------VKSMLTRLIDFLKEKR-ITILMTNL-SH-QGT----------------P---E-ETE----I-GISSLVDTWI-----LLQDIEM-N------GERNRGMYILKSRGMAHSNQV----------------------------RE-FLLT-PE-GIKL-QD---------------VY-IGEG-Q-VFM--------GS-------SR--L-N-QE----AR--------------DRANALLRKQEIERKQRDLERKRELVESQIAALHAQFQTEE--EELKMAIEQEKTREDIFLRDRK------------QLLKMRKG--D-I--EAVP----------------LNQKGKKE--------
>OGV47358.1 KaiC 1 [Lentisphaerae bacterium GWF2_57_35]
---------------MN---------------------------------K-----------------KT------------------TN--------------------S------------R-----------------------T-------TESIPKTLSGI----QGLDEITHGGLPT----GRPTLICGSAGCGKTLLAMEFLMRG-------------ATQYGEP-------------------------------------------------------GVFMA-FEENEQDLILNMRSL-----------GFDL-KKL---IAQKKIL-LDYIH------I------------DRQEIEE--TGEYD-------------------------LEGLFIRLDYAIKS---IGAKRVVLDTIEALFAGL-------PN-----EMILRAELRRLFRWLK-DRGMTAIITGESG---D----K---T-LT-RH-GLEEYVADCVMTLDHRV-------QN-QMSTRRLRVVKYR-GTVHGTNEYPFLI-GEA-GISVLPVT-SL---------GLNHE-------AS------------------VQRISSGIPKLDEMLA---GKGYYRG-SSVLVSGSPGVGKSSIAAH----FIDAACRRGERCQLFAY--------EESSDQIMRNMRSI--GIDLAPWI--------------EKGL------LQIHA-------------VRPTLCGIESHLVSMHHKIGAF----KPSVVVVDPISSLSITQD--------------------------------------------------------------EAE---------LKPTLMRLIDFLKMQK-ITALFTSL-VS-GGM---------N------L---E-DSQ----V-GVSSLMDTWL-----LLRNAET-N------GERNRTFYVLKSRGTAHSNQI----------------------------RE-FVIT-NK-GVDL-QE---------------IY-LGAD-K-TLT--------GS-------AR--A-T-QE----AN--------------EALAEQRLQREHQRRLQQLDRKRTTIAAQIIALEAEMKSDE--EEMKSFAMQEELRQKTLSNERR------------TMSRLRGQ-------------------------------------------
>WP_056467678.1 KaiC 1 [Rhizobacter sp. Root404] >KQW35959.1 KaiC 1 [Rhizobacter sp. Root404]
---------------MA------------------------------KPTK-----------------NK------------------TA--------------------A------------A-----------------------A-------PAGLAKSPTGI----TGLDEITGGGLPR----GRPTLVCGAAGCGKTMLAAEFLVRG-------------AMQFDEP-------------------------------------------------------GVFMM-FEETADELAANVASI-----------GWDL-GKL---ERQKKIA-IDFVR------V------------ERSEIEE--TGEYD-------------------------LEGLFIRLGHAIDT---IGAKRVVLDTVEALFAGV-------PN-----HAILRAELRRLFRWLK-DKGVTAVITAERG---E----N---T-FT-RY-GLEEYVADCVILLDHRI-------HD-QVSTRRLRVVKYR-GSPHGTNEYPFLI-GQY-GISVLPIT-SL---------TLQHA-------AP------------------RERMPTGITGLDQMLG---GAGVFRG-SSVLVSGAPGTGKSSLAAS----FVNAACSRGERALLFAY--------EESQSQLLRNMESI--GLDLRRWV--------------SKGL------LRIES-------------TRPTLHGLEQHLVHMYDLVNAF----KPAVVAVDPISNLTSQAD--------------------------------------------------------------DGG---------LKLTLMRLIDFLKTSN-TTALFTSL-TA-DSG-------NVA------L---A-SSE----V-GVSSLMDTWL-----LLANIAL-N------GERTRTLQVLKSRGMPHSNQV----------------------------RE-FVFS-DH-GVDL-VD---------------VY-LFGD-Q-VLT--------GT-------AR--I-A-HE----AH--------------LSAANDLRGRDHERRLRDLANRRKALDAQIAAMLLEADERA--GEVEFAIAREKFEAESSTSRAR------------DIAAARGK--T-E--ATNG----------------RRKG------------
>WP_076200260.1 KaiC 1 [Rhodoferax sp. DCY110] >APW38381.1 KaiC 1 [Rhodoferax sp. DCY110]
---------------MA------------------------------LRQR-----------------KA------------------SP--------------------S------------T-----------------------S-------GAQLRKSPTGI----LGLDEITDGGLPA----GRPTLVCGAAGCGKTMLAAEFLVRG-------------AQDFGEP-------------------------------------------------------GVFMM-FEETAAELAENMLSL-----------GFDL-EKL---QRQKKIA-LDFVR------V------------ERSEIEE--TGEYD-------------------------LEGLFIRLGYAIDS---IKAKRVALDTIEALFAGV-------TN-----HAILRAELRRLFRWLK-DRGVTAVITGERG---E----S---S-FT-RY-GLEEYVADCVILLDHRI-------VN-QVSTRRLRVVKYR-GSAHGTNEYPFLI-GAR-GISVLPIT-SL---------ALNHA-------AS------------------RQRVATGIQGLDEMLG---GLGVFQG-SSVLVSGSPGTGKSSIAAS----FVDAACARGERAILFAY--------EESESQLLRNMQSI--GIRLERWV--------------RKGL------LKIES-------------TRPTLHGLEQHLVHMYNLVSEF----APSVVAVDPISNLTEHTE--------------------------------------------------------------DAG---------LKLTLMRLIDFLKTKG-TTALFTSL-TS-DSA---------A------A---A-SSE----V-GVSSLMDSWL-----WLNNVAF-N------GERTRTLQVLKSRGMAHSNQV----------------------------RE-FVFS-DR-GVDL-ID---------------VY-MFGD-Q-VLT--------GT-------AR--Q-S-HE----AQ--------------LQASTELRGRDHARRLRDLANRRKALDAQIAALTLEAEERA--GEVEFAIAREQMEAEGAQTRAR------------SMSAARSA--T-S--NPRS-----------------------RG-------
>WP_007857157.1 circadian clock protein KaiC [Acidovorax sp. CF316] >EJE50978.1 RecAsuperfamily ATPase possibly involved in signal transduction [Acidovorax sp. CF316]
---------------MAA-----------------------------TRTK-----------------QK------------------AP--------------------P------------T-----------------------T-------PAGIAKSPTGI----SGLDEITEGGLPA----GRPTLVCGAAGCGKTMLAAEFLVRG-------------ATEYDEP-------------------------------------------------------GVFMM-FEESADELAENMRSL-----------GFDL-EKL---QRQKKLA-LDFVR------V------------ERSEIEE--TGEYD-------------------------LEGLFIRLGYAIDS---IGAKRVVLDTVEALFAGV-------PN-----HAILRSELRRLFRWLK-DKGVTAIITAERG---D----S---A-FT-RY-GLEEYVADCVILLDHRI-------AE-QVSTRRLRVVKYR-GSAHGTNEYPFLI-GRT-GLSVLPIT-SL---------ALNHQ-------AS------------------RERVSTGIAGLDDMLG---GRGVYRG-SSLLVSGAPGTGKSSIAAS----FANAACARGEKAVLFAY--------EESESQLLRNMESI--GLNLRRWV--------------DKGL------LRIES-------------TRPTLQGLEQHLVHMYDLVREF----APSVVVVDPISNLTSQGD--------------------------------------------------------------DAG---------LKITLMRLIDFLKTQG-TTALFTSL-TA-DAA-------NTP------L---A-TSE----V-GVSSLMDSWL-----LLANVAV-N------GERTRTLQVLKSRGMPHSNQV----------------------------RE-FVFS-DT-GVDL-VD---------------VY-LFGD-Q-VLT--------GT-------AR--I-A-HE----AQ--------------LLATNDLRGRDHARRLRDLANRRKTLDAQIAALNAQALERA--GEVEFEIEREQLEAQGVQDRAR------------SIAARRGT--S-G--SAAS----------------KPAARKG---------
>WP_056813652.1 MULTISPECIES: KaiC 1 [Rhizobacter] >KQU76920.1 KaiC 1 [Rhizobacter sp. Root29] >KQV97441.1 KaiC 1 [Rhizobacter sp. Root1238] >KRB10112.1 KaiC 1 [Rhizobacter sp. Root16D2]
---------------MK-----------------------------------------------------------------------TT--------------------A------------S-----------------------L-------DRLLPKAPTGI----AGLDDITEGGLPR----GRPTLVCGAAGCGKTMLAAEFLVNG-------------AQQYGEP-------------------------------------------------------GVFMT-FEESADDLVANMRSL-----------GHDL-DAL---QAAGKLV-VDQVK------I------------ERSEIEE--TGEYD-------------------------LEGLFIRLDHAIRR---VGAKRVVLDTIEALFAGL-------PN-----EALLRAELRRLFHWLK-DRGMTAVITGERG---E----N---T-LT-RY-GLEEYVADCVLLLDHRI-------VD-QVSTRRLRIVKYR-GSAHGTNEYPFLI-GSN-GLSVLPIT-SL---------RLDHL-------AS------------------DERVPTGVRGLDGMLG---GHGVFRG-TSVLVSGTAGTGKSSISAS----FIDAVCARGEKAVLFAY--------EESETQLMRNMKSI--GIDLGRWR--------------DKGL------LQIHA-------------SRPSLHGLEQHLVAMYDIVTTM----QPDAVVIDPISNLELRHR--------------------------------------------------------------DSS---------LQATLIRLVDFLKQRG-VTSLYTTL-TH-GQA-------TDE------L---D-TSG----I-GISSLMDTWV-----ALSNQQY-N------GERTRIMQVVKSRGMPHSNQA----------------------------RE-FVIG-DH-GVDL-VD---------------VY-VADQ-R-VLT--------GS-------SR--K-L-RA----AQ--------------EQRA----------------------------------------------------------------------------------------------------------------------------
>WP_069040351.1 KaiC 1 [Methyloversatilis sp. RAC08]
---------------MTE-----------------------------PTTL-----------------KT------------------IA--------------------L------------S-----------------------R-------GGNLPKCPTGI----VGLDEITDGGLPA----GRPTLICGSAGSGKTMLAMEFLVRG-------------ATQYGEP-------------------------------------------------------GVFMM-FEENVAELTANVRSL-----------GFDL-EKL---TAQKKLV-LDHVH------V------------ERSEIEE--TGEYD-------------------------LEGLFIRLGHAVKS---IGAKRVVLDTVEALFSGL-------PN-----HAILRAELRRLFRWLK-DHGLTAVITGERG---D----Q---S-LT-RY-GLEEYVADCVIILDQRI-------HE-QISTRRLRVLKYR-GSAHGTNEYPFLI-GER-GLSVLPIT-SL---------RLDHE-------VS------------------AKRIPTGIARLDEMLG---GQGVFRG-SSILVSGSSGTGKSSVGAR----FAEAACRRGERVLLFAY--------EESSAQIVRNMGSI--GIDLGPWV--------------KKGL------LQIHS-------------SRPTLQGLEQHLVMMHDAVSSF----HPNVVVVDPISNLSLDQD--------------------------------------------------------------TAA---------VKPTLMRLIDFLKQQQ-ITTLFTSL-TT-GGG--------DT------T---E-NSQ----L-QVSSLMDTWL-----LLRNVEF-N------GERNRTIYVLKSRGMAHSNQV----------------------------RE-FVLS-DK-GIEL-VD---------------VY-LGAE-R-VLT--------GT-------AR--V-A-QE----EL--------------ERTAAALREEDHQRKLSQLASRQKAIEAQIAALRCEAEVES--AEVAFSLARETLHQRTAQQNTD------------VMTYLRGA--D-K--TGGG----------------GKKGKR----------
>WP_006274275.1 circadian clock protein KaiC [Asticcacaulis biprosthecium] >EGF90471.1 circadian clock protein kinase kaiC [Asticcacaulis biprosthecum C19]
---------------MK----------------------------------------------------K------------------KL--------------------S------------E-----------------------G-------LSALVKAATGI----DGLDEITGGGLPT----GRPTLVCGSAGCGKTMLAMEFLVRG-------------ATEFDEP-------------------------------------------------------GVFMM-FEENAAELTANVRSL-----------GFDL-EGL---ISEKKIV-LDYVH------I------------ERSEIEE--TGEYD-------------------------LEGLFIRLGHAIDS---IGAKRVVLDTIEALFAGL-------PN-----QAVLRAELRRLFRWLK-DRGMTAVITGEKG---D---GN---A-IT-RY-GLEEYVADCVIILDQRI-------RE-QVSTRRLRVLKYR-GTAHGMNEYPFLI-SPH-GFSVLPIT-SL---------LLEHG-------VS------------------TKRVPTGIERLDEMLG---GQGVFQG-SSVLVSGSSGTGKSSIAAK----FIETACKRGERALFFAY--------EESAAQIVRNMRSV--DIDLQPWI--------------DRGL------LQIHS-------------SRPTLQGLEQHLVLMHDAVQSF----RPTVVVVDPISNLTLADD--------------------------------------------------------------DSE---------VKPTLMRLIDFLKKEQ-ITAVFTSL-IT-SGD------AVSA------P---E-DTL----L-GVSSLMDTWL-----LLRNVEF-T------GERNRTIFVRKSRGMAHSNQV----------------------------RE-FILS-DR-GIDL-VD---------------VY-LGGD-R-VLT--------GS-------AR--V-A-QE----AQ--------------ERDAATLRGEDHERKLRQLDSKRKAIEAQIAALQAEAEADS--EEVHFAIAQELLQQKATHRNAD------------AMKHQRSG--S-T--EQLE----------------DVVETTA---------
>WP_075080589.1 KaiC 1 [Terrimicrobium sacchariphilum] >GAT32689.1 circadian clock protein KaiC [Terrimicrobium sacchariphilum]
---------------MA-----------------------------------------------------------------------KV--------------------K------------K-----------------------S-------LPVLKKAPTGI----DGFDQITNGGVPQ----GRPTLVCGSAGCGKSLFAVEFLIRG-------------ATEFGEP-------------------------------------------------------GVLMT-FEETADDIRKNVASL-----------GFDV-DKL---IAEKKLV-IDHVK------V------------DRAEIEE--NGEYD-------------------------LEGLFIRLGYAIQS---IGAKRVVLDTIETLFSGL-------SN-----QAVLRSELRRLFYWLK-EKGMTTVITGERG---E----G---Q-LT-RQ-GLEEYVSDCVILLDHRV-------IG-QISTRRLRVVKYR-GTTHGTNEYPFLI-DEE-GISVLPIT-AS---------GLDYE-------VS------------------NERISSGVDGLDEMLG---GGGYYRG-STVLLSGTAGTGKSSVAAQ----LARATCARGERCLYFSF--------EESPAQIQRNMRSI--GVDLAPYV--------------KKGT------LEFHS-------------TRPTVFGLEMHLVRMHKLIEDF----QPDVVVIDPVSNMQNAGT--------------------------------------------------------------LEE---------STNMLIRMVDYLRKNN-ILGFMVSL-SG-GGK---------A------L---E-ATE----E-GLSSIVDTWL-----LLRDVET-N------GERNRLLYILKSRGMAHSNQV----------------------------RE-FLIT-TQ-GLKL-VE---------------AY-LGDE-G-VLT--------GS-------AR--V-A-QE----AR--------------NAKDLRKTEDEIARKKLAYEHRRRAAEAQIEALRAGLMAEE--EEFKRAVEAEEARLQKISSDRE------------AMSRSRGL--A-S--ESTA----------------PKRRR-----------
>WP_078812142.1 KaiC 1 [Prosthecobacter debontii] >SKA82692.1 circadian clock protein KaiC [Prosthecobacter debontii]
---------------MA----------------------------------------------------K------------------SR--------------------A------------K-----------------------L-------LPRLEKAPTGI----TGFDQITEGGLPK----GRPTLICGSAGCGKSLFATEFLIRG-------------ALAYNEP-------------------------------------------------------GVLMT-FEETADDIRKNVASL-----------GFDI-DEL---VAQKKLI-IDHVH------V------------ERNEIEE--NGEYD-------------------------LEGLFIRLGYAIDS---IGAKRVMLDTIETLFSGL-------TN-----QAILRSELRRLFGWLK-DKGMSTVITGERG---D----G---T-LT-RQ-GLEEYVSDCVVLLDHRV-------HG-QISTRRLRVVKYR-GSMHGTNEYPFLI-DDK-GISVLPIT-NS---------AMDYD-------VS------------------NERVSSGIPALDTMLD---GQGYYRG-STILLSGTAGTGKSSVCAH----LAHETCKRGERCLYFSF--------EESPAQILRNMKSI--GINLAPYL--------------KSGL------LEIHS-------------ARPTVHGLEMHLVRMHKMIEEM----KPQTVIVDPVSNLRNAGT--------------------------------------------------------------GEE---------STTMLSRLIEYLRTNH-ITAFLATL-TT-PGG---------S------L---E-HTD----E-GLSSIVDTWL-----LLRDIEI-G------GERNRLMYVLKSRGMAHSNQV----------------------------RE-FVIT-KK-GISL-VP---------------VY-LGQG-G-VLT--------GS-------AR--L-S-QE----AK--------------EKEEEQTLQNELGRKRRALLHRRKTLEAQIATLQAEMLGEE--EEFERLAGYEADRSKQLLKNRL------------QMETSRVG--A-Q--KVQS----------------SA-------------L
>WP_006983184.1 KaiC 1 [Chthoniobacter flavus] >EDY16584.1 putative circadian clock protein, KaiC [Chthoniobacter flavus Ellin428]
---------------MKPSM--------HAKR---------------PPAV-----------------SR------------------SK--------------------P------------R-----------------------P-------LAQLKKAPTGI----AGFDEVTLGGVPE----GRPTLVCGSAGCGKSLFGVEFLIRG-------------AVQYGEP-------------------------------------------------------GVLMT-FEETEDDIRKNVASL-----------GFDV-EKL---IAQKKLY-IDFVR------V------------DRAEIDE--NGEYD-------------------------LEGIFVRLAHAIHT---VGAKRVMLDTIETLFSGF-------SN-----QAILRSELRRLFGWLK-DRNLTTVITGERG---D----G---S-LT-RQ-GLEEYVSDCVILLDHRV-------TG-QISTRRMRVVKYR-GSTHGTNEYPFLI-DEQ-GISVLPIT-AS---------GMDYP-------VS------------------NARISSGIAELDDMLD---GKGYFRG-STVMVTGTAGTGKSSVAAH----LAEAACQRGERCMYFSF--------EESPAQIVRNMRSV--GIHLQPHV--------------DRHL------LQFHS-------------ARPTMHGLEMHLVKMHKMIEAF----QPKVVIVDPISNLQSAGS--------------------------------------------------------------LDD---------STSMLVRLIDFLRKKQ-ITAFFVSL-AS-AGS--------AS------T---E-MTD----E-GMSSLVDTWL-----LVRDIEL-G------GERNRALYVLKSRGMAHSNQV----------------------------RE-FLIT-SR-GIRL-RP----------------------------------------------R--V-S-WA----LR--------------GAHGFGAAQPGGTRRGGDSDGQGR-VGAQANGARTPPQG------------------------------------------------D----------------------------------------
>OEU42677.1 KaiC 1 [Methanosarcina sp. Ant1]
---------------MI---------------------------------E-----------------RT------------------ST--------------------T------------L-----------------------K-------EKSLEKSPTGI----NGLDDITDGGLPK----GRPALVCGSAGSGKTLLAMEFLVKG-------------AKQYDEP-------------------------------------------------------GVFMA-FEETEEELAKNFASM-----------GFDL-DDL---VANNKLI-VDYVY------I------------DKSEIEE--TGEYD-------------------------LEGLFIRLGLAIDS---IGAKRVVLDTLEVLFSGF-------QN-----VAILRSELRRLFRWLK-NKGVTAIVTGERG---E----S---S-LT-RY-GLEEYVADCVILLDNRM-------EE-QIATRRLRIIKYR-GSRHGTNEYPFLI-EED-GISVLPIT-SL---------GLEHE-------VS------------------AERISTGIERLDTMLG---GQGYYRG-TTVLISGTPGIGKTSFAAE----FAKAACERGERCLYFAF--------EESPSQIIRNMRSI--DIDFQPYI--------------DTGL------MQISA-------------SRPMAYGLEMHLIAMRRLIDRF----EPAIVIADPISNLTNVGT--------------------------------------------------------------QAD---------VMFTLTKLIDYLKLKT-ITAVCTSL-VE-HES---------I------E---D-INA----Q-GISSLMDTWI-----SLRFFEN-D------NERNRGVSVIKSRGMPHSNQI----------------------------RE-YLLT-DH-GVEI-KD---------------VY-LGPSGG-LLM--------GS-------SR--A-G-QE----AK--------------ELAEAVTQSKNEARRKRELESKLKSLDAQITALSSEFEVQK--EELDKLTSEDALRSKALANDRS------------EMAGIRKA--D-K--SYK---------------------------------
>WP_011033039.1 circadian clock protein KaiC [Methanosarcina mazei] >AAM30786.1 putative DNA integration/recombination/invertion protein [Methanosarcina mazei Go1]
---------------------------------------------------------------------------------------------------------------------------------------------------------------------------------------------------------------------------------------------------------------------------------------------------------------------------------------------MTLV-VDYVR------I------------DKSEIEE--TGEYD-------------------------LEGLFIRLGLAIDS---IGAKRVALDTLEVLFSGF-------QN-----EAILRSELRRLFRWLK-DRGVTAIVTGERG---E----T---S-LT-RY-GLEEYVADCVIFLDNRM-------EE-QIATRRLRIIKYR-GSKHGTNEYPFMI-EED-GMSVLPIT-SL---------GLEHE-------AS------------------RERISTGIPRLDTMLG---GQGYYRG-TTILISGTAGSGKTSFAAQ----FCKAACEREESCLYFAY--------EESPDQIIRNMRSI--GIDLQPYL--------------DSGL------LKIHA-------------SRPMAYGLEMHLITMRKFLDTF----KPNVVVIDPISNLTNVGT--------------------------------------------------------------QTD---------VRLMLTRFIDYLKLRN-ITAVCTSL-VE-HES---------T------A---G-INA----E-GISSLMDTWV-----NLRFFEN-S------NERNRGISVIKSRGMGHSNQI----------------------------RE-YLLT-DH-GIEI-QD---------------VY-LGPS-GDLLM--------GS-------SK--A-V-QE----AE--------------ELAEAVAQRQNADRKKRELETRLKSLDTQIASLNSEYETLK--EELDRLVSDQQLRNEALATGRS------------ELVRIRKA--D-K--P-----------------------------------
>ADB37929.1 putative circadian clock protein, KaiC [Spirosoma linguale DSM 74]
---------------MS-------------------------------LET-----------------AN------------------TP--------------------N------------S-----------------------Y-------LSSLPKTLTGI----TGLDEITKGGLPK----GRPTLICGSAGCGKTLFSIEFIVRG-------------ALEFNEP-------------------------------------------------------GVFMA-FEEKSEELAQNVASL-----------GFDL-NQL---QKDKLIK-LDHVH------I------------ERSEIEE--TGEYD-------------------------LDGLFIRLGYAIDQ---IGAKRVVLDTIENLFSGL-------SN-----QGILRAELRRLFEWLK-ARKVTTIITGERG---D----G---T-LT-RH-GLEEYVSDCVILLDHRV-------NN-QISTRLLRIVKYR-GSMHGTNEYPFLI-NEK-GISVLPVT-SL---------TLDHP-------VS------------------SERVSSGIPALDKMLD---GQGFFKG-SSILISGTAGTGKTSIAAS----FANEACLRNERCIYFAF--------EESSFQIIRNMRSI--GFDLQTHI--------------DKGL------LKFQA-------------SRPTLNGLEMHLVAIHKQIKEF----KPSVVILDPITNLITVGS--------------------------------------------------------------VSD---------VKSMLIRLIDFLQAEQ-ITVLFTAL-TL-NNV---------I------N---E-QTD----E-GVSSLVDAWL-----LVKDIEF-N------GERNRGLYVMKSRGMKHSNQV----------------------------RE-FIIT-DK-GLDL-VD---------------VY-LGSE-G-VLT--------GS-------AR--E-A-QQ----LL--------------EETGIVLREYATNRKDREIERKKLILESKIASLKEEFESVQ--DELNKTYIEDELRKEVMEKNRE------------QMTRSRHN--E----------------------------------------
>WP_015329784.1 circadian clock protein KaiC [Fibrella aestuarina] >CCG98684.1 putative circadian clock protein, KaiC [Fibrella aestuarina BUZ 2]
---------------MS-------------------------------LTS-----------------AK------------------DS--------------------S------------F-----------------------P-------LQALPKTPTGI----VGLDEITGGGLPK----GRPTLICGSAGCGKTLFSMEFLVRG-------------ALEFDEP-------------------------------------------------------GVFMA-FEEKADELAVNVASL-----------GFNL-QQL---QNDKRIK-LDYVR------I------------ERSEIEE--TGEYD-------------------------LDGLFIRLGYAIDS---IGAKRVVLDTIENLFSGL-------TN-----QGILRAELRRLFEWLK-EKQVTAIITGERG---A----G---T-LT-RH-GLEEYVSDCVILLDHRV-------DN-QISTRLLRIVKYR-GSVHGTNEYPFLI-DKD-GISVLPVT-SL---------TLDHA-------VS------------------TDRVSSGISSLDRMLD---GKGYFRG-SSILVSGTAGTGKTSIAGS----FANETCLRGERCIFFAF--------EESPQQIIRNMGSI--GLNLQAHI--------------DSGL------LTFHA-------------SRPTLNGLEMHLTVIHKLIRTL----QPRVVILDPITNLITVGS--------------------------------------------------------------MSE---------VKSMLIRLIDFLQAQQ-ITVLFTAL-TR-NTV---------V------E---E-QTD----E-GVASLVDTWL-----LVRDIES-N------GERNRGLYVMKARGMKHSNQV----------------------------RE-FVIT-DH-GVDL-VD---------------VY-LGPE-G-VLT--------GS-------AR--E-A-QQ----LQ--------------EYTGEALRDHAVTRKDREIERKKLVLESKIASLREEFESVQ--DELNKTYIEDELRKEILQKNRE------------QLTRNRHK--D-E--------------------------------------
>WP_085414133.1 KaiC 1 [Fibrella sp. ES10322] >ARK12652.1 KaiC 1 [Fibrella sp. ES10322]
---------------MN-------------------------------LNL-----------------PW------------------EQ--------------------P------------L-----------------------P-------PNALPKTPTGI----TGLDEITSGGLPK----GRPTLICGSAGCGKTLFSMEFIVRG-------------ALQYGEP-------------------------------------------------------GVFVA-FEEKTEELALNVASL-----------GFDL-HQL---QKDKLVK-LDHVR------I------------ERSEIEE--TGEYD-------------------------LDGLFIRLGYAIDS---IGAKRVVLDTIENLFSGL-------NN-----QAILRAELRRLFEWLK-EKKVTTIITGERG---D----G---S-LT-RQ-GLEEYVSDCVILLDHRV-------DN-QISTRLLRIVKYR-GSVHGTNEYPFLI-DAE-GISVLPVT-SL---------TLDHN-------VS------------------SERISSGIPALDKMLD---SKGYYRG-SSILVSGTAGTGKTSIAAC----FVNSACVQKKRCLYLAF--------EESPQQIVRNMKSI--GLDLQAHI--------------DNGL------LTFNA-------------SRPTLNGLEMHLIAIHKLIRKI----QPEVVVLDPITNLITVGS--------------------------------------------------------------MSE---------VKSMLIRLIDFLQTQQ-ITVLFTAL-TR-NTV---------V------Q---E-QAD----E-GVASLVDAWL-----LVRDIES-N------GERNRGLYLMKSRGMRHSNQV----------------------------RE-FVIT-DR-GVDL-VD---------------VY-LGPE-G-VLT--------GS-------AR--E-A-QE----LQ--------------QVTGVALRDHALTRKDREIERKRLVLESKIASLKEEFESVQ--DELNKSYIEEELRKEIFEKNRD------------QLTRSRQK--E-E--------------------------------------
>WP_082212916.1 KaiC 1 [Dyadobacter psychrophilus] >SKB46167.1 circadian clock protein KaiC [Dyadobacter psychrophilus]
---------------MN--------------------------------TK-----------------SS------------------DS--------------------Q------------T-----------------------S-------LPYLRKSRTGI----KGLDEITIGGFPQ----GRPTLICGSAGCGKTLFSIEFLVHG-------------ALEYGEP-------------------------------------------------------GVFVA-FEEKTEELTVNVASL-----------GFDL-AQM---QKDKLIK-LDHIH------I------------ERSEIEE--TGEYD-------------------------LNGLFIRLGHAIDS---IGAKRVVLDTIESLFSGL-------NN-----EAIIRAELRRLFEWLK-DRNVTTIITGEKG---E----G---T-LT-RQ-GLEEYVSDCVILLDHRV-------EN-KISTRLLRIVKYR-GSVHGTNEYPFLI-DED-GISVLPVT-SL---------TLSHD-------AS------------------SDRISSGIPALNKMLG---GEGFFRG-SSILVSGTAGTGKTSIAGS----FANETCVNGERCIYFAF--------EESPRQIVRNMRSI--GIDLQTHI--------------DNEL------LMFHA-------------SRPTLNGLEMHLLAINKLIGQF----KPTTVVVDPITNLITVGS--------------------------------------------------------------VSE---------VKSVLIRLIDFLQSQG-ITVLFTAL-SL-NDN---------I------S---E-QTD----E-SVSSLVDAWL-----LVRDIEF-N------GERNRGLYVMKSRGMKHSNQV----------------------------RE-FVIS-DN-GLDL-VD---------------VF-LGPD-G-VLT--------GS-------AR--E-A-QQ----LL--------------EQTGVALRDHAVSRKDREIERKRMVLESKISGLKEEFESLQ--EELNKTFIEEDLKKEVYEKNRQ------------EISRIRDN--G-K--TTE---------------------------------
>WP_073041736.1 KaiC 1 [Cnuella takakiae] >SHF12554.1 circadian clock protein KaiC [Cnuella takakiae] >OLY94343.1 KaiC 1 [Cnuella takakiae]
---------------MP--------------------------------QK-----------------LK------------------NN--------------------P------------R-----------------------K-------LNTLKKTQSGI----KGLDEITGGGLPK----GRPTLVCGAAGCGKTLMAIEFIVKG-------------ILEFGEP-------------------------------------------------------GVFMA-FEEKAGELETNVSSL-----------GFNL-AKL---QKDGLLR-VDHVH------I------------DKSEIEE--TGEYD-------------------------LDGLFIRLGYAIDS---IGAKRVVLDTIENLFSGL-------NN-----QAILRAELRRLFGWLK-DKGVTAIITGEKG---D----G---T-LT-RQ-GLEEYVSDCVILLDHRV-------TN-QISTRLLRIVKYR-GSLHGTNEYPFLI-DEE-GISVLPIT-SL---------MLNSE-------VS------------------SQRISSGIPALDNMLG---GQGFFRG-SSILISGTAGTGKTSLAAY----FANESCNRKERCIYFAF--------EESPQQIMRNMRSI--GMDLQAHI--------------DKGL------LEMHS-------------ARPTLNGLEMHLVAIHKHVKRF----KPRAVILDPITNLITVGS--------------------------------------------------------------ISE---------VKAMLIRLIDFLQTEQ-ITVLFTAL-SL-NTI---------V------T---E-QTD----E-GVSSLVDAWL-----LVRDIES-N------GERNRGMYIMKSRGMKHSNQV----------------------------RE-FVIT-DE-GLDL-VD---------------VY-LGTD-G-VLT--------GS-------AR--E-A-QQ----LL--------------ETTTKVLRTHAISRKDLEIQRKRKVLEAKIASLQEEFESVQ--DELSKSYVEEDLRKEIMEKNRE------------ELIQNRQT--K-N--TGNV----------------KK--------------
>WP_074489239.1 KaiC 1 [Mucilaginibacter polytrichastri] >SFS80125.1 circadian clock protein KaiC [Mucilaginibacter polytrichastri] >OKS86565.1 KaiClike protein 1 [Mucilaginibacter polytrichastri]
---------------MP------------------------------SKKT-----------------LL------------------TP--------------------K------------Q-----------------------P-------LHELTKTLTGI----TGLDEITMGGLPT----GRPTLICGSAGCGKTLMSLEFIVRG-------------ALEFNEP-------------------------------------------------------GVFIA-FEEKADELATNVASL-----------GFDL-NEL---QQKNKIK-IDYIH------V------------DRSEIEE--TGEYD-------------------------LEGLFIRLNYAIDS---IGAKRVVLDTIENLFSGL-------TN-----LAILRAELRRLFQWLK-NKGVTAIITGERG---E----K---T-LT-RQ-GLEEYVSDCVILLDHRI-------ID-QISTRRLRVVKYR-GTTHGTNEYPFLI-DEE-GISVLPVT-SL---------KLDKP-------VS------------------SDRFSSGIPALDKMLS---KGGFFRG-SSILVSGTAGTGKTSIAAS----FCNEACARGEKSLFFAF--------EESPTQIIRNMRSI--GIDLQNHV--------------DTGL------LQFYA-------------SRPTLYGLEMHLVAMHKAIKKF----KPKVVILDPITNLITVGS--------------------------------------------------------------VSE---------VKSMLVRLIDFLQDEQ-ITVMFTAL-SL-NTV---------V------N---E-QTD----E-GVSSLVDAWL-----LIRDIEM-N------GERNRGLYIMKSRGMKHSNQV----------------------------RE-FLIS-DE-GLNL-ID---------------VY-IGPD-G-ILT--------GS-------AR--E-A-QM----LL--------------EETGHVLHSHAIGVKDSELLRRRKILESKIDSLKSEFESTE--AELNKSYIEEAIKKDVMEQNRE------------KLTTLRGK--E-L--GTIK----------------SKNKKSKK--------
>WP_079703163.1 KaiC 1 [Pedobacter luteus] >SKB76142.1 circadian clock protein KaiC [Pedobacter luteus]
---------------MA-------------------------------KNT-----------------KI------------------PK--------------------I------------P-----------------------R-------TPKLAKTPTGI----SGLDEITFGGLPT----GRPTLVCGTAGCGKTLFSLEFIIRG-------------AMDYNEP-------------------------------------------------------GVFMA-FEEKAHELATNVASL-----------GFDL-RTL---EEQKLIK-LDYVH------I------------DKSEIAE--TGEYN-------------------------LDGLFIRLGYAIDS---IGAKRVVLDTIENLFSGL-------SN-----QGILRAEIRRLFQWLK-EKGVTAVITGERD---G----P---S-LT-RQ-GLEEYVSDCVILLDHRV-------ID-QISTRRLRVVKYR-GSLHGTNEYPFLI-DED-GISVLPVT-SL---------NLDKP-------VS------------------TQRISSGIRSLDTMLT---EGGFYKG-SSVLVSGTAGTGKTSVAAS----FVNAACERKEKCLFFAF--------EESPQQIIRNMKSI--GMDLQKHL--------------DKGM------LQFYA-------------SRPTLYGLEMHLVAIHKAIRKF----KPKIVVLDPITNLITVGS--------------------------------------------------------------VSE---------VKSMLVRLIDFFQSEQ-ITVMFTAL-SL-NTI---------V------N---E-QTD----E-GVSSLVDAWI-----LIRDIES-N------GERNKGLYIMKSRGMPHSNQV----------------------------RE-FVIS-EN-GLDL-VD---------------VY-LGPE-G-VLT--------GS-------AR--M-Q-QM----LQ--------------EETGAVLHTHALSRKDREIIRKRTMLEAKIESLRSEFESAE--EELNKVYVEEDIKKAVMEENRK------------KMTELRKG--N-A--RDILP--------------TKKNRK-----------
>WP_066005471.1 KaiC 1 [Mucilaginibacter sp. PPCGB 2223] >OCX51339.1 KaiC 1 [Mucilaginibacter sp. PPCGB 2223]
---------------M------------------------------------------------------------------------SE--------------------I------------R-----------------------N-------GNHLPKTPTGI----AGLDQITGGGLPT----GRPTLVCGEAGSGKTLLSTEFIVRG-------------ALQYDEP-------------------------------------------------------GVFMA-FEEKAEELYMNVRSL-----------GFDL-QKL---QDEKKIR-VDHVH------I------------EISEIEE--TGEYD-------------------------LDGLFIRLGHAIDS---IGAKRVVLDTIENLFSGL-------VN-----QTILRAELRRMFHWLK-EKGVTAIITGERG---E----G---Q-LT-RQ-GLEEYVSDCVILLDHRI-------IN-QISTRRLRIVKYR-GSLHGTNEYPFLI-DEE-GISVLPVT-SL---------TLEKP-------VL------------------SDRVSSGIPALDKMLN---GKGFFRG-SSVLVSGTAGTGKTSIAAY----FASETCKRGEKCIYFAF--------EESPQQIVRNMRSI--SVDLKPYI--------------DQGL------LKFHA-------------ARPTMYGLEMHLVSLYKEIKRF----KPAAVVLDPITNLVTVGS--------------------------------------------------------------VSE---------VKSMLIRLIDFLQEEQ-ITVMFTAL-TL-NNT---------V------T---E-QTD----E-GVSSLVDAWM-----AVRDIEY-N------GERNRGMYIMKSRGMKHSNQV----------------------------RE-FVIT-DQ-GLDL-VD---------------VF-LGPE-G-VLI--------GS-------AR--E-A-EM----LR--------------EHTNEVIKNNAVSSKDREILRKRKVLEAKIASLQTEFESVE--EELNKTYVEEQLKQEILDKNRQ------------DLTDKRTG--K-G--NDGT----------------NQE-------------
>WP_067195460.1 KaiC 1 [Mucilaginibacter sp. PAMC 26640] >AMR33805.1 KaiC 1 [Mucilaginibacter sp. PAMC 26640]
---------------MS---------------------------------E-----------------IN------------------KI--------------------N------------N-----------------------T-------YPTLPKTPTGI----AGLDEVTEGGLPT----GRPTLICGEAGCGKTLMSIEFIVRG-------------AIQFNEP-------------------------------------------------------GVFIA-FEEKTDELAMNVASL-----------GFDL-KKL---QEEKKLK-IDHVH------I------------DRSEIEE--TGEYD-------------------------LEGLFIRLGYAIDS---IGAKRIVLDTLENLFAGL-------DN-----QAVLRTEIRRLFGFLK-EKGVTAIITGEKG---E----G---SGLT-RQ-GLEEYVSDCVIFLDHRV-------IN-QISTRRLRIIKYR-GTVHGTNEYPFLI-DED-GISVLPVT-SL---------KLAKQ-------VS------------------TERVSTGIPALDEMLG---GQGFYRG-GSTLVSGTAGTGKTSLAAY----FANETCNRGEKCIYFAM--------EESPNQIIRNMRSI--GVDLKRHV--------------DSGL------LMFNA-------------SRPNMYGLEMHLVAIHKIIKKF----KPSVVVIDPITNFINVGS--------------------------------------------------------------VSE---------VKNMLVRLIDFLQDEQ-ISVMFTAL-SL-NTI---------V------N---E-QTD----E-GVSSLVDSWL-----LVRDIEF-N------GERNRGMYVMKARGMKHSNQV----------------------------RE-FVIS-DQ-GLNL-IE---------------VY-IGPD-G-VLT--------GS-------AR--K-Q-QM----LL--------------EQTGEAIHSHAISRKDREVARKRKVLEAKISSLNSEYESVE--EELNKVYLEEELKKKILEQNRE------------EILRIRRC--E-L--GGNS----------------RETQI-----------
>WP_076373110.1 KaiC 1 [Mucilaginibacter lappiensis] >SIQ95289.1 circadian clock protein KaiC [Mucilaginibacter lappiensis]
---------------MT-------------------------------KSH-----------------KK------------------QQ--------------------P------------T-----------------------N-------IKSLPKTPTGI----TGLDEITSGGIPQ----GRPTLICGEAGCGKTLMSLEFIVRG-------------AMIFNEP-------------------------------------------------------GVFMA-FEEKTDELAMNVASL-----------GFNL-YEL---QEQKKVK-LDHVH------I------------DRSEIEE--TGEYD-------------------------LEGLFIRLGHAIDS---IGAKRVVLDTLENLFSGL-------SN-----EIVLRAELRRLFTFLK-NKGVTAIITGEKG---D---GG---S-LT-RQ-GLEEYVSDCVILLDHRV-------IN-QISTRRLRVVKYR-GSQHGTNEYPFLI-DED-GISVLPVT-SL---------GLEKA-------VS------------------SKRISSGIPALDYMLG---GQGFFEG-SSILVSGTAGTGKTSISAY----FAAETCKQKKRCLYFAF--------EESPNQIIRNMRSI--NIDLQPYV--------------NSGL------LRFHA-------------SRPTLYGLEMHLVAIYKLIQQF----KPDTIILDPITNLITVGS--------------------------------------------------------------VSE---------VKSMLVRLIDFLQNEQ-ITVMFTAL-SL-NTV---------V------N---E-QTD----E-GVSSLVDTWM-----LVRDIEH-N------GERNRGLYIMKSRGMKHSNQV----------------------------RE-FIIT-DK-GLDL-VD---------------VY-LGPE-G-VLT--------GS-------AR--E-A-QQ----LK--------------ERTGVALRDFAVSRKDKEITRKRTMLESKISNLQAEFESVE--EELNRIYYEDELKQQIMDKNRD------------EITKMRRG--V-K--EDIP---------------VKKKSNGRRSN----KL
>WP_056281671.1 KaiC 1 [Dyadobacter sp. Leaf189] >KQS33764.1 KaiC 1 [Dyadobacter sp. Leaf189]
---------------MN---------------------------------------------------FD------------------PT--------------------K------------I-----------------------N-------APKLPKAPTGI----NGLDQITLGGLPK----GRPTLICGGAGSGKTLMAMEFLVHG-------------AQKFNEP-------------------------------------------------------GVFVA-FEEKSEELAQNVMSL-----------GYDL-KQL---EQDKLIK-IDHVH------V------------ERHEIEE--TGEYN-------------------------LEGLFIRLGYAIDV---IGAKRIVLDTLESLFSGL-------GN-----QAILRAELRRLFQWLK-EKQVTAVITGEQG---D----A---N-LT-RQ-GLEEYVSDCVILLDHRI-------EN-KVSTRILRIVKYR-GTVHGTNEYPFLI-DEE-GISVLPVT-SL---------MLDND-------VS------------------SNKISSGISTLDKMLG---GTGFYEG-SSILVSGTAGTGKTSIAAN----FADQACKDGRKCIFFAF--------EESPQQIIRNMRSI--NMDLQKHV--------------DDGL------LYFKA-------------SRPTLNGLELHLLSMTKMIEDV----KPQVIVMDPITNLITVGS--------------------------------------------------------------TSE---------VKSLLIRLIDYLQSKQ-ITVMFTAL-AL-KDN---------R------S---E-QSD----E-GISSLVDSWL-----LVRDIES-N------GERNRGMYVMKSRGMKHSNQV----------------------------RE-FLIS-DT-GIKL-VD---------------VF-LGPG-G-VLT--------GS-------AR--E-E-QQ----LL--------------EKTGIALRDHAVTRKDREIERKKFVLESKIASLREEFESVQ--EELNKTYIEEELKKSIIEENRQ------------VLTQKRDK--Q----------------------------------------
>WP_048907090.1 KaiC 1 [Pedobacter sp. V48] >ETZ20384.1 KaiC 1 [Pedobacter sp. V48]
---------------MT------------------------------KKIN-----------------KL------------------QK--------------------Q------------K-----------------------K-------AGLLPKSRTGI----NGLDEITGGGLPA----GRPTLICGAAGCGKTLMSIEFVVRG-------------ALTYNEP-------------------------------------------------------GVFMA-FEEKADELTMNVASL-----------GFDL-NQL---IEDKLIR-IDHVH------I------------ERSEIEE--TGEYD-------------------------LEGLFIRLGYAIDS---IGAKRVVLDTIENLFAGL-------DD-----QIVLRSEIRRLFQWLK-EKGVTAIITGERG---D----N---S-LT-RQ-GLEEYVSDCVILLENRI-------SN-QISTRLLRIVKYR-GSVHGTNEYPFLI-DED-GISVLPVT-SL---------QLDSA-------VS------------------TEPISSGIPSLDTMLG---GAGFYKG-STILISGTAGTGKTSIASS----FANATCLDGKKCIYFAF--------EESPQQVIRNMRSI--GIDLNKHI--------------KSGL------LEFHA-------------SRPTLHGLEMHLVAIHKSIKRF----KPDIVVLDPVTNLITVGS--------------------------------------------------------------VSE---------VKSMLIRLVDYLQNEG-ITVMFTAL-SL-NNT---------F------N---E-QTD----E-GISSLVDAWL-----LIRDIES-N------GERNRGLYVMKSRGMGHSNQI----------------------------RE-FIIT-DE-GLEL-VD---------------VY-LGPD-G-VLV--------GS-------AR--E-A-HI----LR--------------EQTGQALHGQAVSRKDREISRKRKLLEAKIAGLQTEFESVE--EELNKVYLEEELKHKIQEDNRM------------EMIQKRKS--I-K--ARK---------------------------------
>WP_072836414.1 KaiC 1 [Flavisolibacter ginsengisoli] >SHF67685.1 circadian clock protein KaiC [Flavisolibacter ginsengisoli DSM 18119]
---------------MA--------------------------------SV-----------------SN------------------KR--------------------T------------T-----------------------L-------KKILPKTPSGI----AGLDEITEGGLPK----GRPTLICGAAGSGKTLFAIEFIVRG-------------ALNYKEP-------------------------------------------------------GVFMA-FEEKSDELAINVASL-----------GFDL-EKL---QKQNLIK-LDHVH------I------------DRSEIEE--TGEYD-------------------------LDGLFIRLGHAIDS---IGAKRVVLDTIENLFSGL-------GN-----ETILRAELRRLFGWLK-EKGVTAIITGEKG---D----G---I-LT-RQ-GLEEYVSDCVILLEHRV-------CN-QISTRLLRIIKYR-GSIHGTNEYPFLI-DED-GISVLPIT-SL---------TLEAP-------TS------------------TQRISTGMPTLDNMLE---GKGFYRG-SSILVSGPAGTGKTSIAVS----FVNAACQRKERCLYFAF--------EESTQQIIRNMKSI--GMNLQQHI--------------NNGF------LKINA-------------SRPTLYGLEMHLVSIYKKIIEF----KPKVVIIDPITNLVTIGQ--------------------------------------------------------------LRD---------VKATLIRLIDFLQKEQ-ITVMFTAL-TL-NTA---------I------G---E-QTD----E-GVSSMVDAWI-----QVKELEL-N------GERNRGMYIIKSRGMGHSNQV----------------------------RE-FVIN-NN-GLEL-VD---------------VF-LGPD-G-ILT--------GS-------AR--E-A-QQ----LN--------------EFTGEVIRSHALSRKDREIERKRMVLEARIASLREEFESVQ--EELNKAYIEEDIKKEVMEKNKK------------QLIEKRLN--T-S--GNGK----------------RK--------------
>WP_081163991.1 KaiC 1 [Niastella populi] >OQP62201.1 KaiC 1 [Niastella populi]
---------------MS---------------------------------------------------RS------------------VK--------------------K------------S-----------------------N-------TTAFEKTPTGI----NGFDEITNGGLPA----NRPTLVCGEAGAGKTLFSIEFIVRG-------------ILQYNEP-------------------------------------------------------GVIMV-FEEKAEDLEQNVASL-----------GFNL-KKL---QKDGLLW-IDHVH------I------------DRTEIEE--TGMYD-------------------------LDGLFIRLAHAIDT---TGAKRVMLDTIENLFGGF-------EN-----EGILRAELRRLFSWLK-NRGITTIITAEKG---L----G---T-LT-RH-GLEEYVSDCVILLDHRV-------KN-QISTRLLRVVKYR-GSLHGTNEYPFLI-DED-GISVLPVT-SL---------LLERE-------VS------------------SQRISCGIPSLDDMLD---GRGFYRG-SSILISGTAGTGKTNIAAY----FADASCKRKERCLFFAF--------EESPPQIIRNMQSI--NIDLKKHI--------------DAGL------LQILA-------------TRPTSYGLESHLVSIHKRVKQY----KPRTVILDPITNLVTVAS--------------------------------------------------------------ISD---------VKSMLTRLLDFLQNEG-ITVLFTAL-VF-DNE---------K------S---L-QTD----E-GISSLVDAWI-----QVRDIEG-N------GERNRGIYIMKSRGMNHSNQV----------------------------RE-FVIT-EK-GLEL-VD---------------VF-QGPE-G-ILV--------GS-------AR--Q-A-QL----LQ--------------EATGIELRTYAASRKDQAIERKKLVLEAKIASLREEFESVQ--DELNKTFMEEKLKKEIMERNRQ------------QLANSRNN--R-N--LKNG----------------KNSKK-----------
>WP_081147262.1 KaiC 1 [Niastella vici] >OQP64080.1 KaiC 1 [Niastella vici]
---------------MS---------------------------------------------------RS------------------IN--------------------K------------N-----------------------N-------TTVLKKTPTGI----NGFDEITYGGLPT----GRPTLICGGAGAGKTLLSVEFIVRG-------------ALDHKEP-------------------------------------------------------GVIMV-FEEKAEDLEQNVASL-----------GLNL-KKL---QKDGLLW-IDHVH------V------------DRSEIEE--TGLYD-------------------------LDGLFIRLGHAIDS---IGAKRVMLDTIENLFGTF-------DN-----EAILRAELRRLFSWLK-DKGVTAIITAEKG---T----G---M-LT-RH-GLEEYVSDCVILLEHRV-------IN-QISTRLLRVVKYR-GSLHGTNEYPFLI-DED-GISVLPVT-SL---------LLGRD-------VS------------------SQRISSGIDSLDGMLG---GKGFYRG-SSILVSGTAGTGKTSIAAY----FANASCGRKERCLFFAF--------EESPQQIVRNMRSI--NIDLNKYI--------------DTGL------LQIVA-------------TRPTLHGLESHLVAIHKKVKQF----KPRMVILDPITNLVAVAS--------------------------------------------------------------LGE---------VKSMLMRLLDFLQNEG-ITVLFTAL-TH-DKE---------N------L---P-QTD----E-GISSLVDAWV-----QVRDMEN-N------GERNRGIYIMKSRGMGHSNQV----------------------------RE-FVIT-SK-GLEL-ID---------------VY-LGPD-G-ILI--------GS-------AR--E-A-QE----LQ--------------EYTGAAIRSNAANRKNREIERKRLVLEAKIASLKEEFESVQ--EELNKTFVEDDLKKEIMEKNRQ------------QLTQNRNS--R-Y--TENG----------------KVNKK-----------
>WP_012791957.1 circadian clock protein KaiC [Chitinophaga pinensis] >ACU61789.1 putative circadian clock protein, KaiC [Chitinophaga pinensis DSM 2588]
---------------MA---------------------------------------------------RL------------------IK--------------------S------------K-----------------------H-------EQALVKKPTGI----TGFDEITGGGLPE----GRPSLICGEAGAGKTLFSIEFLIRG-------------ATQFDEP-------------------------------------------------------GVIMT-FEEKADDLEKNVLSL-----------GFDL-KKL---QKQGLIW-IDHVH------I------------DRTEIEE--TGEYD-------------------------LDGLFIRLGHAIDS---IGAKRVMLDTIENLFSGL-------SN-----EGILRAELRRLFNWLK-EKGVTTIITAERG---K----D---S-LT-RQ-GLEEYVSDCVILLEHRV-------IN-HISTRLLRVVKYR-GSLHGTNEYPFLI-DEE-GFSVLPVT-SL---------RLDNA-------VS------------------SQRISSGIPSLDAMLG---GNGFFRG-SSILVSGTAGTGKTSIATY----FADASCKRKEKCLYFAF--------EESPRQIVRNMNSI--GIDLQKHM--------------DAGL------LEIHS-------------SRPTLYGLEMHLVAIHKVIRKF----RPRTVIIDPITNLITIGS--------------------------------------------------------------MSE---------VKSMLIRLIDFLQSEN-ITVIFTAL-VF-EKE---------P------S---T-QTD----E-GVSSLVDAWI-----LVRDIES-N------GERNRGIYIMKARGMDHSNQV----------------------------RE-FVIK-DT-GLEL-ID---------------VY-LGPN-G-ILV--------GS-------AR--K-A-QE----LT--------------EATGVEMRTHAITRKDREVERKKLVLEAKIASLREEFESVQ--DELNKTFLEEELTNAIMAKNRQ------------ELTNNRTN--R-K--SANG----------------KRK-------------
>WP_076377988.1 KaiC 1 [Filimonas lacunae] >BAV07045.1 circadian clock protein KaiC [Filimonas lacunae] >SIS95778.1 circadian clock protein KaiC [Filimonas lacunae]
---------------M------------------------------------------------------------------------AS--------------------P------------K-----------------------K-------KNILTKALTGI----SGFDEITQGGLPA----GRPTLICGSAGAGKTLFSIEFIVRG-------------AVQLGEP-------------------------------------------------------GVIIT-FEEKAEDLESNVSSL-----------GFDL-KKL---QRDNLLR-IDYVH------I------------DRSEIEE--TGEYD-------------------------LSGLFIRLDHAINQ---IGAKRVMLDTIENLFGGL-------GN-----NGILRAELRRLFGWLK-EKGVTAIITGETG---E----G---Q-LT-RH-GLEEYVSDCVIFLDHRV-------IN-QISTRLLRVVKYR-GSLHGTNEYPFLI-DEE-GISVLPVT-SL---------LMDAQ-------IS------------------SQRVSSGIPALDRMLG---GKGFYRA-GSILVSGTPGTGKTSIAAA----FAKATCERKERCLYFAF--------EESAPQIVRNLQSI--NIDLGSYI--------------EKGL------LQIHS-------------SRPTSHGLEMHLVVMHKLVKKF----KPRTVVIDPITNLSTIGS--------------------------------------------------------------MQE---------VKSMLTRLIDFLQGEG-ITVMFTAL-VF-ENQ---------T------N---L-QTD----E-GISSLVDAWI-----LVKDIEA-N------GERNRGLYIMKSRGMKHSNQV----------------------------RE-FVIT-DS-GIDL-ID---------------VY-LGAD-G-VLV--------GS-------AR--E-A-QQ----LN--------------EVTGIELRSHALGRKDREVDRKRLVLEAKIASLREEFESVQ--DELNKSFLEEDLKKEIMEKNRV------------AITQSRNT--K-S--TGNA----------------KK--------------
>WP_074238354.1 KaiC 1 [Chitinophaga niabensis] >SIN76115.1 circadian clock protein KaiC [Chitinophaga niabensis]
---------------MA--L--------------------------------------------------------------------RK--------------------K------------N-----------------------I-------KTTLPKTPTGI----TGLDEITKGGLPT----GRPTLFCGGAGAGKTLFAIEFIVRG-------------VIDYGEP-------------------------------------------------------GVILT-FEEKAEDLQMNVASM-----------GYDL-QKL---EKDGLLK-IDFVH------I------------DRSEIEE--TGEYD-------------------------LSGLFIRLDHAINS---IGAKRVVLDTIENLFGGL-------TN-----EGILRAELRRLFAWLK-EKGVTAVITAEKG---D----G---T-LT-RH-GLEEYVSDCVILLDHRV-------ND-QISTRRLRVVKYR-GSEHGTNEYPFLI-EEN-GISVLPIT-SL---------KLENK-------VS------------------TQRVSTGIAGMDMMMS---GKGFYRG-SSVLVSGTAGTGKTSIAAN----FVDAACKRKERCLYFAF--------EESPAQIIRNMGSI--GLDLQKHV--------------DAGL------LHFHA-------------SRPTLYGLEMHLVTIHKKIQEL----KPRIVVLDPITNLITAGL--------------------------------------------------------------MPE---------VKSILIRLIDFLQHNQ-ITVMFTAL-NL-NTI---------V------S---E-QTD----E-GVSSLVDAWV-----TIRYIET-N------AERNRGLYIMKSRGMKHSNKI----------------------------RE-FIIS-DD-GLDL-VD---------------VY-NGPD-GTILT--------GS-------AR--E-A-QQ----LA--------------EATGAEMRSYTLGRKDKQIDRKRKVLEAKVASLQEEFATIQ--DELYQSYVEEDLRKEIMEKNRS------------QLSQKSSN--G-K----------------------RKN-------------
>WP_014219424.1 circadian clock protein KaiC [Niastella koreensis] >AEV99510.1 putative circadian clock protein, KaiC [Niastella koreensis GR2010] >OQP50102.1 KaiC 1 [Niastella koreensis]
---------------MA---------------------------------------------------SK------------------SK--------------------N------------N-----------------------A-------AKQIEKSPSGI----SGFDEITSGGLPK----GRPSLICGDAGAGKTLFGIEFIVKG-------------AVQYGEP-------------------------------------------------------GVILT-FEERSADLASNVASL-----------GFDL-KKL---EKSNLLQ-IDYVH------V------------ERTEIEE--TGEYD-------------------------LDGLFIRLAHAIDS---IKAKRVLLDTIENLFGGL-------SN-----TAILRAELRRLFNWLK-EKGVTAVITAERG---K----G---S-LT-RQ-GLEEYVSDCVILLDHRV-------TN-QISTRRLRVVKYR-GSIHGTNEYPFLI-DED-GISVLPVT-SL---------QLNKE-------VG------------------SQRISSGVDSLDNMLD---GKGFYRG-SSILVSGTAGTGKTSIAAT----FANAACLRKERCLFFAF--------EESPQQIVRNMRSI--GLNLQQHI--------------DAGL------LQFHA-------------SRPTLHGLEMHLVTIHKKIKAF----KPKVVILDPISNLTSTGL--------------------------------------------------------------LTE---------VKSILVRLIDFLQTEG-ITVLFTAL-NV-LSG---------A------N---E-QTD----E-GVSSLVDAWI-----TVREIES-G------GERNKGLYIMKSRGMNHSNQI----------------------------RE-FLIT-NK-GIQL-VD---------------VY-IGPE-G-VLT--------GS-------AR--E-A-QQ----LL--------------EATGAELRTYAVGRKDREIDRKRKILEAKIASLQEEFASLQ--EELNKSYQEEDLRKEIMERNRA------------SLSTKRTN--K-S--LNGK----------------RK--------------
>WP_016196610.1 circadian clock protein KaiC [Arcticibacter svalbardensis] >EOR93442.1 Circadian clock protein KaiC [Arcticibacter svalbardensis MN127]
---------------MD----------------------------------Y----------------SA------------------KN--------------------K------------S-----------------------K-------LNVLPKTPTGI----SGLDDITRGGLPQ----GRPTLICGGAGSGKTLMSLEFIING-------------ATKYNEP-------------------------------------------------------GVFMA-FEEKTEELILNVASL-----------GFDL-ASL---IKSKKVS-LDYVY------V------------DRNDMEE--TGQFD-------------------------LDGVFIRLGYAIDQ---IGAKRVVLDTIENLFSDL-------TN-----ESIVRAELRRLFQWLK-DKGVTAIITGEKG---D----K---L-LT-RR-GLEEYVSDCVIFLDHRI-------VN-QISTRLLRVVKYR-GSTHGTNEYPFLI-DSD-GISVLPVT-SL---------HMDDV-------AT------------------SERISTGITSLDSMLG---GKGFFRG-SSILISGTAGTGKTNIAAT----FASSICDRGEKCIYFSF--------EESANQIVRNMRSI--GLDLQKHI--------------DAGL------LEICA-------------TRPTMFGLEMHLVDMHKKVTEI----KPDAVIIDPITNLVTVGS--------------------------------------------------------------VND---------VKSMLIRLIDFLQRGQ-ITVLFTAL-TI-NKS---------V------A---E-QTY----E-AISSLVDAWL-----LLRDIEF-N------GERNRGVYLMKSRGMKHSNQI----------------------------RE-FIIT-DN-GLDL-VD---------------VY-LGPD-G-VLT--------GS-------AR--E-A-QI----LK--------------EHTGDVLKGYQKTRKDREILRKKKILEATILTLKAEFESVE--EELNRTYTEELLTRNILEKNRK------------EITNIRGT--S-S--ENNT----------------EENGPHIET-------
>WP_020214538.1 circadian clock protein KaiC [Flavobacterium rivuli] >KGO86172.1 KaiC 1 [Flavobacterium rivuli WB 3.32 = DSM 21788]
---------------M------------------------------------------------------------------------TN--------------------E------------N-----------------------D-------KFQFPKTPTGI----EGLDEITEGGFPK----GRPTLICGGAGCGKTLLSMQFLIKG-------------ITEYNEP-------------------------------------------------------GVFMS-FEEPSNDLSLNVKSL-----------GFDL-EKL---KADKKLV-VDYVR------V------------ERSEIEE--AGEYD-------------------------LDGLFIRLAHAIDT---VKATRVVLDTIESLFSGL-------DN-----QAILRAELRRLFHWLK-EKGVTAVITGERG---E----A---T-LT-RQ-GLEEYVSDCVIVLDHRV-------IE-QVSTRRLRIVKYR-GSTHGTNEYPFLI-DED-GISVLPIT-SL---------RLDNE-------VS------------------SDIVSTGVPGLDSMFA---SGGFYRG-SNILISGTAGTAKTTIAAY----FAEEQCRKGERTVFFAF--------EESPQQLVRNMKSI--GMDLDKYI--------------QSGL------LQIHS-------------SRPSLNGLELHLLKLRKMIKDF----KPTTVIIDPISNLISVGS--------------------------------------------------------------EQE---------VRSMLVRLIDMLKFNN-ITALFTSL-NK-QNE-------NSR------P---D-LAE----E-SVSSLVDTWV-----TVRDMEG-V------GERNRGLFIVKSRGMGHSNQV----------------------------RE-FVIT-AK-GIEL-LD---------------IE-MGPN-G-ILT--------GT-------AR--K-T-NQ----LN--------------KEVTEVTLQNELERKDREIARKRKLLEANIEALKNEFESVE--EELSILKATEALQAKVSLNNKEI-----------------------R--------------------------------------
>WP_012025984.1 circadian clock protein KaiC [Flavobacterium johnsoniae] >ABQ07018.1 KaiClike protein [Flavobacterium johnsoniae UW101] >SHL33095.1 circadian clock protein KaiC [Flavobacterium johnsoniae] >OXE98740.1 KaiC 1 [Flavobacterium johnsoniae UW10
---------------M----------------------------------------------------QE------------------KT--------------------K------------S-----------------------H-------HFIFPKTPTGV----DGLDEITEGGFPK----GRPTLICGGAGCGKTLMSMQFLIKG-------------ITDHNEN-------------------------------------------------------GVFMS-FEEPSDDLTLNVKSL-----------GFDL-EQL---KKDKKLV-VDHVR------V------------ERSEIEE--AGEYD-------------------------LDGLFIRLGHAIDS---IKATRVVLDTIESLFAGL-------DN-----QAILRAELRRLFHWLK-TKGVTAVITGERG---E----A---T-LT-RQ-GLEEYVSDCVIVLDHRV-------IE-QVSTRRLRIVKYR-GSTHGTNEYPFLI-DEE-GISVLPIT-SL---------KLDNE-------VS------------------SDIISTGVPGLNEMFN---SGGFYRG-SNILISGTAGTAKTTVACY----FANEQCEKNEKTIYFAF--------EESPHQLVRNMKSI--GIDLDKHI--------------KKGI------LQIHS-------------SRPSLNGLELHLLTLRKMIKEF----APTTIIIDPISNLISVGS--------------------------------------------------------------EHE---------VRSMLVRLIDMLKANN-ITAMFTSL-NK-QTD-------NFR------P---D-LAE----E-SVSSLVDTWI-----TVRDMEG-V------GERNRGIFIIKARGMGHSNQV----------------------------RE-FVIT-NK-GIEL-LD---------------VE-LGPQ-G-ILT--------GA-------AR--K-S-HQ----FK--------------KTISDIKLQNEISRKDREIERKRKVLEANIEALRTEFESAE--EELSILKATEELQEKLSSKKKE----------------------N----------------------------------------
>WP_051200352.1 KaiC 1 [Flavobacterium subsaxonicum]
---------------MRRN----------------------------VQET-----------------SN------------------TH--------------------T------------P-----------------------N-------NFIFPKTPTGV----EGLDEITEGGFPK----GRPTLICGGPGCGKTLLSMQFLIKG-------------ITDFDEP-------------------------------------------------------GVFMS-FEEPTADLSLNVKSL-----------GFDL-EQL---KADKKLV-VDYVR------V------------ERSEIEE--AGEYD-------------------------LDGLFIRLGYAIDT---INAKRVVLDTLEALFSGL-------DN-----QGILRAELRRLFHWLK-EKGVTAIITGERG---E----S---T-LT-RQ-GLEEYVSDCVILLDHRV-------IE-QVSTRRLRIVKYR-GSTHGTNEYPFLI-DED-GISVLPIT-SL---------KLDNE-------VS------------------SDIVSPGIPGLNDMFN---GGGFYRG-SSILVSGTAGTAKTTVACY----FAHEQCLKKERTVYFAF--------EESPQQLVRNMRSI--SIDLEPHI--------------KDGY------LQIHS-------------SRPSLNGLELHLLTLRKIIKEF----KPTTVIIDPISNLINVGS--------------------------------------------------------------EQE---------VRSMLVRLIDMLKVNN-ITALFTSL-NK-QTE-------NFR------P---D-LAE----E-SVSSLVDTWI-----TVRDMEG-L------GERNRGIYIVKSRGMGHSNQV----------------------------RE-FIIT-AK-GIEL-LD---------------IE-LGPN-G-ILT--------GA-------AR--Q-S-NE----LQ--------------RKMDEMKLERELSRKDREIARKRKVLEANIEALRNEFESAE--EELSLLRATEELQEQLAGENNK------------SIKK------D----------------------------------------
>WP_070732019.1 KaiC 1 [Hymenobacter glacialis] >OGX88664.1 KaiC 1 [Hymenobacter glacialis]
---------------MQ--------------------------------EF-----------------RS------------------SV--------------------A------------S-----------------------A-------LPKLPKSPTGI----EGLDEITEGGLPL----GRPTLICGSAGCGKTLMGIEFLVRG-------------IQDYNEP-------------------------------------------------------GVLMA-FEETAPELAANVASL-----------GFDL-VEL---QARKMLR-VDHVH------V------------DRSEIEE--TGEYD-------------------------LEGLFIRLGHAIDS---IGAKRVVLDTIEALFSGF-------PN-----QGVLRSEIRRLFHWLK-DKGVTTIITAERG---D----G---T-LT-RQ-GLEEYVSDCVILLDNRV-------ID-QITTRRLRIVKYR-GSTHGTNEYPYLI-TED-GISVLPVT-SL---------QLDHP-------VS------------------DNIMASGVPALDEMFG---RRGFYQG-SSVLVTGTAGTAKTILAAS----FADAVCQQGQRCLLFAF--------EESPQQLLRNMRSV--GIDLQKHV--------------AAGL------LRIEA-------------SRPTINGLEQHLVTLHRLVKDF----KPAAVVIDPITNLISVGN--------------------------------------------------------------AAE---------VRSMLTRLIDFLKVNG-ITAFFTAL-VS-GGG--------PQ------Q---E-MTD----E-GVSSLVDTWV-----SVRDLEG-I------GERNRGLSILKSRGMAHSNQV----------------------------RE-FVVT-EH-GIEL-LD---------------VV-VGPT-G-IVT--------GA-------SR--L-T-QQ----MQ--------------EHAQTLAAQQETDRRDRELERRRRVLEANIANLRTEFESVE--EELRQIYSDEQNRQQTLTSGNQ------------RIAAANPP--Q-H--QTPG----------------SAENK-----------
>WP_068192048.1 KaiC 1 [Hymenobacter sedentarius] >ALW85201.1 KaiC 1 [Hymenobacter sedentarius]
MP---SF--------MQ--------------------------------EY-----------------NS------------------SV--------------------A------------P-----------------------A-------LPQLPKALTGI----EGLDEITDGGLPQ----GRPTLICGSAGCGKTLMGIEFLVRG-------------IQEYNEP-------------------------------------------------------GVLMA-FEETGEELAANVASL-----------GFDL-KAL---QDSKMLR-LDHVH------V------------DRSEIEE--TGEYD-------------------------LEGLFIRLGYAIDS---IGAKRVVLDTIEALFSGF-------PN-----QAVLRSEIRRLFRWLK-DKGVTTVITAERG---D----G---T-LT-RQ-GLEEYVSDCVILLDNRV-------ID-QITTRRLRIVKYR-GSTHGTNEYPYLI-TED-GISVLPVT-SL---------RLDHQ-------VS------------------NNIMSSGVPALDDMFG---MGGFYQG-SSVLITGTAGTAKTTLAAS----FAEKTCEQGQRCLFFAF--------EESPQQLLRNMQSV--SVDLKSHV--------------ASGL------LRIEA-------------SRPTINGLEQHLVTLHRLVKEF----KPDAVIIDPITNLITVGN--------------------------------------------------------------IAE---------VRSMLTRLIDFLKVSG-ITAYFTAL-VS-GRG--------QQ------Q---E-MTD----E-GVSSLVDTWI-----SVRDLEG-I------GERNRGLSILKSRGMAHSNQV----------------------------RE-FLVT-DR-GVEL-LE---------------VV-VGPT-G-IVT--------GA-------SR--L-T-QQ----LQ--------------EHAQTLAAQQEADRRDRELERRRRVLEANIANLRTEFESVE--EELRQINSHEQTRQQTLASGHQ------------RIAAANPP--R-R--NAPT----------------AGENPK----------
>WP_052346477.1 KaiC 1 [Hymenobacter swuensis] >AHJ98332.1 circadian clock protein KaiC [Hymenobacter swuensis DY53]
---------------MQ--------------------------------DI-----------------IA------------------SS--------------------A------------A-----------------------A-------RPQLPKAPTGI----DGLDEITEGGLPL----GRPTLVCGSAGCGKTLMGVEFLVRG-------------ILNHDEP-------------------------------------------------------GVLMA-FEETADELAANVTSL-----------GFDL-KAL---QAAGKLK-LDHVH------V------------DRSEIEE--TGEYD-------------------------LEGLFIRLGYAIDS---IGAKRVVFDTIEALFSGF-------PN-----QAVLRSEIRRLFRWLK-DKGVTTIITAERG---E----G---S-LT-RQ-GLEEYVSDCVILLDNRV-------ID-QITTRRLRIVKYR-GSTHGTNEYPYLI-TED-GISVVPVT-SL---------KLAHE-------VS------------------DEIVSSGVPALDDMFG---RRGFFQG-SSVLITGTAGTAKTTLAAA----FAAAICRQGKRCLFFAF--------EESPRQLVRNMRSV--GLDLEPYQ--------------QQGL------LYIES-------------SRPTLNGLEKHLVTLHKLITEQ----KPAAVVIDPISNLITVGN--------------------------------------------------------------IAE---------VRSMLTRLIDFLKVHN-VTALFTSL-IS-GRN--------VQ------Q---E-MTE----E-GVSSLVDTWL-----SVRDLEG-I------GERNRGISILKSRGMSHSNQV----------------------------RE-FIVT-DN-GICL-LD---------------VV-VGPT-G-IVT--------GA-------SR--L-T-QQ----LQ--------------EETLALAARQELERKDREIERKRRVLEATITNLRTEFESVE--EELRQINQEELLRQQTRTTNRQ------------QIAASNGA--T-S--ATSP----------------PHA-------------
>WP_073282696.1 KaiC 1 [Hymenobacter psychrotolerans] >SHK77529.1 circadian clock protein KaiC [Hymenobacter psychrotolerans DSM 18569]
---------------MP-------------------------------DSN-----------------ST------------------SA--------------------R------------V-----------------------S-------LTTLPKVPTGI----EGLDEITEGGLPK----GRPTLVCGSAGCGKTLMGIEFLVRG-------------IEQHNEP-------------------------------------------------------GVLLA-FEETVEELAANVASL-----------GFDL-PQL---QQDKMLR-IDHIH------V------------DRSEIEE--TGEYD-------------------------LEGLFIRLGYAIDT---IGAKRVVLDTIESLFSGF-------PN-----EAVLRSEIRRLFRWLK-DKGVTTIITAERG---E----G---S-LT-RQ-GLEEYVSDCVILLDNRV-------ID-QITTRRLRIVKYR-GSTHGTNEYPYII-TAA-GISVVPVT-SL---------RLEHT-------VS------------------NDIISTGVPGLDDMFT---RRGLYRG-TSTLITGTAGTAKTTLAVS----FALEACRRGERCLFFAF--------EESPAQLIRNMLTV--GIDLEPYV--------------KQGL------LFIEA-------------SRPTLNGLEQHLVTVHKLVKDK----QPGTIVVDPISNLISVGS--------------------------------------------------------------ISE---------VGAMLTRLIDYLKVQG-ITALFTAL-IS-GRN--------AT------Q---E-MTE----E-GVSSLVDTWI-----HVRDLEG-V------GERNRGISILKARGMAHSNQV----------------------------RE-FLVT-SE-GVQL-LD---------------VI-IGPS-G-IVT--------GA-------SR--L-A-QT----IQ--------------EQAHAMAAQQEAERRDRELERKRRVLEASISNLRTEFESVE--EELRRVTEEDQHRQQALTQSRQ------------QIARDFVS--Y-Q--PQNP----------------SDSPLNP---------
>WP_082808930.1 KaiC 1 [Hymenobacter sp. PAMC 26554]
---------------MP-----------------------------------------------------------------------TP--------------------L------------A-----------------------A-------LPRLPKSPTGI----EGLDEITEGGLPL----GRPTLICGSAGCGKTLLAIEFLVRG-------------VELYNEP-------------------------------------------------------GVLMT-FEETADELAANVASL-----------GFDL-RQM---QADKLLR-LDHVH------V------------DRSEMEE--SGEYD-------------------------LDGLFIRLGHAIDS---IGAKRVVLDTIEALFSGF-------SN-----QAVLRSEIRRLFRWLK-DKGVTTIITAERG---E----G---T-LT-RQ-GLEEYVSDCVILLDNRV-------ID-QITTRRLRIVKYR-GSTHGTNEYPYLI-SED-GISVLPVT-SL---------RLEHS-------VS------------------DEIVSTGVPGLDAMFA---QGGWYRG-SSALLTGTAGTAKTTLAAA----FAAETCRRGERCLYFTF--------EESPAQLIRNMRTV--GLDLQPYL--------------DQDL------LRIEA-------------SRPSLNGLERHLVTLHRDVREF----RPQAVVIDPISNLISVGS--------------------------------------------------------------ISE---------VRSMLTRMVDFLKINN-ITALFTAL-IN-GRH--------GQ------L---E-LTE----E-GVSSLVDTWV-----SVRDLEG-V------GERNRGLSILKARGMAHSNQV----------------------------RE-FVIT-NH-GVDL-LD---------------VV-IGPE-G-IIT--------GA-------GR--L-T-QR----IQ--------------EEAQLAVRQHEAERRDRELERRRRVLEATIANLRTEFESVE--EELRHLSQQEHARDTAQREGHA------------ALAAGGAS--A-DYFPTPP----------------NARP------------
>WP_068234914.1 KaiC 1 [Hymenobacter sp. PAMC 26628] >AMJ66611.1 KaiC 1 [Hymenobacter sp. PAMC 26628]
---------------MQ--------------------------------EI-----------------IP------------------AG--------------------A------------V-----------------------A-------LPRLPKAPTGI----DGLDEITEGGLPL----GRPTLVCGSAGCGKTLLGIEFLVRG-------------IQNYGEP-------------------------------------------------------GVLMT-FEETAEELAANVASL-----------GFDL-GAL---QAAKLLR-VDHVH------V------------DRSEMEE--NGEYD-------------------------LEGLFIRLGYAIDA---IGAKRVVLDTIETLFAGF-------TN-----ESVLRSEIRRLFRWLK-DKGVTTVITAERG---D----G---T-LT-RQ-GLEEYVSDCVILLDNRV-------ID-QITTRRLRVVKYR-GSTHGTNEYPYLI-TED-GISVLPVT-SL---------KLEHT-------VS------------------NEIVSSGVPGLDAMFE---RGGWYRG-SSTLLTGTAGTAKTTLAAS----FALAACQRGERCLYFAF--------EESPAQLVRNMQSV--GIDLAPCL--------------AQGL------LRIDA-------------SRPTLNGLERHLVTLHRLVSEF----RPSTVIIDPISNLISVGS--------------------------------------------------------------TSE---------VRSMLTRLIDYLKVHG-ISALFTAL-IS-GRD--------GR------M---E-MTE----E-GVSSLVDTWI-----SVRDLEG-I------GERNRGLSIFKARGLAHSNQV----------------------------RE-FEVT-PR-GVEL-LD---------------VV-VGPT-G-IIT--------GA-------GR--L-A-QR----AQ--------------ALAAAEAERHELDRNGRELERKRRVLEATIGNLRTEFESVE--EALRRARAAQQELPAEDDSATN------------GGGAPGPQ--R-SV-------------------------------------
>WP_066348214.1 KaiC 1 [Geminocystis sp. NIES3708] >BAQ62481.1 circadian clock protein KaiC [Geminocystis sp. NIES3708]
---------------ME---------------------------------------------------------------------------------------------D------------E-----------------------K-------HLPLSKCPTGI----RGLDEITNGGLPL----GRPTLICGGAGCGKTLLGVEFLVHG-------------AIIYDEP-------------------------------------------------------GVLMT-FEETAAEITTNVTSL-----------GWDL-DRL---HKKGKLL-IDHVY------I------------EANEIEE--AGEYD-------------------------LEGLFIRLGYAIQK---IGAKRVVLDTTEVLFAGL-------SH-----ANIIRAELRRLFRWLK-NQGVTTIITAEQG---D----N---S-LT-RQ-GLEEYVSDCVIRLGHKM-------EG-DIANRTLQIIKYR-GSSHSANQYPFLI-EES-GISVLPIT-SL---------TLDHE-------VS------------------AERISTGITALDEMFG---GQGYYRG-SSILVTGKAGTGKSTLAAY----FAQATCKKGERCLYLAT--------EESPKQILRNLISI--GVDLNEYV--------------EEGL------LKIDS-------------VRPTTYSLEMRLLKIHHQVQQF----KPSAIIIDPMSNLILSGS--------------------------------------------------------------LMQ---------TKSFFMRLIDYLKSNQ-ITGLLTNL-TE-GDI---------E------G---E-KTD----I-GVSSLMDTWL-----ELQTVKV-N------GERNRLLYVLKSRGMSHSNQM----------------------------RE-FIIT-DK-GINL-VD---------------VY-LGEG-K-VLT--------GT-------ER--I-N-QQ----LQ--------------EQSEQIKRRENLERQKREFARQKILLQAQIQDLQIQLNNHD--EELALMMQQEEEHQKMFLENRS------------VMSSLRHI--K----------------------------------------
>WP_010872549.1 circadian clock protein KaiC [Synechocystis sp. PCC 6803] >P73860.1 RecName: Full=KaiClike protein 1 >BAA17922.1 sll1595 [Synechocystis sp. PCC 6803] >BAK50094.1 circadian clock protein KaiC homolog [Synechocystis sp. PCC 6803] >BAL29093.1
---------------M------------------------------------------------------------------------TD--------------------N------------S-----------------------Q-------SLSLIKCPTGI----QGFDEITNGGLPQ----GRPTLICGSAGCGKTLFGVEFLVRG-------------AVEYGEP-------------------------------------------------------GVLVS-FEESAKEIIQNVASL-----------GWNL-QDL---VAEEKIL-IDHIY------V------------EASEIQE--TGEYD-------------------------LEALFIRLGYAINK---IGAKRILLDTIEVLFSGL-------EN-----TNIVRAELRRLFHWLK-QKGVTAVITGERG---D----K---N-LT-RQ-GLEEYVSDCVIKLDQKT-------VE-EVATRTIQVVKYR-GSRHSNNEYPFLI-EEN-GISVLPIT-SL---------ILNHS-------VS------------------QERISTGIPQLDDMFG---GQGYYRG-SSILVTGRAGTGKTTLAAF----FAQATCLRGERCLYLAT--------EESPQQICRNLNSI--GLDLSPYL--------------DSQL------LQFDA-------------TRPTNYNLEMRLFKIHSWVRNF----KPSLVVVDPMSNLITSGN--------------------------------------------------------------LNQ---------TKNFFMRLIDYLKSQK-ITVFLTDL-TG-GNV-------GYD------N---E-QTE----V-GVSSLMDTWL-----ELQTLRI-N------GERNRILYILKSRGMAHSNQV----------------------------RE-FILS-ND-GVDL-IE---------------AY-IGEG-Q-VLT--------GT-------QR--I-N-QI----LE--------------EEAIAKRRQQALELSKRNFERKKYLLQAKIDALQMKLASQD--EELEVLMLEEKEFKQTMLANRN------------LIKKSRHIYQN-P--------------------------------------
>WP_015176306.1 circadian clock protein KaiC [Oscillatoria nigroviridis] >AFZ07016.1 circadian clock protein KaiC [Oscillatoria nigroviridis PCC 7112]
---------------ME---------------------------------------------------------------------------------------------K------------I-----------------------K-------ELQLSKCPTGI----QGLDEITDGGLPQ----GRPTLICGSAGSGKTLFGVEFLVRG-------------ATLYGEP-------------------------------------------------------GVLVT-FEETASEITKNVASL-----------GWNL-NQL---IAEGKIL-IDHIY------I------------DPSEIEE--TGEYD-------------------------LEAIFLRLGYAIDK---IGAKRVVLDTIEVLFAGL-------AN-----ANIVRAEVRRLFHWLK-DRGLTAAITGERG---D----R---T-LT-RQ-GLEEYVSDCVIKLDQKT-------FQ-DIATRTLQVVKYR-GSRHSNNEYPFLI-EEN-GISVLPLT-SL---------KLDHV-------VS------------------NERISTGIAQLDEMFG---GQGYYRG-SSILVTGRAGTGKTTLASY----FARATCHRGERCLYLAT--------EESPQQIIRNLNSI--GVDLAPYV--------------EQGL------LQFDA-------------VRPTNYNLEMRLFKIHSWVKKF----QPSTIVVDPMSNLILSGS--------------------------------------------------------------FMQ---------TKSFFLRLIDYLKSQG-ITIFLTDL-TP-GDA-------DQD------H---E-QTE----M-GISSLMDTWL-----ELQTLKV-N------GERNRILYALKSRGMKHSNQV----------------------------RE-FIIT-NE-GVNL-VE---------------VY-LGEG-N-VLT--------GT-------ER--L-T-QE----LK--------------EQSAYKKRQQNFELKKREYEQEKKVLQAQIDALQMQLLNRD--AELDLLIQEEQEEENAVLENRT------------FMGRLRHL--N-P--------------------------------------
>WP_015138908.1 recombinase A [Nostoc sp. PCC 7524] >AFY48470.1 RecAsuperfamily ATPase possibly involved in signal transduction [Nostoc sp. PCC 7524]
---------------MN--------------------------------KA-----------------KN------------------DT--------------------H------------I-----------------------K-------TTMLAKCPTGI----QGLDEITFGGLPQ----GRPVLLCGKAGCGKTLIAMEFLVRG-------------ATEFNEP-------------------------------------------------------GVFLA-FEETAEELAQNVASL-----------GWDL-AEL---INEKKLA-IDHVR------V------------ERSEIEE--TGEYD-------------------------LEALFIRLGFEIDA---IAAKRVVIDTLEVLFGGL-------EN-----AAIVRSELRRLFLWLK-SKGVTAIITSESG---K----N---S-LT-RH-GLEEYVSDCVIRLDQRI-------TN-ELSTRWLQIIKYR-GSRHGSNEYPFLI-KEN-GISVLPIT-SV---------SLDYP-------VT------------------TEWISSGIKRLDTMLG---GKGFFRG-SSILISGTAGTGKSSLCAH----FADATCQRGEKCLFFAF--------EESAQQIIRNMRSI--GINLENAV--------------NQGL------LKFQN-------------LRPTFYGLEMHLVNILSTVNEF----QPDAVIFDPISNLTYGSN--------------------------------------------------------------DVQ---------VKSFMTRLIDYLKTKN-ITTLFTNL-NE-GNS--------AF------V---E-YTE----I-GISSLADTWI-----LLRTVES-N------GERNRLIHVLKSRGTSHSNQV----------------------------RE-FLLT-NE-GVQL-LD---------------VY-LGAE-G-VLT--------GT-------AR--I-I-QE----AK--------------DKAVALVRQNKIEQKQRDIERKRLLMEAQIKAIESQFEIDK--QEIERLIAIEENQESFFISEEQ------------KRARLRQA--D-S--NYSG----------------NI--------------
>WP_067769268.1 KaiC 1 [Nostoc sp. NIES3756] >BAT53830.1 hypothetical protein NOS3756_27930 [Nostoc sp. NIES3756]
---------------MN--------------------------------KQ-----------------EI------------------DP--------------------Q------------L-----------------------K-------PTMLAKCPTGI----QGLDEITYGGLPQ----GRPILLCGRAGCGKTLIAMEFLVRG-------------ATLFDEP-------------------------------------------------------GVFMA-FEETAEELTQNVASL-----------GWDV-AEL---IKEKKLV-IDHVQ------V------------ERSQIQE--TGEYD-------------------------LEALFIRLGYEIDA---IAAKRVVIDTLEVLFGGL-------DN-----AAIIRAELRRLFQWLK-TKGVTAIITSESG---D----N---S-LT-RH-GLEEYVSDCVIRVEQRV-------SN-ELSTRWLQIIKYR-GSRHGSNEYPFLI-RED-GISVLPIT-SV---------GLDYP-------VT------------------TEWMPSGIKRLDTMLG---GKGFFRG-SSILISGTAGTGKSSFCAH----FADATCQRGEKCLYFAF--------EESPQQIIRNMRSI--GIDLEVAV--------------NKNL------LKFQA-------------LRPTYYGLEMHLVNMLSTVNDF----QPDAVILDPISNLTYGSS--------------------------------------------------------------DVQ---------IKSFMMRLIDYLKTKN-ITTIFTNL-TE-ANS--------AF------I---E-YTE----I-GISSLADTWI-----LVRTVES-N------GERNRLIHVLKSRGMSHSNQV----------------------------RE-FLLT-AE-GLQL-LD---------------VY-LGAE-G-VLT--------GT-------AR--I-I-QE----AK--------------DKAAAIDRQQKIEQKQRDIERKRLMMEAQVKAIEAQFELEK--KEIEMLISMEETQEKVFLDEQK------------KRFHFRQA--D-V--------------------------------------
>WP_006103975.1 circadian clock protein KaiC [Coleofasciculus chthonoplastes] >EDX72837.1 KaiA binding family [Coleofasciculus chthonoplastes PCC 7420]
---------------MT---------------------------------------------------------------------------------------------K------------T-----------------------H-------QTKLNKCPTGI----QGLDEITNGGLPQ----GRPTLLCGKAGCGKTLMAMEFLVHG-------------ATEYQEP-------------------------------------------------------GVFIS-FEESPDELTQNVASF-----------GWDL-TAL---ADQKKLT-IHYVH------I------------DRTQIQE--TGEYD-------------------------LEALFIRLGYAIDS---INAKRVVLDTLEVLFAGL-------QN-----NAIVRSELRRLFLWLK-EKGVTAIITGESG---Q----N---T-LT-RQ-GLEEYVSDCVIFLNQRI-------IN-ELATRRLHIVKYR-GSRHGTNEYPFLI-EDD-GISVLPLT-SV---------GLDYQ-------VS------------------NERISTGVERLDTMLG---GEGYFRG-SSVLISGTAGTGKSSLCAH----FAEATCLRGERCLYFAF--------EESPSQIIRNMRSI--GIDLDPSV--------------QKGL------LKIQA-------------MRPTFYGLEMHLVKIHHFVNEF----KPNVVIIDPISNLTDIGN--------------------------------------------------------------YMQ---------VKSFMMRLVDFFKTHQ-ITTVLTHL-NL-GGN---------P------L---E-QTD----L-GISSLMDTWL-----LLRDEES-S------GERNRLLFVLKSRGMKHSHQV----------------------------RE-FRLT-DT-GVQL-VD---------------VY-LGVG-G-VMA--------GT-------AR--T-I-QE----SQ--------------EKAEALVRRQAIERKQHEIERKRQIMEVQIQALQAEFETQK--EEIEQMIQQEKLRDKTLLQDRR------------LRAQIRDY--D-S--LEEM--------------------------------
>WP_015151381.1 recombinase A [Oscillatoria acuminata] >AFY84769.1 RecAsuperfamily ATPase possibly involved in signal transduction [Oscillatoria acuminata PCC 6304]
---------------MI--------------------------------QQ-----------------SF------------------KG--------------------K------------T-----------------------E-------PQELAKCPSGI----RGLDEITGGGLPQ----GRPTLVCGTAGCGKTLMAMQFLIKG-------------VEDYDEP-------------------------------------------------------GVFMS-FEETAEELRQNVISL-----------GWDV-KAL---QDQKKLG-IDYVH------I------------DRSEFQE--TGEYN-------------------------LEGLFLRLAIAIDR---VQAKRVALDTLEVLFGGL-------DN-----EAIVRSELRRLFRWLK-DKGVTAIITAESG---E----N---S-LT-RQ-GLEEYVSDCVIRLQQQV-------SD-RIATRTLHIVKYR-GSKHGSNEYPFLI-ETD-GISVVPIT-SI---------GLNHQ-------VS------------------TERISTGIHRLDMMLG---GQGFYRG-SSVLISGTAGTGKSTVAAH----FAQATCRRGERCLYIAF--------EESPNQIIRNMRSI--GLDLESCV--------------QDGL------LVFES-------------VRPTLYGLEMHLVKFYHAIETL----KPQVVIVDPISNLHYVGN--------------------------------------------------------------DIE---------VKSFLMRLIDFLKTHI-ITSLMTSL-TI-SSS--------TS------L---E-RTD----I-GVSSLMDTWL-----MLRDMET-N------GERNRLLYLLKSRGMEHSNQV----------------------------RE-FRLS-SS-GVEL-IK---------------AY-LGPG-G-VLT--------GS-------AR--A-V-QE----SR--------------EQADALLRQKDIETKQRNIERKRAVIEAKIQALQADFELEK--SEIERIIHKEELEEKIQRETEI------------TMGEMRRV--N-G--KPDL--------------------------------
>WP_015185582.1 recombinase A [Microcoleus sp. PCC 7113] >AFZ21453.1 RecAsuperfamily ATPase possibly involved in signal transduction [Microcoleus sp. PCC 7113]
---------------MA--------------------------------QL-----------------NT------------------AT--------------------T------------L-----------------------Y-------KNQLLKCPTGI----QGLDEITAGGLPL----GRPTLVCGTAGCGKTLMGMEFLIRG-------------ALEYDEP-------------------------------------------------------GVFMA-FEETAEELTQNVASL-----------GWDL-EQL---TAEEKIS-IDYVH------I------------DPNEIEE--TGEYN-------------------------LEALFIRLGYAIDT---IKAKRVVLDTIEVLFAGL-------SN-----ASLVRAELRRLFRWLK-TKGVTAIITGEKG---E----N---S-LT-RH-GLEEYVSDCVIRLEQRI-------QD-EVSTRRLQIVKYR-GSAHSSNEYPFLI-DQN-GISVLPIT-SV---------GLDHD-------IS------------------TERISTGIERLDTMLG---GKGYFRG-SSILITGTAGTGKSTLAAH----FAQATCQRGERCLYLAF--------EEAPQQILRNMSSI--GLDLEPFL--------------NQGL------LRFQA-------------TRPTAYGLELHLAKIHRWISEL----QPSVVIIDPMSNLHLGGN--------------------------------------------------------------MTQ---------AKGFLFRLIDFLKSQQ-ITVLFTNL-TP-GGS---------A------L---E-HTD----M-GVSSLMDTWL-----EVRIQEG-N------GERNRVLFVLKSRGMEHSNQM----------------------------RE-FRLT-PQ-GIEL-FD---------------VY-LGSE-K-VLT--------GA-------AR--A-I-QE----AK--------------EKAASLNRQQEFERKRRELERKKAIAQSQIAALQAQIETEA--EELEVMIQQEEVQQNLSLQDRT------------TIAQLRKA--D-Q--ADDL----------------FR--------------
>WP_009784629.1 circadian clock protein KaiC, partial [Lyngbya sp. PCC 8106] >EAW36893.1 hypothetical protein L8106_27067 [Lyngbya sp. PCC 8106]
---------------MI--------------------------------EL-----------------NS------------------II--------------------P------------S-----------------------K-------HKELPKCSTGI----NGLDEITLGGLPK----GRPTLVCGTAGCGKTLLAMEFLVRG-------------AVQYDEP-------------------------------------------------------GVFIA-FEETAEELTENVASL-----------GWDL-KQL---TAENKIS-IDYVH------I------------DPEEIEE--VGEYN-------------------------LEALFIRLGCAIDQ---IGAKRVVLDTIEVLFAGL-------SN-----TAIIRAELRRLFRWLK-TKGVTAIITAERG---D----N---S-LT-RN-GLEEYVSDCVIRLDQRI-------QE-EVSTRRLQIIKYR-GSYHGSNEYPFLI-NEN-GISVLPIT-SV---------GLEHE-------VS------------------NERISSGISRLDAMLG---GEGYYQG-SSILITGTAGTGKTTLAAH----FAQAVCQRGEHCLYLAF--------EEAPNQIIRNQRSV--GVDLEPFV--------------EQGF------LRFKA-------------ERPTATGLELHLVTLYRLIEQV----KPSVVIIDPMSNLTMSGT--------------------------------------------------------------LTQ---------AKTFLFRLIDFFKSKQ-ITVLLTNL-IS-GSN---------L------V---E-YTE----I-GISSLMDTWL-----EVRMMET-N------GERNRLLYVLKSRGMEHSNQM----------------------------RE-MLLT-KQ-GIKL-SD---------------VY-LGQG-Q-VFT--------GT-------AR--T-I-QE----AQ--------------EKANGLARQQEFERKQRQLERKQVIVQSQIDALQAQIDAEK--EELELMIQYEENSQDILYQDRI------------TMAQMRQA--D-Q--NITP----------------EK--------------
>WP_046280119.1 circadian clock protein KaiC [Limnoraphis robusta] >KKD36612.1 KaiC 1 [Limnoraphis robusta CS951]
---------------ML--------------------------------EV-----------------NR------------------KI--------------------P------------S-----------------------P-------QKELPKCSTGI----NGLDEITLGGLPK----GRPTLVCGTAGCGKTLLAMEFLVRG-------------AVEYNEP-------------------------------------------------------GVFMA-FEETAQELTENVASL-----------GWDL-DQL---TAENKIS-IDYVH------I------------DPEEIQE--VGEYD-------------------------LEALFIRLGCAIDL---IGAKRVVLDTIEVLFAGL-------SN-----TAIIRAELRRLFRWLK-TKGVTAIITGERG---D----N---S-LT-RH-GLEEYVSDCVIRLDQRI-------QE-EVSTRRLQIIKYR-GSCHGSNEYPFLI-NQN-GISVLPIT-SV---------GLEHE-------VS------------------NERISSGIPRLDAMLG---GEGYFRG-SSILITGTAGTGKTTLAAH----FTQAVCSQGEHCLYIAF--------EEAPKQIIRNQRSV--GVDLEPFV--------------EKGL------LTFKA-------------ERPTATGLELHLVTLYRLIDQV----KPSVVIIDPMSNLTMSGT--------------------------------------------------------------LTQ---------AKAFLFRLIDFFKSKQ-ITVLLTNL-IS-GGN---------P------L---E-FTE----I-GVSSLMDTWL-----EVRMIET-N------GERNRLLYVLKSRGMEHSNQM----------------------------RE-MLLT-KQ-GIQL-SD---------------VY-LGQG-Q-VLT--------GS-------AR--T-I-QE----TQ--------------ERANKLARQQEFERRQRELERQQVIVRSKIEALQAKLEAEQ--EELDLMMQYEQCSQDLLFQDRI------------TMAKRRQA--D-E--QISF----------------EN--------------
>WP_006099703.1 circadian clock protein KaiC [Coleofasciculus chthonoplastes] >EDX76745.1 KaiA binding family [Coleofasciculus chthonoplastes PCC 7420]
---------------MS-----------------------------------------------------------------------KT--------------------T------------L-----------------------A-------KNQLRKCPTGI----KGLDEITDGGLPL----GRTTLICGTAGCGKTLMGMEFIVRG-------------ILDYSES-------------------------------------------------------AVFMA-FEETAAELTQNVASL-----------GWDL-DEL---TATEKLS-IDYVY------I------------DPQEIEE--TGDYD-------------------------LEALFIRLGSAIDA---IGAKRVVLDTVEVLFSGL-------SN-----TAIVRAELRRLFRWLK-TKGVTAIVTGEKG---E----N---S-LT-RY-GIEEYVSDCVIRLDHRL-------YE-DISTRKLQIVKYR-GSSHGTNDYPFLI-NSD-GITVLPIT-SV---------GLDHT-------VT------------------HERISSGIERLDTMLG---GEGYFRG-SSILITGTAGTGKTTLAAH----FAEATCRRGERCLYFAF--------EEAPQQIIRNMQSV--GINLPEFV--------------NQGL------LRFQA-------------RRPTAYGLEMHLVQIHSLIKAF----QPTVVIIDPMSNLTMGGT--------------------------------------------------------------LLQ---------AKAFLFRLIDLLKSQQ-ITVFLTNL-IQ-GGM---------L------V---E-QTE----I-GVSSLMDTWL-----EVRFVES-N------GERNRVFFILKSRGMEHSNQV----------------------------RE-LKLT-KQ-GVEL-VD---------------VY-LGEG-I-VLT--------GT-------AR--R-I-QA----EK--------------EKAVKLTRKQEFERKRRNFARQKAIIHSQITALQAQLEREE--ENIEEMMQEEQSHQDNLQQNRV------------AIAQLRQA--D-F--IQGNE-------------------------------
>WP_073596296.1 KaiC 1 [Phormidium ambiguum] >OKH32767.1 KaiC 1 [Phormidium ambiguum IAM M71]
---------------ML--------------------------------LD-----------------SE------------------TN--------------------K------------S-----------------------Y-------DDQLPKSPTGI----QGLDEITGGGLPQ----GRPTLICGTAGSGKTLIGLNFLVSG-------------VVSYSEP-------------------------------------------------------GVFVS-FEETPDELIQNVRSL-----------GWDL-KKL---IAEKQFL-IDHIQ------I------------DPYEIEE--TGDYN-------------------------LEALFIRLEQIIDA---IAAKRIVLDTIETLFVGL-------SN-----ATIVRSELQRLFRWLK-NKGVTAIITGEKG---E----N---T-LT-RH-GLEEYVADCVIRLEQRV-------QN-EIATRRLQIIKYR-GSNHGTNEYPFLI-NEK-GISVVPIT-SV---------GLDHE-------IS------------------TERISTGIPRLDTMLG---GQGYFRG-SSVLITGTAGTGKSTIAAH----FAQATCSRGERCLYLAF--------EEAPQQILRNMLSV--GLDLHPLV--------------SQGL------LKFQA-------------VRPTAFGLEMHLVQIHNLINEF----QPNVVIVDPMSNLVLGGN--------------------------------------------------------------LLQ---------SKSFFMRLIDSLKSQQ-ITVMLTNL-VT-GNS---------S------L---E-YTE----I-GISSLMDTWL-----ELRVIES-N------GERNRVLYVLKSRGMEHSNQV----------------------------RE-FILT-KQ-GIEL-VN---------------VY-LGQE-T-VLT--------GT-------AR--N-V-QE----AK--------------EKANNLIRQQELERKRRELERKQAIMRSQIAALQDQLNIEE--EEFQMMIEQEKLYQDIKLQSQI------------KAADLRQA--D-VE-------------------------------------
>WP_015171802.1 circadian clock protein KaiC [Geitlerinema sp. PCC 7407] >AFY66236.1 circadian clock protein KaiC [Geitlerinema sp. PCC 7407]
---------------MS------------------------------P--------------------TD------------------RP--------------------S------------T-----------------------L-------RNMLQKCPTGI----QGLDEITNGGLPK----GRPTLICGAAGCGKTLLSMEFLVRG-------------ATQYGEP-------------------------------------------------------GVFLS-FEETSEELTQNVASL-----------GWDL-EQL---IADKLIG-LDYLY------I------------DPADIHE--TGDYD-------------------------LEGLFIRLNSAIDS---VGAKRVVLDTVEVLFAGL-------SN-----ASIVRAELRRLFRWLK-TKGVTAVITGERG---E----N---S-LT-RQ-GLEEYVSDCVIRLDQRI-------HE-ELSTRRLQILKYR-GSHHGSNEYPFLI-EEN-GISVLPIT-SI---------GLNHP-------IS------------------SDRVSTGISRLDAMLG---GQGYFRG-SSILITGMAGTGKSTLAAS----FAASVCDRGERCLYIAF--------EEAPQQILRNMRSI--GLDLEPYL--------------RQGN------LDIQA-------------IRPTAHGLELHLVQIHRWLTTF----RPHSVVIDPISNLTLTGS--------------------------------------------------------------TLQ---------AKAFFMRLIDYLKSQQ-ITTVMTNL-IT-GGS---------P------L---E-STE----I-GISSLMDTWL-----EVRIMES-N------GERNRILQVIKSRGMEHSNQV----------------------------RE-FRLS-SQ-GVDL-ID---------------VY-LGQG-T-VLT--------GS-------AR--L-Q-QE----AA--------------DQRAHLQQQQQIARRRREIEQQRHLLQSQIEALQQQMEAET--QELNYLCQADDAEKAGLLREQE------------IIAKFRWA--D----------------------------------------
>WP_007353369.1 MULTISPECIES: circadian clock protein KaiC [Kamptonema] >CBN54142.1 KaiClike protein 1 [[Oscillatoria] sp. PCC 6506]
---------------MT------------------------------QLNQ-----------------KK------------------TS--------------------K------------S-----------------------T-------NIQLPKCPTGI----QGLDEITGGGLPK----GRPTLVCGSAGCGKTLLGMEFLVRG-------------ATEYGEP-------------------------------------------------------GVFIS-FEETVEELTQNVTSL-----------GWDL-DRL---VAEKKLS-IDCLY------I------------DPSEIQE--TGEYD-------------------------LEGIFIRLGYAIDS---IGAKRIVLDTIEVLFSGL-------SN-----TGIVRAELRRLFRWLK-TKGVTAIITGERG---D----N---S-LT-RQ-GIEEYVSDCVIRLDQRV-------YE-ELSTRRLQIFKYR-GSQHGSNEYPFLI-EEN-GISVLPIT-SI---------GLNHN-------VS------------------SDRISSGIPRLDAMLG---GEGYFRG-SSILITGMAGTGKSTIAAA----FAAATCQRGEKCLYLAF--------EEAPQQILRNMRSI--GMDLERYI--------------QQEL------LQIQA-------------LRPTAHGLEVHLVQIHRWINYF----QPTTVIIDPISNLTLTGS--------------------------------------------------------------LLQ---------VKAFFMRVIDYLKSQQ-ITVLMNNL-IS-GGT---------P------L---E-NTE----I-GISSLMDTWL-----EVRVIES-N------GERNRILQVIKSRGMEHSNQV----------------------------RE-FRLT-SQ-GVEL-VD---------------VY-LGQD-K-VLT--------GT-------AR--A-I-QE----LA--------------DKQATIRRQQEIANRRRDLEQQRQLIQTQITTLQMQMEAEK--AEVDRLNQEENMNKVGFLQDQR------------IIAQLRRA--D----------------------------------------
>WP_013323584.1 circadian clock protein KaiC [Cyanothece sp. PCC 7822] >ADN15515.1 putative circadian clock protein, KaiC [Cyanothece sp. PCC 7822]
---------------MA-------------------------------ELN-----------------PI------------------VE--------------------T------------K-----------------------Q-------KKQLRKCPTGI----SGLDEITGGGLPQ----GRPTLVCGSAGCGKTLMGVEFLVRG-------------ATEYDEP-------------------------------------------------------GILMS-FEETAQELTENVISL-----------GWDL-AEL---IAQKKLI-IDHVS------I------------DPQEIAE--TGDYD-------------------------LEALFIRLGCAIQE---IGAKRVLLDTTEVLFAGL-------SN-----AAIVRSELRRLFHWLK-AQEVTTIITGERG---E----K---T-LT-RQ-GLEEYVSDCVIRLDQRV-------DD-ELSTRRLQIVKYR-GSSHGSNEYPFLI-EEN-GISVLPIT-SL---------GLEHK-------VS------------------NERVSSGIPRLDKMLG---GQGYYRN-SSILITGTAGTGKSTLAAH----FAAATCRRGERCLYMAL--------EEAPQQILRNMRSV--GLDLNPFI--------------AQEL------LKFYA-------------VRPTTYGLEMHLVKIHNWIKTF----APSTVIIDPMSNLSLTGN--------------------------------------------------------------LIQ---------TKAFFMRLIDYFKSEK-ITVLLTNL-TP-GGS---------P------L---E-HTE----I-GVSSLMDTWL-----EIRTLET-N------GERNRILYVLKSRGMDHSNQV----------------------------RE-LLFK-SE-GVEL-LD---------------VY-LGLG-T-VLT--------GT-------AR--V-A-QE----TQ--------------ENLERVKQQQEIERKKREYKRRAAVAKAQIEALQAQLEAEQ--EELDVLSLQEQHYQTQFVKDQA------------KMAQLRKA--D-T--------------------------------------
>WP_073595778.1 KaiC 1 [Phormidium ambiguum] >OKH33559.1 KaiC 1 [Phormidium ambiguum IAM M71]
---------------MK---------------------------------------------------------------------------------------------K------------T-----------------------A-------KKQLPKCPTGI----QGLDEITGGGLPK----GRPTLICGSAGCGKTLLGVEFLVRG-------------AIEYGEP-------------------------------------------------------GILMA-FEETAEELTENVMSF-----------GWDL-AQL---VEEKKLS-IDHVY------I------------DPHAIQE--TGEYD-------------------------LEALFIRLGCAIQE---IGAKRVVLDTIENLFIGL-------SN-----ASIVRGELQRLFRWLK-SQGVTAIITGERG---E----N---S-LT-RQ-GLEEYVSDCVIRLEQKT-------SE-EMTTRYLQIVKYR-GSGHGSNEYPFLI-EEN-GISVLPIT-SI---------GLEHE-------VS------------------NQRISSGIPRLDTMLD---GQGYYQG-SSILITGMAGTGKSTIAGF----FAQATCLSGERCLYLAT--------EEAPQQILRNMFSV--GLDLNQYF--------------QKGL------LRFEA-------------VRPTAYGLEMRLVKIHHWLREF----QPRSVIIDPMSNLNLLGN--------------------------------------------------------------PGK---------TKSFFMRLIDLLKSHK-ITVLLTNL-TS-GGT---------P------L---E-HTD----I-GISSLMDTWL-----EVRTIDT-N------GERNRLLYILKSRGMAHSNQV----------------------------RE-FLLT-NQ-GIEL-ID---------------VY-LGQG-T-VLT--------GT-------AR--V-I-QQ----AQ--------------EELTQLNRQQEFEQKKRELESQAEILQAQIAALQVQLKTQH--EVLDLMVKQAEHHQQSLRENQE------------EMMKLRKG--D-E--VH----------------------------------
>WP_015208186.1 circadian clock protein KaiClike protein [Cylindrospermum stagnale] >AFZ24933.1 RecAsuperfamily ATPase possibly involved in signal transduction [Cylindrospermum stagnale PCC 7417]
---------------MV--------------------------------KQ-----------------DT------------------SA--------------------T------------G-----------------------Q-------KNYLPKCPTGI----QGLDKITDGGLPL----GRPTLVCGAAGCGKTLMGIEFLVRG-------------ATEYAEP-------------------------------------------------------GAFIC-FEETPEEIVQNVTSL-----------GWDL-EQL---IQEKKLA-IEHIY------I------------EPQEIQE--AGNYD-------------------------LEALFIRIGMLVDS---VDAKRIVLDTIEVLFVGL-------SN-----AAIVRAELRRLFRWLK-QKGLTAIITGERG---D----N---T-LT-RQ-GLEEYVSDCVIRLDQRT-------NE-ELAIRRLQIIKYR-GSQHGSNEYPFLI-TDD-GISVLPIT-SV---------GLDHV-------VS------------------TERISSGIPRLDAMLS---GNGYFRG-SSILLTGTAGTGKTTIACH----FAAETCRQGERCLYLAS--------EEAPQQIIRNMQSV--GLDLEPYL--------------QQGL------LNFQA-------------VRPTEYGLETHLVNLHHLIQKF----NPSTVVIDPISNLTSSGN--------------------------------------------------------------LNQ---------TKMFFIRLVDFLKSQQ-ITVLLNNL-TA-GGG---------P------F---E-QTE----M-GISSLMDTWI-----EVRMLES-N------GERSRLLYVLKSRGMEHSNQV----------------------------RE-FLLT-KQ-GIQL-LD---------------VY-LGQG-T-VLT--------GS-------AR--I-I-QE----AQ--------------EKLAASQHRLLLKQKKRELERKQMVVCSQISTLEAELAAQQ--EELCILTEQEALNQSNLKEYSQ------------ILAQLRKA--D----------------------------------------
>WP_015167966.1 recombinase A [Synechococcus sp. PCC 7502] >AFY73307.1 RecAsuperfamily ATPase possibly involved in signal transduction [Synechococcus sp. PCC 7502]
---------------ML--------------------------------K--------------------------------------II--------------------N------------N-----------------------L-------KPQLPKCLTGI----HGLDEITGGGLPQ----GRPTLVCGSAGCGKTLLGVEFLVHG-------------AVDYGEA-------------------------------------------------------GVLMT-FEETAEEITQNVASL-----------GWEL-DQL---VTDGKLI-IDHVY------I------------NPLGIEE--TGEYD-------------------------LEGLFIRLGSAIAE---IGAKRVVLDTIEVLFAGL-------HN-----TNIVRAEIRRLFGWLK-QQGVTAIITGERG---E----N---T-LT-RQ-GLEEYVSDCVIRLEQRT-------VA-EISTRYLQIFKYR-GTRHGVNEYPFLI-EEN-GIFVAPIT-SL---------KLDHD-------IS------------------TEQISTGIPRLDTMLD---GGGYYRG-SSILVTGMAGTGKTTLAGY----FASSTCDRGERCLYLAT--------EEAPQQILRNQRSI--GLDLNHYI--------------DSGL------LRLEA-------------VRPTAYGLEMRLIKILAWVNEF----QPTAVVIDPMSNLATTET--------------------------------------------------------------HNQ---------TKNFLMRLIDLFKAQQ-ITVFFTNL-LQ-SGN---------L------G---E-SIE----V-NISSLMDTWL-----ELRTIET-N------GERNRTLSILKSRGMNHSNQV----------------------------RE-FLVT-SE-GVEL-VD---------------VY-LGAH-G-FLT--------GT-------AR--A-A-QQ----AQ--------------EKSDKLSQQQEFERKKRRFDYQQAFIRAQIAALEVQLATER--EELDMSNRQEKVNQQILFDDRD------------SMAELRNA--D----------------------------------------
>WP_009507516.1 circadian clock protein KaiC [Opitutaceae bacterium TAV5] >AHF92587.1 KaiC 1 [Opitutaceae bacterium TAV5]
---------------MK--------------------------------KN-----------------GS------------------KS--------------------V------------A-----------------------P-------NASLPKCPTGI----HGLDEITGGGLPR----GRPTLICGGAGCGKTLFATEFLVRG-------------AMEFGEP-------------------------------------------------------GVFMC-FEETEAELSANVASL-----------GFDL-AGL---VRRKKIL-LEHVH------V------------ERSEIHE--TGEYD-------------------------LEGLFIRLNLAIDS---IGARRVVLDTLEALFAGL-------PN-----EAILRAELRRLFRWLK-DKGVTAVITAERG---R----E---Q-LT-RH-GLEEYVSDCVILLDHRV-------ND-QIATRHLRVVKYR-GALHGTNEFPFLI-GED-GLSVLPIT-SL---------GLNHR-------VS------------------SGRISTGIPRLDAMLG---KRGFFRG-SSILLTGTPGTGKTSVAAC----FAQAAARRGERVLFFSF--------EESPNQISRNMASI--GLRLEPLM--------------RSGL------LRFHA-------------ARPTLYGLEMHLATMFREIATF----KPDVVIVDPITSLLAAGT--------------------------------------------------------------DSE---------TKGMVTRLIDYLKGGQ-ITSLFTSL-TH-GGR---------A------L---Q-QSE----V-AMSSLIDSWL-----LLQELEG-N------GERNRVLYVLKARGMAHSNQV----------------------------RE-FLIS-SR-GVDL-VD---------------AY-IGPG-G-VLT--------GS-------AR--A-A-QT----AR--------------EKAESLAALQESARRKRELERKRAALEQQIAGLRSEHEAGA--EELRRVDEQVAMQTLLLTTGRT------------GPGRLRQA--D-A--PVVA----------------GARGKAGPAK--GKR-
>WP_069585249.1 MULTISPECIES: KaiC 1 [Methanobacterium] >OEC84785.1 KaiC 1 [Methanobacterium sp. A39] >PAV03416.1 KaiC 1 [Methanobacterium bryantii]
---------------MS--------------------------------NA-----------------EN------------------LL--------------------T------------S-----------------------D-------ESILEKTLTGI----EGLDDITEGGLPQ----GRPTLVCGAAGCGKTIFAMEFIVHG-------------A-EMGEP-------------------------------------------------------GVFVS-FEESIEDLKKNFISM-----------NPDL-NDL---IDQNKIS-FDYVH------I------------ERSEIEE--TGEYD-------------------------LEGLFIRLGYAIDS---IGAKRIVLDTVESLFSGF-------SA-----EALLRAELRRLFQWLK-NKGVTAVITGESG---E----K---T-LT-RY-GLEEYVADCVMLLNNPV-------VN-KITTRNLRIVKYR-GSSHGTNEYPFLI-DKK-GITVLPIT-SI---------GLDHH-------VS------------------NEYIPTGIERLDAMMD---GKGFYKG-SSILVTGNAGTGKSSFAAQ----FADAACKRGEKCIYLAF--------EESPEQIIRNMKSI--AIDLGHWV--------------DKGL------LKFHA-------------ARPTLYGLEIHLVTIYKLVNEF----MPDIVVIDPISNLITVGS--------------------------------------------------------------PND---------VKSMLIRLIDFLKDNK-ITSMSTSL-SV-IGH---------V------------EAD----V-GVSSLMDTWI-----DLRAKEI-N------GERNRTLDIIKSRGMAHSNQM----------------------------RE-FLLT-DH-GIEL-ED---------------VY-MGPA-G-ILT--------GS-------AR--L-S-QM----AM--------------EKAQKLVRKQEIERKQREIELKRSLMGTQIAEIKSKFEAEE--EELERIIEQEKSKEEVLENDRN------------DMARMRKA--D-K--RD----------------------------------
>WP_014430148.1 circadian clock protein KaiC [Rubrivivax gelatinosus] >BAL97298.1 putative circadian clock protein, KaiC superfamily ATPase [Rubrivivax gelatinosus IL144]
---------------MP---------------------------------------------------------------------------------------------I------------R-----------------------T-------LTTIRKSTTGV----QGLDELTAGGLPS----GRPTLVCGGAGCGKTLLGMQFLVHG-------------ATQAGEP-------------------------------------------------------GVFMA-FEETAAELAQNVASL-----------GFDL-EDL---TTRGLLA-VDHVR------V------------DRDAFQD--SGEYD-------------------------LEGLFIRLGHAIDR---IGAKRVVLDTIETLFGGL-------PD-----PAIVRAELRRLFRWLK-DRGVTTLVTGERG---S----DP-LA-LT-RH-GLEEYVADCVIVLDHRV-------QG-MVSSRRLRVIKYR-GSRHGTNEYPFLI-DET-GISLLPVT-AL---------GLHHE-------VS------------------DERVPSGVAGLDEMLG---GAGFFHG-SSVLISGTAGTGKSSLAAH----ITAAACERGERVLYFPF--------EESSSQIMRNMRSI--GIDLARWV--------------DCGL------LQFHA-------------SRPTQAGLELHLSRMLAQIVAF----DPQVVVVDPLNSFVTTGN--------------------------------------------------------------ADD---------VKLMLLRLIDTLKQRQ-TTAFFTSL-TA-GGE---------G------L---E-RTD----T-AISSLIDTWL-----LVRDIES-G------GERNRGLYILKSRGMPHSNQV----------------------------RE-FTIT-HD-GIAL-RE---------------PY-NGPQ-G-ALT--------GS-------AR--L-A-QE----AR--------------EQADQVLREEEVRRKQEELSRRRAAMEAQITAMREDFAALE--AETQTLVVQARTREEQLLQDRR------------AMARSRKS--E-A--Q-----------------------------------
>WP_014776859.1 KaiC 1 [Thiocystis violascens] >AFL72355.1 RecAsuperfamily ATPase possibly involved in signal transduction [Thiocystis violascens DSM 198]
---------------MQ---------------------------------T-----------------GP------------------HN--------------------G------------P-----------------------D-------SPSLAKCRTGI----RGLDEITEGGLPR----GRPTLVCGAAGSGKTLLAMEFIVRG-------------ARELDEP-------------------------------------------------------GVFMA-FEETEGELTANVHSL-----------GFDL-DGL---VARNQVA-LDYVY------I------------ERSEIEE--TGDYG-------------------------LDGLFIRLGGMIEQ---VGARRVALDGIEALFAAL-------PS-----EGILRAELRRLFRWLK-DQGVTAVITGEQG---E----N---T-LT-RH-GLEEYVSDCVIFLDHRV-------NN-QVATRRLRIVKYR-GSRHGTNEYPALI-DEF-GLSVLPIS-SV---------SLDHR-------AS------------------RERVSTGIPRLDAMLS---GQGYFKG-SSVLISGTAGAGKSSLAAA----FADSVCQRGGRCLYWSS--------EESSDQILRNMSSI--GIDLGRHI--------------QSGL------LQCFA-------------VRPTLYGLENHLVRLHKLVGEQ----RPEAVILDPITNFAAVGD--------------------------------------------------------------AAE---------VKIMLTRVIDFLKKEG-ITAVFTSL-TQ-GGG-------HGQ------L---E-QTD----E-GISTLTDTWL-----LVQMVQS-G------GERNRLLYVLKSRGMAHSNQV----------------------------RE-LLLS-DR-GIDL-AD---------------VY-TGTG-L-LQT--------GS-------ER--L-A-QQ----SR--------------DQSAALAERQASERRRRLLEKERRVLAARIQALQAQLAGVE--EDAASAESEETQRLAATVQTEA------------DMKLARYA--D----------------------------------------
>WP_012969927.1 circadian clock protein KaiC [Allochromatium vinosum] >ADC61651.1 putative circadian clock protein, KaiC [Allochromatium vinosum DSM 180]
---------------MP--------------------------------VA-----------------SQ------------------AP--------------------H------------V-----------------------D-------LPRIAKCPTGV----RGLDEITEGGLPR----GRPTLICGAAGCGKTLLAMEFIVRG-------------AREFDEP-------------------------------------------------------GVFMA-FEETEGELIENVGSL-----------GFAL-DAL---VDQGRVA-LDYVY------L------------ERSEIEE--TGDYG-------------------------LDGLFVRLGSMIEE---TGARRVALDGIEALFAAL-------PS-----EGILRAELRRLFRWLK-EQGVTAVITGEQG---E----K---T-LT-RH-GLEEYVSDCVLFLDHRV-------HG-QVATRRLRVVKYR-GSRHGTNEYPALI-DEH-GLSVLPIS-SV---------TLEHR-------VS------------------RERISTGVPTLDAMLG---GRGYFKG-SSILISGTAGAGKSSLAVA----FADSLCRRGERCLYWAS--------EESSDQILRNMGSI--GFDLEPHF--------------AGGR------LHCHA-------------VRPTLHGLESHLMSLHKLVETW----RPQALILDPITNFTTIGD--------------------------------------------------------------PSE---------VKLMLTRMIDFLKKSE-ITAIFTSL-SS-G----------TD------L---E-RTD----E-GIGTLIDTWL-----SVRQVEV-A------GRRRRLLSVLKSRGMAHSTEV----------------------------RI-LQLS-EA-GIEL-TD----------------------------------------------P--P-A-DG----DR--------------EPGPA---------------------------------------------------------------------------------------------------------------------------
>WP_085771552.1 KaiC 1 [Methylocystis bryophila] >ARN81443.1 KaiC 1 [Methylocystis bryophila]
---------------M-------------------------------------------------------------------------------------------------------------------------------------------IETVSKAPSGI----AGLDEITGGGLPQ----GRPTLVAGGAGSGKTLLAMTFLLEG-------------ALRYDEP-------------------------------------------------------GVFIC-FEETEKELAANVASL-----------GYDL-NAM---VAEKKFA-LDYVH------V------------ERNEIEE--TGEYD-------------------------LEGLFVRIGLAIDE---IGAKRVALDTIEALFTGF-------SN-----LGALRAELRRLFRWLK-DRGVTAIITGERG---E----G---T-LT-RH-GLEEYVSDCVILLDHRV-------ID-QIATRRLRVVKYR-GSEHGTNEYPFLI-DKS-GISVLPVT-SL---------ELAHS-------AS------------------GERILSGVPGLDEMLG---GEGFWRA-SSILMSGGAGSGKTTIAAQ----FVAEACRRGERALYFAF--------EESPGQIARNMRSV--GIDLSPGL--------------ESGA------LRFVA-------------ARPTLTGLEMHLARMHREVEQF----LPQVVVIDPIINFAAVGS--------------------------------------------------------------VTE---------VRSMLLRLIDYLKSLG-VTALFTAV-EG-GRA----------------P---D-TEQ----A-AVSSLMDAWV-----RLQMIEG-S------GERNRALYVIKARGIAHSNQV----------------------------RE-FILT-DH-GVVL-RD---------------AY-LGLG-G-VLT--------GA-------AR--V-A-QE----AR--------------ESEAEAERQLLIAGKTQEIERKRQEVAARIAALQAELADEE--SQAELFFARQRSATASAASTRQ------------GLARRRGA--A-K--------------------------------------
>OIP91530.1 KaiC 1 [Syntrophobacteraceae bacterium CG2_30_61_12]
---------------MN---------------------------------H-----------------TE------------------GN--------------------K------------Q-----------------------D-------RKQLAKSLTGI----HGFDEITNGGLPQ----GRPTLVCGSAGSGKTLFAMEFLVRG-------------ATDYNEP-------------------------------------------------------GVFVS-FEETEEELKTNVSSL-----------GFDL-EDL---VARNKLF-MDYVS------T------------EPGEVEQ--AGEFD-------------------------LDGLFIRLGDAIDT---VGAKRVVLDTLEALFAGL-------PN-----PIILRAEIGRLFRYLK-SKGVTVVATAEQG---A----G---S-LT-RH-GLEEYVSDCVVQLDNRV-------TE-QTAIRRLRVVKYR-GSRHGTNEYPFLV-EQN-GISVLPIT-SM---------GLDYE-------AS------------------PERIPSGLPRLDTMLG---G-GFYRG-SSILAAGTAGTGKTSLAAH----FAAAACGRGERCLYFAF--------EESKWQIMRNMRSI--GIELAPWE--------------QQGL------LRFHN-------------VRPSVYVLEMHLVMMHKQIKEF----KPEVVVIDPISNLLSIGR--------------------------------------------------------------PPE---------VKSVLTRLIDLMKMDG-ITAFFTSL-LA-AAR----------------L---E-ETE----V-GISSLMDTWI-----MLRDMET-N------GERNRGLYVLKSRGMAHSNQV----------------------------RE-FLMT-GN-GMEL-LD---------------IY-TGPE-G-AKT--------GA-------LR--A-A-QE----AK--------------ERAQALDREQEKQRMQRELARERQTLEAKILLLRSEFEARE--DSLERAIAEAQSRADVLAMERL------------EIARLRKA--D-E--PDPP----------------TPKP------------
>OGV55079.1 KaiC 1 [Lentisphaerae bacterium GWF2_50_93]
---------------MA--------------------------------KS-----------------KK------------------FT--------------------G------------S-----------------------A-------VSELPKCPTGI----QGLDEVTFGGLPK----GRPTLICGGPGCGKTLLAMEFLCRG-------------ALEYNEP-------------------------------------------------------GVFIA-FEEREKDLEENFASL-----------GFDL-KSL---VRRKKLY-IDYIY------I------------ERSEIEE--TGEYD-------------------------LEGLFVRLDSAINS---VGAKRVVLDTIEALFSGF-------SN-----ESILRAELRRLFRWLK-DKGVTAIITGEKG---E----A---L-LT-KH-GLEEYVADCVIALDHRV-------NN-QIATRRLKIIKYR-GSRHGTNEFPFLI-GEN-GISVFPMT-SL---------LLTSN-------AS------------------SVRISSGIRSLDAMLG---DKGYYRG-STILVSGSAGSGKTTFGAQ----FVDSACRNGERALYMAF--------EESEEQLVRNMKSV--GINLKKWV--------------DKGL------LEIAS-------------NRATLCGLEMHLVMAHKSVKEF----KPKVVVIDPITTLTGAGV--------------------------------------------------------------EGE---------AKAMMARLLDFLKIEG-ITVLANDL-SL-IGD---------K------G---E-ATE----I-GISSLCDTWI-----RLTMETQ-G------YRRTRRISILKSRGMKHAHET----------------------------KD-LLIT-DK-GLEI-KD---------------IP-GVRE-E-NT--------------------------------------------------------------------------------------------------------------------------------------------------------------------------------
>OGX24597.1 KaiC 1 [Omnitrophica WOR_2 bacterium GWF2_38_59] >OGX50545.1 KaiC 1 [Omnitrophica WOR_2 bacterium RIFOXYA2_FULL_38_17] >OGX51837.1 KaiC 1 [Omnitrophica WOR_2 bacterium RIFOXYA12_FULL_38_10]
---------------MA--------------------------------KS-----------------KN------------------VM--------------------S------------S-----------------------G-------MPELPKVLSGI----QGLDEITFGGLPK----GRPTLICGGPGCGKTLLAMEFLCRG-------------AVQYNEP-------------------------------------------------------GVFIA-FEEKEQDLVENFASL-----------GFDL-KAL---IKHKKLA-IDYVY------I------------ERSEIEE--TGEYD-------------------------LEGLFVRLSAAIDS---IGAKRVVLDTIEALFSGF-------SN-----ESILRAELRRLFRWLK-DKGVTAVITGEKG---E----T---L-LT-KH-GLEEYVADCVIFLDHRV-------TE-QISTRRLKIIKYR-GSKHGTNEFPFLI-GDN-GISVFPMT-SL---------LLLGR-------VS------------------SQRISSGVKSLDEMFG---NKGYFRG-SAILVSGSAGSGKTSFGAQ----FVDSVCREGKRALYFAF--------EESEDQLSRNMRSI--GINLKNWI--------------GKGL------LKIAA-------------NRATLCGLEMHLVMAHNAVKEF----KPEVVVIDPLTTMIGSGM--------------------------------------------------------------ANE---------TKAMMARLLDFLKNEG-ITVLATDL-TL-VGA---------K------S---E-ETE----I-GISSLCDTWM-----RLSMESQ-G------YKRMRRITIIKSRGMKHTHET----------------------------KD-LMIT-NN-GLEI-KE---------------IP-GLKE-N-VQ--------------------------------------------------------------------------------------------------------------------------------------------------------------------------------
>OGW68535.1 KaiC 1 [Omnitrophica bacterium GWA2_50_21]
---------------MA--------------------------------KT-----------------KR------------------AA--------------------D------------T-----------------------S-------AFELPKCPSGI----QGFDEITFGGLPK----GRPTLVCGGAGCGKTLFAMEFLYRG-------------AVEFNEP-------------------------------------------------------GVFMA-FEEKEKDLTDNFASL-----------GFEI-RSL---IKQKKLL-VDYVY------I------------ERSEIEE--TGEYD-------------------------LEGLFVRLAGAIES---IGAKRVVLDTIEALFSGF-------SN-----ETILRAELRRLFRWLK-DRKVTAIITGEKS---G----P---L-LT-KH-GLEEYVADCVIFLDHRV-------NE-QIATRRLKIIKYR-GSRHGTNEVPFLI-GET-GFSVFPMT-SL---------LLSCV-------AS------------------DERISSGIKSLDAMLD---GKGYYRR-SSILVSGSAGSGKTSFGAQ----FINSVCQRGERALMFAF--------EESEGQLVRNMLSI--GIDLKKWV--------------DKGL------LKIVA-------------NRATLCGLEMHLVMAHTVVKKF----NPLAVVIDPITTLIGAGI--------------------------------------------------------------ADE---------AKAMLARLLDFLKNEG-VTVLATDL-NI-SAE---------K------D---D-VTE----I-GISSLCDTWI-----RLLMETQ-G------HQRIRRIAIIKSRGMKHGLVE----------------------------KN-LEIT-DK-GLEI-KD---------------IP-GVRE-D-AR--------------------------------------------------------------------------------------------------------------------------------------------------------------------------------
>OGS34105.1 KaiC 1 [Elusimicrobia bacterium RIFOXYC2_FULL_34_12]
---------------MN--------------------------------KS-----------------AR------------------KP--------------------K------------V-----------------------A-------DFKLLKCPTGI----QGVDEITFGGLPR----ERTTLVCGNAGCGKTLFAMEFLVRG-------------ANEFNEP-------------------------------------------------------GVYMS-FEENAEELTKNFYSL-----------GFEL-NYL---INHKKLI-IDYVF------I------------ERSEIEE--AGEYD-------------------------LEGLFVRLGHAIDS---IGAKRVVLDTIEALFSGL-------KN-----ENVLRAELRRLFRWLK-TKGVTAIITGERG---D----K---S-LS-RY-GLEEYVADCVIILDHRV-------NE-QISTRRFKIIKYR-GSRHGSNEYPFLI-DKK-GLSVLPVT-SL---------GLDYP-------IS------------------SDRVSSGVKGLDEMFE---KKGYYRG-SAILFSGGSGTGKTSFTSH----FADSVCRRGEKCLFFAF--------EESENQIIRDMNNI--GINLKKWK--------------NKDL------LLISA-------------SRPAIFGLEMHLMNAHNMINEF----KPNVVVFDPISNLINSGT--------------------------------------------------------------LIE---------AQAMLTRLIDYLKAAQ-ITLLMTDM-FT-IGD---------R------A---E-QTE----M-NISSLCDSWI-----KLQNIER-G------NEYIRTISILKSRGMNHSNQT----------------------------RE-FLIT-YK-GVQI-NN---------------SS-KSPR-E-VL--------------------------------------------------------------------------------------------------------------------------------------------------------------------------------
>KJS33564.1 KaiC 1 [Desulfatitalea sp. BRH_c12]
---------------------------------------------------------------------M------------------KI--------------------S------------H-----------------------G-------ISALPKSPTGI----KGFDEITFGGLPK----GRPTLVSGGAGSGKTLFGMEFIIRG-------------AVEYAEP-------------------------------------------------------GVFVS-FEESEEDLVANFKSL-----------GFDL-VQL---QADKKLY-LDYVH------I------------DRSEIEE--TGEFN-------------------------LEGLFVRLGFAIDA---ISARRVVLDTLEALFSGF-------AN-----QFILRSEIRRLFRWLK-DRGVTAVITAERGS-LE----G---G-LT-RH-GLEEYVSDCVIALDHRV-------HD-QLSTRRMRVVKYR-GSTHGTNEYPFLL-DEG-GISVLPIT-SV---------GLDYA-------VT------------------NERISTGIPRLDVMFG---GKGFFRG-SSILISGTAGTGKTSFASQ----FVYNTCKNGERCLYFAF--------EESSSQIVRNMRSL--GMDLEPLI--------------GKGL------LRYES-------------VRPTSFGLETHLAKMIQIITEF----TPSAIVIDPISNMINVGS--------------------------------------------------------------GYD---------VKIALMRLVDMLKSKL-ITSLFTSL-LQ-AGR---------D------I---V-DEH----V-GVSSLMDTWM-----LLREIES-G------GEANRIINIVKSRGMAHSNQL----------------------------RE-FVMS-DQ-GIEF-VD---------------VY-TGPA-G-VLT--------GT-------AR--V-V-QE----AR--------------EKTEWTRIQREIERKKRDLERKRLVTEARINELQARMDSDQ--EEIEKLIQEHQMNSQTASQVST------------QMARMRMA--D-T--QE----------------------------------
>OGS37786.1 KaiC 1 [Elusimicrobia bacterium RIFOXYB2_FULL_49_7]
---------------MA-----------------------------------------------------------------------TP--------------------Q------------A-----------------------A-------DDTLRKCLTGI----HGFDAITNGGLPK----GRTALVCGGAGCGKTVFAAEFIVRG-------------ATEHNEP-------------------------------------------------------GVFMS-FEENTEELTKNFASM-----------GFDL-SAL---IAKKKVF-LDYVY------I------------ERSEIEE--TGDYN-------------------------LEGLFVRLGHAIDS---IGAKRVVLDTIEALFSGL-------NN-----TTILRAELRRLFRWLK-DKGVTVVITGEKG---E----G---T-LT-RY-GIEEYVADCVVMLDHRI-------ID-QISTRRMRIVKYR-GSAHGTNEYPFLI-TSG-GISIFPIT-SV---------GLNYT-------VS------------------DKRVSSGIPALDKVLG---GKGYYHG-SSVLVSGTAGTGKSSIALT----FAESVCRQGKKCLFFAM--------EESVSQIVRNMHSI--GVNIEPHL--------------KKKL------LTIHA-------------SRPTLTGLEMYLVTMHELVKEH----KPDVVIVDPVSNLIAAGI--------------------------------------------------------------TSD---------VKLMLTRTLDFLKSKN-ITCLFTDL-SQ-SSG--------NK------D---D-RAE----I-GISSLMDTCT-----LLANLEM-N------GEHVRTIRVIKSRGMANSSLS----------------------------YR-FLLS-GN-GVDI-VD---------------VL-KNKD-N-CFV--------RK-------A--------------------------------------------QREYIR-----------------------------------------------------------------------------------------------------------
>OGP22544.1 KaiC 1 [Deltaproteobacteria bacterium GWA2_65_63] >OGP28008.1 KaiC 1 [Deltaproteobacteria bacterium GWB2_65_81]
---------------MR--------------------------------KK-----------------RI------------------KT--------------------G------------F-----------------------S-------PGSRPKCPSGI----KGFDEITGGGLPK----GCPTLVAGSAGSGKTLFSMEFLIRG-------------ALDHGEP-------------------------------------------------------GVFMS-FEENATELAQNVASL-----------GIDL-EDL---SARKKIL-IDHVR------V------------ERSEIEE--TGEYD-------------------------LEGLFVRLSHAIDS---IGARRVVLDTVESLFGGF-------QN-----EGILRSELKRLFRWLK-DKGVTSVITGERG---E----K---T-IT-RH-GLEEYVADCVILLDHRV-------TA-QISTRRLRVVKYR-GSSHGANEYPFLI-SER-GIFLVPIT-SM---------GLDYE-------VS------------------SERVPSGISRLDAMLG---GKGYFRG-SSIFVTGTPGTGKTSIASA----FAEAACRRREKCIYFAF--------EESKDQLFRNMRSI--GIDLSRWD--------------RTGL------LHIHA-------------TRPTFSGLEEHLIAMHRLAHEI----RPKIIVIDPISNLTEVGD--------------------------------------------------------------PLE---------VKSMLGRLIDHYKSNK-ITTLFTSL-LI-KGA---------N------E---D-TSR----E-GTSSLMDTWI-----QLKDIES-N------GEHNRGLLVLKSRGMSHSNQV----------------------------RE-FLLT-DK-EIRL-LN---------------VS-LSSG-V-VLM--------GS-------SR--A-A-QA----AQ--------------EEMDAVRRREEIERRKWLLERKRREKDARIASLEVEFAAVE--EDLTSSIRMEERQGKASIETRK------------ELAKLRKA--D-N--KTTT----------------R---------------
>OFW14726.1 KaiC 1 [Acidobacteria bacterium RIFCSPLOWO2_02_FULL_67_21]
---------------MKTL-----------PI---------------DAHL-----------------PV------------------PH--------------------L------------E-----------------------H-------GHELPKTLTGI----RGLDEITRGGLPK----GRPTLVCGGPGSGKTLLALTFLVNG-------------ATRFDEP-------------------------------------------------------GVLMT-FEENAEEMASDVASL-----------GFNL-PQL---IDARQLA-VDYVR------V------------ERSEIEE--TGEYD-------------------------LEGLFVRLDYAIQS---VRAKRVVLDTIESLFAGL-------KD-----DGILRAELRRLFRWLK-DKGVTAVVTGERG---E----G---L-LT-KQ-GLEEYVSDAVILLDHRV-------HD-QVSTRRLRVVKYR-GSHHGTNEYPFLI-STE-GISVLPVS-SL---------ALQHE-------AP------------------LDRVSSGIARLDEMLS---GKGYFRG-STILVSGTAGTGKTSLAAH----FIDAACRRGERCLCFLF--------EESPQQLLRNMRSI--GVDLQPWV--------------ASGV------LQFHA-------------DRPSRYGLETHLATMHQVVAEF----KPTVTVIDPVTNLMTVGT--------------------------------------------------------------FID---------VQAMLTRMIDHLKTEN-ITAMLTSL-AP-GPT---------E------I---E-RTE----T-TISSLMDTWI-----VLVNDGV-N------NHHRRGLYVLKSRGMAHSNQL----------------------------RE-FALT-DR-GLDI-LD---------------AV-SG-------------------------------L-QK----GR--------------DRHAGL--------------------------------------------------------------------------------------------------------------------------
>WP_012107041.1 circadian clock protein KaiC [Methanoregula boonei] >ABS56002.1 putative circadian clock protein, KaiC [Methanoregula boonei 6A8]
---------------MK--------------------------------KN-----------------KT------------------AA--------------------I------------V-----------------------G-------AAEIEKVHSGI----KGLDDITGGGLPK----GRPSLVSGGPGCGKTLFAMEFIIRG-------------IIDYGEP-------------------------------------------------------GVFVA-FEEKIDDLKLNFRSM-----------GFDL-DNL---IRRKKLV-LDHIT------I------------DRSEIEE--AGEYD-------------------------LEGLFIRLGALIDE---VGAKRVSIDTLEALFSGF-------AN-----EAILRSELRRLFLWLK-DRGVTAVVTGERG---D----R---T-IT-TY-GLEEYVADCVITLDHRV-------TN-QIATRRLHIVKYR-GSIHGTDEYPFLI-SED-GISVLPIT-SL---------SLTHK-------AS------------------GERIFTGIPRLDTMLE---GKGFYRG-SSILISGQAGTGKTSIAAT----FIDAACRRNEKCLFFIF--------EESESQLLRNMKSI--GINLEPWV--------------KSGL------LKFHA-------------VRPTAYSLEMHLSVMLKLIGEF----KPRVVAVDPISNLYPIGD--------------------------------------------------------------DIQ---------VRSMLMRLIDFAKSLQ-ITGLFTSL-SN-DVNV-----GVYS------V---E-PTE----M-HVSSLMDAWL-----ILKNIEG-N------GERNRAFSIIKVRGMAHSNQL----------------------------RE-FILS-DK-GIRL-LD---------------VY-KGSE-G-VLF--------GS-------AR--I-A-QE----GN--------------EIDDRLCKNEEIERKKRELESRRKLMENEISLLRERFAQEE--DEMMILIGQDVSREKVAAKTKR------------EIATQRHV--D-R--------------------------------------
>WP_012618294.1 circadian clock protein KaiC [Methanosphaerula palustris] >ACL16975.1 putative circadian clock protein, KaiC [Methanosphaerula palustris E19c]
---------------MR--------------------------------SE-----------------KG------------------IT--------------------I------------T-----------------------N-------APELEKVPSGI----SGLDEITGGGLPK----GRPILVSGGPGCGKTLFAMEFVVRG-------------IVDHGEP-------------------------------------------------------GVFVA-FEEKVDDLMKNFASM-----------GFDL-FDL---IEQKKIV-LDHIF------I------------DRSEIEE--AGEYD-------------------------LEGLFIRLGMLIDR---VGAKRIAIDTIEAIFSGF-------SN-----EAILRSELRRLFLWLK-DRGVTAVITGERG---D----R---T-IT-KY-GLEEYVADCVITLDHQV-------NH-QIATRRLRVVKYR-GSVHGTDEYPFLI-SED-GISVLPIT-SM---------SLHHP-------AS------------------TERVSTGIPRLDTMLG---GLGYYRG-SSILVSGQAGTGKTSLAST----FVDAACRRGERCLYFLF--------EESESQLLRNMRSI--GIDLAPWV--------------EQGL------LRFHA-------------VRPTAYSLEMHLSMMLKLMEEV----SPLILVVDPISNLFPVGD--------------------------------------------------------------DLQ---------VRSMLMRLIDHAKTLG-ITGLFTNL-SD-SSMT-----GSLA------L---E-TTQ----M-HVSSLMDTWL-----LLKNVEG-G------GERNRTFAIAKSRGMPHSNQL----------------------------RE-FVLS-DQ-GIEL-LD---------------VY-MGGD-R-VLF--------GS-------AR--I-A-QE----NR--------------DLAEVARNRETIEAGKRELEQKRRQMENEVAVLHERFARDE--QDLAILVEQEQAREDAATKARE------------AFAAERQA--D-R--S-----------------------------------
>BAI62202.1 KaiC homolog [Methanocella paludicola SANAE]
---------------MA---------------------------------------------------RE------------------RS--------------------S------------T-----------------------K-------KVELPKAPTGI----SGFDDITYGGLPR----GRPTLVAGGAGSGKTMFAMEFIVHG-------------AMEYNEP-------------------------------------------------------GVYVT-FEENVKDLKNNFASL-----------GFDL-EKL---IEGKKIA-VDHVF------V------------ERSQIEE--TGEYN-------------------------LEALFIRLGYAIDS---IGAKRVALDTIEVLFAGL-------KN-----DAIVRSELLRLFRWLK-DRGISAVVTGEKG---D----K---T-LT-RY-GLEEYIADCVILLDNRV-------TN-ELATRRLRIIKYR-GSRHGPDEYPFLI-GKD-GINIFPIT-SI---------KTDYK-------IS------------------KDRVSTGIKNFDKMFG---GKGYFRG-TSILITGTAGTGKSSFAAV----YVDSACRRGEKCLYFAF--------EETQDQIIRNMSSI--GLDLGQWV--------------KKGL------LKFHV-------------TRPALQGLEMHLVMMEDDIKKY----EPKNVVIDPITDLSAVGG--------------------------------------------------------------GRE---------VKSMITRLNDLMKAGG-ITILFTDL-IR-GDV---------N------P---E-HPA----M-YISSLIDTWV-----LLRNFEF-N------GERNRGLTILKSRGMSHSNQI----------------------------KE-FVIT-DR-GIEL-IQ---------------PY-IGSA-G-VLM--------GS-------AK--V-S-QE----AR--------------DNAEALDTRRDVEHLRIKLEEKRRELDAKVSALKAEYKAEE--SELEKSLEQKEQDIEIMMKERE------------VMSMARKA--E----------------------------------------
>KMQ49520.1 circadian clock protein KaiC [Chitinispirillum alkaliphilum]
---------------MS------------------------------KAKD-----------------FQ------------------QP--------------------N------------P-----------------------Q-------KLTLAKAPSGI----KGFDEITNGGLPR----GRPCLIAGKAGSGKTLLGMEFLARG-------------ATQFKEP-------------------------------------------------------GVLMT-FEERPEDLIKNFASL-----------GFYL-DHL---IEKKMLA-IDYVQ------V------------ERGEIEE--TGEYN-------------------------LDGLFVRLELAISS---VNAKRVVLDTIEALFSGL-------KD-----EAILRAELRRLFYWLK-EKGVTTVITGERG---I----S---S-IT-RH-GLEEYVADFVLLLDHTV-------NE-RIATRRMRVVKYR-GSSHGTDEYPFLI-DND-GISVLPVT-SL---------SLDHT-------VS------------------NKRISSGVKRLDEMLG---GKGFYKG-SSVLVSGTSGTGKSTLGAS----FADSVCRRGEKLLYFAF--------EEAPSQIIRNMKSI--GIDLQGHI--------------DSGL------LRIDA-------------FRPTAWGLELHLASMHKSIVNF----KPENIIIDPISNLTAVGT--------------------------------------------------------------MNE---------VRSMLIRLIDFIKSLR-ITALFTDL-IS-GGE---------F------H---E-ATD----V-GVSSLMDTWL-----LLRSIEH-N------GERNRGIYVLKARGIDHSNQI----------------------------RE-FLLT-SE-GIDI-ID---------------AY-SGPQ-G-VLT--------GT-------AR--V-V-QE----AK--------------DRSEQALRKEDIARLQRELEKKEKQLNNQIDLLRSEFDSER--SELLKEINQRSIREDVILKERE------------NLSKIRTA--E-K--KQAD----------------KKPALTRG--------
>WP_008870988.1 circadian clock protein KaiC [Desulfonatronospira thiodismutans] >EFI33639.1 putative circadian clock protein, KaiC [Desulfonatronospira thiodismutans ASO31]
---------------MT----------------------------------------------------------------------------------------------------------Q-----------------------H-------NNYLSKSPTGI----QGLDEVLDGGLPS----GRSTLVCGSAGCGKTLLGMEFLIHG-------------AQQFQEP-------------------------------------------------------GVFVA-FEETEEDLARNVASL-----------GYDL-TSL---VQERKML-VEYVH------V------------AREEIQE--TGEFS-------------------------LEGLFIRLEHAINT---TGARRVVLDTLETLFSAL-------PN-----HFILRAELRRLVRWFK-DRGVTVILTGEQG---E----G---T-MT-RH-GLEEYVSDCVIMLDHRV-------IN-EVCTRRLRVVKYR-GSTHGTNEYPFLI-DGK-GFSVLPVT-SL---------NLQHR-------VS------------------TERVNTGITGLDNMLD---NQGYYRG-STVLISGTAGTGKSSIAAH----FADAAGRRGEKTLYFTY--------EESPHQVLRNMSSI--GIHLEPWI--------------NQDV------LRFEA-------------ARPSVYGIEMHLARIMQCVKEF----QPSVVIVDPINSLLGESN--------------------------------------------------------------QPS---------VKAMLMRLADFLKGQG-ITALFTSL-TI-GGR---------H------Q---E-STD----T-EISSLIDTWL-----LLRDIEI-S------AERNRGIYILKSRGMNHSKQI----------------------------RE-FILT-DH-GVEL-VD---------------VY-AGTE-G-ILT--------GT-------AR--L-A-RE----AR--------------DRAEKNKRSRRIQQKKHDIENRRKALEAKISAMQAEFESQE--AEINMLIQEEQNQEQLMEQDMD------------EITKSRQG--R---------------------------------------L
>WP_012828222.1 circadian clock protein KaiC [Haliangium ochraceum] >ACY15622.1 putative circadian clock protein, KaiC [Haliangium ochraceum DSM 14365]
---------------MS-------------------------------DVT-----------------ND------------------PS--------------------S------------G-----------------------P-------PPKLAKASSGT----DGLDEILSGGLPR----GRPTLVCGAAGCGKTLMGMQFLVRG-------------ALEYGEP-------------------------------------------------------GAFIA-FEERVEDLHANVASL-----------GFNL-AEL---ESRGLLS-IDHIQ------V------------DPSTIIE--SGDYD-------------------------LSGLFIRLGLAIDS---VGAKRVVIDTLETLFGGL-------SN-----YAIVRAELRRLFDWLK-ERGVTAIITAERG---D----N---A-LT-RY-GLEEYVSDCVIILDHRV-------VD-QVSTRRLRVVKYR-GSVHGTNEYPFLI-DED-GISVLPIT-SA---------GLDHQ-------VS------------------DERVPSGVARLDAMLG---GAGYYRG-STVLLSGTAGAGKSSLAAY----FANAVCGHGERALYFSF--------EESPTQILRNTKTI--GLDLQRWI--------------DGDL------LRFVA-------------ARPTAHGIETHLALLHRHIRRF----EPAAVIIDPVSNLLVAGN--------------------------------------------------------------EHA---------AAGMLVRLIDFLKARG-ITALLTSL-TQ-GGE---------V------L---E-ATN----T-AISSIVDTWL-----LLKTIEL-A------GERNKGIYVLKSRGMAHSNQI----------------------------RE-FAIT-SR-GIEL-TD---------------VY-VGLE-G-VLT--------GS-------AR--A-A-QE----AR--------------EREQARRREREIELKRRQLVRLEALHREQMAKLTADFESQS--AELQVAIEHAETAQRERLRDLQ------------HMAESRQA--D-D--EQETP-------------------------------
>WP_006562601.1 KaiC 1 [Oscillochloris trichoides] >EFO80108.1 KaiClike protein [Oscillochloris trichoides DG6]
---------------MGVA----------AKD---------------VVMR-----------------ST------------------TT--------------------P------------H-----------------------A-------LPPLPKAPSGI----HGIDVITEGGLPR----GRPTLVCGNAGCGKTLLAMEFLVRG-------------ATEYAEP-------------------------------------------------------GLFVS-FEETREELITNVSAL-----------GFDL-IDL---EEKNLFA-VEYIF------L------------DRNDIEE--VGDYT-------------------------LDGLFIRLAHVIER---IGARRIALDTIEALFGGL-------QN-----EGIIRAELRRLFRWLK-ERGITAVVTAERG---D----G---T-FT-RH-GIEEYVADCVILLDHRV-------HD-QISTRRLRVVKYR-GSTHGTNEYPFLI-DTH-GMTVVPIT-NL---------DLNHH-------VT------------------TERISSGVAPLDEMLG---GDGYYRG-STILISGTAGTGKSSLAAA----FVTGTCERGETALYVSF--------EESPAQITRNMGSI--GINLHRNI--------------KAGR------LHFHT-------------VRPTMGGLELHLAMIADRIIRI----NPQVVVIDPVTALMTQGF--------------------------------------------------------------QGE---------VRALLTRMIDLCKQRG-VTLLLTSL-TG-PGQ---------D------P---E-GTD----V-GVSSLVDTWL-----LVRNLEI-K------QTRVRGLYILKSRGMAHSNQV----------------------------RV-LQLS-SD-GIRL------------------------------------------------------E-EE----VQ----------------------------------------------------------------------------------------------------------------------------------------------
>WP_021761163.1 circadian clock protein KaiC [Desulfovibrio gigas] >AGW14180.1 putative circadian clock protein KaiC [Desulfovibrio gigas DSM 1382 = ATCC 19364]
---------------MA----------------------------------I----------------DP------------------SP--------------------I------------A-----------------------G-------ETTLSKCLTGI----QGLDEITGGGLPK----GRPILVCGGPGCGKTLLGMEFLVRG-------------AREFGEH-------------------------------------------------------GVFVT-FEERPEELAQNVATF-----------GWNL-KEL---ETKGKLV-IEHIR------V------------ERSEIEE--TGEYD-------------------------LEGLFIRLGAAVAA---VGAKRIVLDTVESLFAAL-------PN-----ELILRAELRRLFGWCK-DKGLTAIITGERG---D----K---T-LT-RH-GLEEYVSDCVVDLNIRV-------KD-DIATRRLRIVKYR-GSMHCTNEYPFLI-GSE-GFSVMPIT-SI---------SLDYA-------TS------------------NERVLTGVERLDAMLD---GRGYYQG-SSILISGSAGTGKSSLAAA----LAKSTCSLGGKCLYFAF--------EEPVSQIIRNMDSI--GMDLGKWM--------------DAGL------LRFHA-------------SRPTSHGMEMHLLTMYHLVREF----KPQVVIIDPISNLSSVGN--------------------------------------------------------------EDE---------VKSLLTRFVDFLKGRG-VTTLFTDL-TS-GMS---------M------G---E-YTE----V-AISSLMDTWI-----LLRNIET-N------GERNRALFVLKSRGMEHSNQV----------------------------RE-LILS-SQ-GLDL-AD---------------VY-LGTE-G-VLM--------GS-------AR--A-T-QE----AR--------------EREDSLRRVQELKNQKRTLLAKRVSLESQIASIRQELVSME--AEMEAVEAAGKAQLEAVAMYRD------------EMARIRKA--D----------------------------------------
>WP_085053512.1 KaiC 1 [Nitrospirae bacterium HCH1] >KWT78287.1 circadian clock protein KaiC [Nitrospirae bacterium HCH1]
---------------MS--------------------------------KK-----------------IH------------------TT--------------------D------------V-----------------------Q-------KYNLKKSLTGI----HGLDEIT-GGLPK----GRPTLVCGNVGCGKTLLAMEFLVHG-------------AKEYDEP-------------------------------------------------------GIFMS-FDETAEDIVVNVESL-----------AFNI-NDL---MKSKKII-LDHVY------I------------DRKDFEV--TGEYD-------------------------LEGLFIRLEYAINT---IGAKRVVLDTIESLFAGL-------QS-----HNILRAELRRLFRWLK-EKGLTAIITAERG---D----G---V-LT-RH-GIEEYVADCVILLDHRV-------EG-QRSTRRLRVVKYR-GSTHGANEYPFLI-DTA-GISVFPIT-SL---------GLEHK-------AS------------------TEHISTGIPRLDTMLD---GRGYFCG-SSILVSGTAGTGKTSLAIH----LVKSTCQRGERCLYIAS--------EESMYQIIRNSRSI--GIDLEPFI--------------ESGI------LRFNA-------------SRPTSFGMENHLVTIHKLIDEF----NPSVCVMDPISNYSDIGS--------------------------------------------------------------NDE---------VKILMMRLVDLMKSRN-ITSIYTTL-TA-QGE---------F------I---D-NTD----I-GISSLMDTWI-----VLKTLEY-N------GERTRGLYVIKSRGMSHSNQI----------------------------RE-FIIT-DK-GIEL-LD---------------AY-TGSG-M-VLT--------GT-------AR--I-V-QE----AK--------------DRADDFIIKQKMERRLRELESKRKEAEARVEALMSAIANDQ--AEIDMILSQESARIDIREKVTA------------EILKKRQP--E----------------------------------------
>OHB55503.1 KaiC 1 [Planctomycetes bacterium GWF2_50_10]
---------------MK----------------------------------------------------Q------------------KH--------------------R------------T-----------------------V-------SRELAKCPTGI----KGLDEITSGGLPL----GRPTLVTGGAGCGKTVMGMEFLVRG-------------ILDYNEP-------------------------------------------------------AAFIA-FEEGTKELVENFKSL-----------GFDL-ENM---VAQNKLI-LDHIE------I------------NRAEIIE--TGEFD-------------------------LEGLFIRLGGIVDS---IGAKRVVLDTLETLFSGF-------GN-----EFIVRAELQRLFAWLK-QKGLTAIITAERGK--E----G---S-LT-RH-GIEEYVSDCVIVLDNRM-------QE-QISTRRLRVLKYR-GSSHGSNEYPFLI-DED-GISVLPVT-SL---------GLNYS-------IS------------------TERVPTGIAGLDAMFE---GKGYFKG-SSVLVSGTAGTGKSSMASS----FVNGLCHKGTKCLFVAM--------EESYDQIIRNMRSI--GMDLNKCV--------------EKGS------LQFYT-------------ARPTVFGLEMHLAMMHKLIIKY----KPEVVIVDPISSFLTGGM--------------------------------------------------------------GQD---------IKSMLTRLIDFCKSRL-ITTLFTDL-TS-AAN--------IS------L---E-RTQ----E-GISSLIDTWI-----LLRDVEL-N------GERNRLINVLKSRGMSHSNQV----------------------------RE-FRIT-SS-GIEL-SD---------------VY-IGQG-I-VLT--------GS-------AR--V-Q-QE----AR--------------DRVESLTREQEIKSKQRELEGNRKSTQAQITALEAQLAALS--DQEKVLQSQETARREAENLAKE------------RLTSSRIS--K-D--VQLVS--------------PNKRKRTGAKK------
>WP_025225544.1 circadian clock protein KaiC [Fimbriimonas ginsengisoli] >AIE85898.1 Circadian clock protein KaiC [Fimbriimonas ginsengisoli Gsoil 348]
---------------MV-----------------------------------------------------------------------SE--------------------I------------S-----------------------P-------PRTLNKAKTGI----PGFDDVAGGGLPE----GRPTLVCGYAGCGKTLFAMEFLVRG-------------ATEFNEP-------------------------------------------------------GVFIA-FEESESDLVENVASI-----------GFDL-VEL---MKADLIR-LDQIL------V------------PRSEMNE--SGEYD-------------------------LEALFIRIGYAIDS---IGAKRVVLDTLETLFVGF-------AS-----EAILRCELQRLFRWLK-DRGITAIITAERA---E----G---S-LT-RQ-GIEEYVSDCVILLDHRV-------ID-QVSTRRLRIVKYR-GSVHGTNEYPFLI-DED-GIMVMPLS-ST---------CLDYE-------TS------------------ADRISTGVPALDDMMS---GLGVFRG-SSVLVSGTTGSGKSSLAAH----FAFSNSAI-EKCVYFAF--------EESPAQIVRNMRSI--GLDLAPRI--------------ESGR------LEIVS-------------ARPSHYGLEMHLATMLKKIETF----SPQSIVLDPLTSFVSAGS--------------------------------------------------------------ESD---------AQAMLIRLVDYLKGRG-ITSYFTGL-TK-NAS---------A------T---E-AAE----L-TMSSLMDTWM-----LVQQIEA-D------GERNRLLYVLKSRGMAHSNQV----------------------------RE-FLIT-SA-GIQL-RE---------------VY-LGPQ-G-VLT--------GT-------AR--I-E-LE----RR--------------EATEAAIHAEESAREQTLAEGRRKVIEAQIASLTAELVAGN--LESERRGKGLERSKARDAEARA------------LRARSRGY--E---LNGDL--------------------------------
>WP_079688116.1 KaiC 1 [Ohtaekwangia koreensis] >SKC77561.1 circadian clock protein KaiC [Ohtaekwangia koreensis]
---------------MR---------------------------------K-----------------GR------------------KS--------------------K------------V-----------------------T-------KFKFLKSLTGI----QGLDDITTGGLPK----NRPTLLLGNTGCGKTIMAMEFLVNG-------------ITRYNEP-------------------------------------------------------GVFMA-FEEKADELIVNVKSL-----------GYDL-DEY---VAKKSMY-LEHVR------V------------DSNEKLA--TGKYD-------------------------IEGLFVRLGHAIDK---IKAKRVVLDSLDTLFYGF--------D-----YAILRSEFKRLFSWLK-EKNVTAIITAEIG---D----A---F-LT-RH-GLEEYVADCVILLDNRV-------TN-QITTRRLRVVKYR-GSLHGNNEYPFII-DEK-GITVFPII-AE---------ALQQK-------SS------------------TRRISSGIKNLDEMLG---KKGFFEG-SSILISGTAGTGKTSIAAA----FVYSACQENRRCLFCAF--------EEAPNQIIRNMQSI--GFSLKPLV--------------ESEM------LTFYY-------------SRPTLQNLELHFIAIKKLINEI----RPAVVVLDPITNLMTEGP--------------------------------------------------------------NSD---------IRSMLTRFVDFLKTQH-ITVMFTAA-IT-VGS--------IE------R---N-PSD----E-GISSMVDTWM-----MVQDIEV-D------AERTRSLCVMKSRGMPHSNEV----------------------------KK-FIIS-NK-GIKL-NP---------------IA-TGKT--------------DS-------KR--V-A-KE----NQ--------------NLLPQN---------------------------------------------------------------------------------N---------------------------------------L
>WP_073140626.1 KaiC 1 [Chryseolinea serpens] >SHH77296.1 circadian clock protein KaiC [Chryseolinea serpens]
---------------MR---------------------------------K-----------------VK------------------TS--------------------K------------K-----------------------P-------NSKFPKSLTGI----QGLDDITQGGFPK----NRPTLLLGNTGCGKTIMAMEFIVNG-------------IVMFNEP-------------------------------------------------------GVFMA-FEEDTDELVVNVESV-----------GYNL-SKH---LSENKVY-LEHVR------V------------NRDEISE--TGNYS-------------------------IEGLFVRMGRAIDK---VNARRVVLDSLDTLFYGL--------D-----YHTLRSELKRLFSWLK-QRKVTAIITAELG---D----G---Y-LT-RH-GLEEYVADCVVVLDNRV-------TN-QIATRRLRIVKYR-GSVHGNNEYPFIV-DEK-GITVFPII-SE---------AFQQK-------SS------------------TKRISSGLADLDDMLG---KNGFYEG-SSVLISGTAGTGKTSLAAS----FAYSVVRDKSRCLFCAF--------EEAPNQVIRNMESI--GFRLGPFI--------------ESGM------LTFYY-------------SRPSLQNLELHFIAIKKIITDL----KPVVVILDPITNLMTEGP--------------------------------------------------------------NSD---------IRSMLTRFVDFLKTQR-ITVMFTAA-IT-VGS--------IE------R---N-PSD----E-GISSMVDTWI-----MVQDIEV-D------AERTRSLCVMKSRGMHHSNEV----------------------------RR-FVIS-GK-GISL-AP---------------IV-RSKK-D-LLS--------EA-------KR--T-A-RE----HG--------------NISTSK--------------------------------------------------------------------------------------------------------------------------
>OFY86161.1 hypothetical protein A3F72_06825 [Bacteroidetes bacterium RIFCSPLOWO2_12_FULL_35_15]
---------------MTNKL--------------------------NTSEG-----------------AD------------------KS--------------------K------------T-----------------------S-------EFKLIKSQTGI----QGLDEITYGGIPE----NRTTLLVGTIGSGKTVIAMEYIVNG-------------IIMFKEP-------------------------------------------------------GVFMT-FEEKTNELLINLATL-----------NYDL-STL---IAENKLY-LEHLH------I------------DQNEIQG--TVRFN-------------------------IEGLFLRLRQAIDK---VNAKRVVLDSLDTLFSGL--------D-----PNILRSEFKRLFSWLK-EKKVTAIITSEIG---E----T---Y-LT-RI-GLEDTLADCVIELNNRV-------TD-QIATRRLRVVKYR-GSYHGNNEYPFVI-DQK-GVTVFPLK-NE---------KLQQK-------VS------------------YERISSGINQLDEMLE---KKGFYVG-SSILVSGLAGTGKTSIASS----FASTVCKNNGLCLYCTF--------EEVPNQIIRNMSSI--GLLLDPFV--------------KSGN------LQFYY-------------SRPTLQNLELHFIAIKKIIKET----KPAVVILDPITNLVPHDA--------------------------------------------------------------GND---------VRSMFSRFVDHLKKEQ-ITIMFVAA-IT-KGS--------IE------L---N-PSD----E-GISSMVDTCV-----MVEEKWS-E------GNHQRSLYIMKSRGINNSKEE----------------------------VE-FFIT-PE-GIKL-APHQ------------QMV-INQN-G-SLN--------GY-------SK--S-G-ME----NE--------------NISAKKKSN--------------------------------------------------------------------GLVRIKQS-------------------------------------------
>WP_009148415.1 circadian clock protein KaiC [Thiorhodovibrio sp. 970] >EIC21831.1 RecAsuperfamily ATPase possibly involved in signal transduction [Thiorhodovibrio sp. 970]
---------------MS----------------------------------------------------------------------------------------------------------C-----------------------S-------KTTVKKAKTGI----QGLDEITGGGIPA----GRPTLVCGGPGCGKTLLAMEFLVRG-------------ATEYGEP-------------------------------------------------------GVFMA-FEESMAELCANVASV-----------GFDL-SHL---LAEKRLF-VDEVM------I------------DPEQTAA--TGDFD-------------------------LDGLFLRLADAIAR---VGARRVAFDTLERLFSSL-------PD-----PGILRAELHRLFRWLK-ERDITVILTAERG---D----G---A-LT-RH-GLEEYVSDCVIVLSHEL-------NN-LISTRRLRVMKYR-GSSHGTNDYPFLI-DDD-GISILPVT-SV---------TLAHE-------AS------------------RERISSGVERLDEMLG---GQGFFRG-SSILLSGTAGTGKTSLSGH----FTSAACERGERVLYFAF--------EESASQIQRNLESI--GIDLSPCM--------------AQGQ------LQIHA-------------TRPSFTGLEMHLALMHKAITSF----APQIVILDPLNSFLESTEYKQ-----------------------------------------------------------LLE---------VKAMLMRMLDYLKLEG-ITGFFTSL-TT-GGE---------A------A---E-RTD----V-AISSLIDTWI-----ALTATDV-D------GYRIRRLDIIKSRGMAHSSES----------------------------RP-FSLT-GH-GVDL-LE---------------PH-TGHP-G-HPA--------SS-------EP--A-A-QH-------------------------------------ELALRHALMQARISTLQAEYALQA--ARIQQQITPDAISGSARDQARDADSL------GSQLAQHGGS----R--------------------------------------
>WP_056541727.1 KaiC 1 [Marmoricola sp. Leaf446] >KQT91564.1 KaiC 1 [Marmoricola sp. Leaf446]
---------------MT-----------------------------------------------------------------------TS--------------------G------------S-----------------------G-------VTGLRKAPTGI----TGFDEITNGGLPR----GRPTLVAGSAGAGKTLFGLEFLVRG-------------ATEFDEP-------------------------------------------------------GVLLA-FEEAAADIATNVASL-----------GFDL-PAL---EAEGKIA-IDSFR------L------------DPADFIE--AGQFD-------------------------LEGLFIRLELAVAS---VGARRVVLDTIEVLFAAL-------PN-----VAVVRSELNRLFRWLK-ERDLTVVITGERGG-GE----D---Q-LT-RI-GIEEFVSDCVVVLDHRV-------ED-GLSTRRMRVTKYR-GSLHGTNEYPFLI-TAT-GIVAVPIT-SM---------GLTYE-------AS------------------DERITTGIPELDEMLS---G-GIYRG-SAMMISGSAGTGKTSIGAT----MAAASCARGESVLFVSF--------EESPAQLARNMRSI--GVDLQHWT--------------ETGL------LHLHS-------------VRATAFGLEEHLAQLHRLVDEH----QPRLVVLDAVVSLGRSGA--------------------------------------------------------------RHD---------ASQVLARDLDLLKSRG-VTSVMTTL-TR-TTE----------------A---E-SSE----V-EVSSLVDSWL-----LLRNHET-N------GERNRLMFVIKSRGTSHSNQV----------------------------RE-FVLT-DQ-GPRL-VE---------------VY-VGPE-G-VLT--------GS-------AR--V-E-QS----VR--------------EQAQAAAREDERVRRRRSLDQRSAALEAQIASLRAELDSDR--EEFERLVAEQAAAHEVDEEART------------SMAQRRGA--Q-D--VQDV----------------RSGAGS----------
>WP_006929401.1 circadian clock protein KaiC [Caldithrix abyssi] >EHO42147.1 putative circadian clock protein, KaiC [Caldithrix abyssi DSM 13497] >APF18114.1 circadian clock protein KaiC [Caldithrix abyssi DSM 13497]
---------------M-----------------------------------------------------------------------------------------------------------------------------------E-------TVLLPKASTGI----TGLDEITRGGLPA----GRPTLVYGGPGTGKTLFGLQFIAHG-------------VKQ-NEK-------------------------------------------------------GVILT-FEETAEDLITYARSI-----------GIDL-AKM---IKEKRVI-IDYFD------L------------SGNDVHE--AGTYD-------------------------LEGLFLRLQAAVEE---IGAKRVHLDTLEALFAFF-------EK-----EEIIRKEFSRLFHWLK-RRKLTTVVTAEISLTSE----I---P-VT-RY-GLEEYVSDCVIFLDNRV-------EK-QVATRRLRILKYR-GSSHGTNEYPFLI-DDD-GITVFPIT-SV---------KLEYQ-------VS------------------TERISTGIPDLDQMLD---G-GIYRG-STVLISGTAGTGKSTMGIS----FANAACERNEKALYVSF--------EESPAQIVRNMASV--GFDLQKHI--------------DSGL------LEIHS-------------QRPTMYGLELHLAKMIDLINKV----SPSVIVIDPINSFLTDSE--------------------------------------------------------------ERD---------VKLMLMRFTDLLKEKN-ISAFMLSL-TG-GGE---------H------T---E-RTN----V-AISSIVDTWI-----ILRDVEQ-A------GERNRALFILKSRGHKHSNQV----------------------------RE-FLIT-SQ-GIKL-VE---------------IY-EGAE-G-LLT--------GS-------AR--V-A-QK----TR--------------EEMVLENLNQELKRLEKLISSRKKLFDNQIELLKANFESEI--ETLELKHKQVLQQKTRLEAQRQ------------MIQKLRS--------------------------------------------
>OGI11543.1 KaiC 1 [Candidatus Margulisbacteria bacterium GWE2_39_32]
---------------MVIK---------------------------------------------------------------------KK--------------------T------------S-----------------------V-------PVTLKKTLTGI----KGFDEITFGGVPK----GRSTLIVGGPGSGKTVFSMEFLVQG-------------IRHWNEP-------------------------------------------------------GLFIS-FEETFVDLVENFGSM-----------GYDL-NKL---SKEGKLI-IDQIV------I------------KSGDVRE--SGEYN-------------------------LDGLFSRMEHYIVT---NNVKRVVIDTIEALFSKI-------PS-----EVILRSELRRLFLWLK-SKGVTALITAEPG---Q----Y---M-MT-RH-GIEEYVADCLIILDLRI-------FE-QLMTRRLRIMKYR-GSAHGTNEYPFII-DNT-GFSVLPIT-SI---------GLEHK-------IS------------------SDFLSSGIQGMDELLG---GKGFYRG-SSIVISGMAGSGKSIFAAS----VCNTAYEQGLKCLYLSS--------EESHDQVIRNMKSV--GLDLEPWV--------------KKDL------LKFSA-------------SRPNSNGLESHLLTIYDLTESF----KPDVVVFDPVTNLTTVGS--------------------------------------------------------------INE---------VKSMLTRMMDYLKKNL-ITTVLTDL-TS-GGA---------V------P---E-HTN----V-KISSLIDSWV-----VLAVARE-K------SKRKRELFIMKTRGIASSPNV----------------------------YD-FAIT-YR-GIEI-FK-----------------------------------------------------------------------------------------------------------------NDQ--MQEEKLVA-----------------------------------------------------------------------------
>WP_012498632.1 KaiC 1 [Chloroherpeton thalassium] >ACF12548.1 putative circadian clock protein, KaiC [Chloroherpeton thalassium ATCC 35110]
---------------MNEQ-----------------------------HNP-----------------MS------------------NV--------------------E------------K-----------------------M-------KAGLPKCPTGI----KGLDEVLFGGIPK----GRSTMVLGNAGCGKTLLAMEFLVQG-------------IQQFGAH-------------------------------------------------------GLFVS-FEEKKEDLLEDMQSF-----------GWNL-EAA---EQSGALL-IKHLD------L------------GDSEFLE--SGEYD-------------------------LGGLFVRLEFAIDK---IGAKRVVLDTVETLFTTY-------KN-----VGALRTEFRRLIRWLK-SKGVTVIITGETD---S----Y---G-KT-RH-GIEAFVSDCVVQLDNRI-------QN-QVPTRRLRVLKYR-GSFHGTNEYPFII-SEQ-GLSLLPIT-SV---------GLNYD-------VA------------------TDFVPSGLSSLDELLG---GRGFYRG-SSVLLTGAAGTGKSSLASQ----FAQAACGRGEKCLYLNM--------EESVWQIVRNMRSI--GVELEPFI--------------EKGL------LLFEP-------------TRSTMCGLEYHLVKLIKLLETY----EPQHLIIDPVSSFLAVGE--------------------------------------------------------------SIE---------VKSMMSRLIDYLKMRH-ITTIMTNL-SD-TNA---------Q------N---E-ITQ----M-DISSLMDTWM-----TVQMVRN-Q------NEQNRLIYIIKSRGMGHSNQM----------------------------RE-FLIT-SE-GIHL-ME---------------VY-RGQE-G-VRL--------GT-------AR--T-L-QE----AR--------------DSMEDALMKDERELILLQMARKRKILDAQIESLRSEYEYFE--NELKHQLHVAEMRKTQHTQTKE------------KIEEMRGY--K-RGY------------------------------------
>WP_065235846.1 hypothetical protein [Legionella worsleiensis]
---------------------------------------------------------------------------------------------------------------------------------------------------------------------M----GGFDQITHGGLPE----NRCTLLVGGAGTGKTLFGMQFLING-------------AVH-EEP-------------------------------------------------------GLFIS-FEETEADLIANCSSL-----------GFGL-AEL---TQKKSIV-LHHIH------L------------ERTEFDE--TGTYN-------------------------LEGLFIQIGYLIEQ---YRIKRVVIDTIEVLFNQL-------KN-----IPIIRSELQRLFRWLS-TQKVTSIITGENG---Q----Y---T-IS-RH-GLEEYVADCVILLDNRV-------TN-ELATRYLRIIKYR-GSSHGANEFPFII-DYQ-GILLSPVT-AI---------TLDYI-------VP------------------KHFVPSGIEELDKALS---GYGYYAG-GSILINGTAGTGKTSIASA----FVENQCKLGKRCIYFAF--------EESSDQIIRNMKSI--NIDLEKWK--------------NKGT------LLFNS-------------IRPSVYGLESHLIKMVQLIKEF----KPDSVVIDPISDFSLIGS--------------------------------------------------------------PHN---------VKLMLARLIHFLKLNN-ITTLMNSL-LH-EET--------------------P-NQQ----L-GISSLMDTWI-----LLHTVET-D------LEQNTLLIIKKSRGMAHSNQM----------------------------RE-LQIS-SK-GIHL-NE---------------VY-MGSG-K-ILV--------GS-------AR--L-V-QA----MQ--------------DKVEEITRTQETTQKINELKSEQSSVESSINTLTTQLNHIK--ENIDLLASTQKKIDEVCEKGYE------------KIRMSRSL--P-S--QRHI----------------KKENKNE---------
>OJV07859.1 hypothetical protein BGO14_05135 [Chlamydiales bacterium 3826]
---------------MRVK----------------------------IMPK-----------------EK------------------KL--------------------N------------S-----------------------K-------LQGIDKELTGI----KGFDEITFGGIPK----GRPTLICGNTGCGKTLMALEIIIRG-------------AVMFNKP-------------------------------------------------------GVFLT-FEEKKEDIIKNVASL-----------GFDL-EDL---ERKKLVN-IEYIH------V------------DARRFEE--TGEYD-------------------------LEGLFIRIDCALQK---IKARRLAIDTIEVLFSGF-------DN-----ELILRNELRRLFDWFK-ENKLTTVLTGEEG---H----G--TT-LT-RY-GIEEYVADCVVSLTNQI-------SD-DLYTRRLQIVKYR-GSYHETNRFPFII-SRH-GVVILPIT-SI---------DLDFK-------AP------------------HRWLSSGIPDLDLCLG---DKGYFEG-STILFSGTSGAGKTIFAGA----FAKSLCSINQKVIFFTY--------EESESEILRNLSSI--GMNLHESI--------------HKGL------LKIIS-------------TRPTQFGLERHLGNFIQEVEEF----KPQAVIIDPIGTFCHCGS--------------------------------------------------------------IKQ---------VYSVLTRMIDLLKKRN-ITFIMTMG-TL-HDK----------------D---Q-ELL----Y-GITSIIDTLI-----LLRNKET-N------GEFNRDLVIVKTRGMGHSNQV----------------------------RE-FSIS-ES-GIKI-SN---------------PY-YGEE-G-VLT--------GT-------AR--I-V-QE----SK--------------DAIAKGFELNKLEKLHREIELKKRLIKTQIECLKTELEFKT--KEANDEENFLKLKNEISNSTKK------------LLKQHRFS--K-E--NNKS----------------MQAKHEKKRK----K-
>WP_058448152.1 hypothetical protein [Legionella jamestowniensis] >KTD13277.1 DNA integration/recombination/inversion protein [Legionella jamestowniensis] >OCH98305.1 hypothetical protein A8135_12170 [Legionella jamestowniensis] >SFL77752.1 KaiC protein [
---------------MG---------------------------------------------------KK------------------TV--------------------T------------S-----------------------S-------NLSLLKKPTGI----NGIDEITFGGLPE----GRPTLLCGSPGCGKTLMATQFLVNG-------------AMQFNEP-------------------------------------------------------GLFVS-FEETECELITNASSL-----------DFNL-QKL---IDEKKLA-IEHIF------I------------DRNEFEE------------------------------------------------------------------------------------------------------------------------------------------------------------------------------------------------------------------------------------------------------------------------------------------------------------------------------------------------------------------------------------------------------------------------------------------------------------------------------------------------------------------------------------------------------------------------------------AVSSLMDTWI-----LLQSVHA-N------GENNRIISVLKSRGMKHSNQI----------------------------RE-MLIT-NN-GIDF-TD---------------VY-LGKG-K-VLT--------GS-------AR--I-T-QQ----AI--------------ESQQEINQNYEIKHKQCENLYKVKTIEAQISALQLELAMTK--DDIQHAIIRSNKLEKLNKNEQK------------KMSSSRMA--D-K--LNIA----------------AQKKG-----------
>WP_010876718.1 circadian clock protein KaiC [Methanothermobacter thermautotrophicus] >AAB85583.1 conserved protein [Methanothermobacter thermautotrophicus str. Delta H]
---------------MD------------------------------------------------------------------------------------------------------------------------------------------FENIEKAPTGI----KGLDMITEGGFPR----GRNTLIYGGPGTGKTFIAMEFLLKG-------------ASVYGEP-------------------------------------------------------GVMVS-FDEAMENLIENFRSS-----------DRLL-ERL---IDEGLLF-IEDAS--------------------RGMDPD--AGSYS-------------------------LEALKLRLEDAIRR---TGARRVVLDKVDNLFDGT-------ER-----QGMIGFELRELIRWLN-GMGVTSVFTSGDY---G----G---SP---TH-RLEEYISDCVIHLTHTF-------EG-QVGTRHLRIVKYR-GSGHGLNRYPFII-TRR-GASIFPIT-SI---------SLDYS-------VS------------------RELVSTGIPTLDEMLG---G-GVYRG-SAVLVSGTTGAGKTSLLSK----FAYESCRRGERCLFFSN--------EEPADQIVRNMESI--GIKLGEFL--------------GDKL------L-IHS-------------DRPTSLGLEAHLTYMQDLIMDF----NPDSVLVDPVTGLAGAGGSPE---------------------------------------------------------TRNEN---------AKHLFIRLTDFLKGRG-ITSIFSYL-IA-SPF---------T------A---T-TTE----L-KLSSLIDTWI-----VLESIRA-N------GEYRRSLRILKSRGMNHSSSV----------------------------AE-VRFT-DR-GILI-KG------------------------------------GS-----------W---------------------------------------------------------------------------------------------------------------------------------------------------------
>WP_025281442.1 circadian clock protein KaiC [Ectothiorhodospira haloalkaliphila] >AHK79020.1 KaiC 1 [Halorhodospira halochloris str. A]
---------------MRCTH---QAYKQSASVPDTWQQLP-----AAPAQS-----------------QS------------------EI--------------------T------------L-----------------------N-------PSKPETVDTGI----QGLDFVLQGGLPR----GRPSLIRGGPGTGKTVISLTYLCHG-------------ITQ-GEP-------------------------------------------------------GVLVT-FDEDPDALLHHARGF-----------GFPA-DTY---LKEGSLR-ILDMR------P------------DQSETA---GEGIE-------------------------LTAVLTRIEYALKQ---TGAHRLVLDAIDGMEGAF-------PG-----QSGLRKELNRVFDWVR-DQRVTTLITTGEV---E----N---F-ST-RF-GLEDYIADCVIALKQEV-------QH-RVMTRLLRVVKRR-GGPHGAGEFPFLL-DSQ-GIFMVPVS-GA---------ALDAR-------VS------------------SERISSGVPGLDQMLG---GKGPYKG-STILLSGQAGTGKTSLASA----FAQAACRRGEKVLYISF--------EESIDELVRNQSSI--GGDLAHHA------GP------EGGH-----RLIMEP-------------VRAIEMGLEEHLMRIMRSVSRH----QPDLVVLDPISSFTNRHE--------------------------------------------------------------GDC---------AKEMLLRLMYLIKEQG-ITTVATEL-LS-DSS----------------G---G-VSH----L-DVSSMIDVWI-----KLRRHEG-N------GELNRLITVIKARGLAISNQV----------------------------KE-FRMT-DS-GMTI-ED---------------PY-VGES-G-IVY--------GT-------AR--H-A-RQ----AE--------------DEQVIAQLHRELEQARRLREETEEINAARERLARAEREARA--VDLDRQVMELERRLASIEGARS------------AIRRSRQ--------------------------------------------
>WP_008931838.1 circadian clock protein KaiC [Ectothiorhodospira sp. PHS1] >EHQ52271.1 putative circadian clock protein, KaiC [Ectothiorhodospira sp. PHS1]
---------------M-----------------------------------------------------------------------------------------------------------------------------------T-------TANPETAATGI----QGLDFLLQGGLPR----GRPTLLRGGPGTGKTVISLTFLCHG-------------IRQ-GEN-------------------------------------------------------GVLVT-FDESPEALIRHAAGF-----------GFAA-DRF---IEEGRLR-ILDMR------P------------DRNEVV---GDYVE-------------------------LTTVMARIDHALQK---TGAQRLVVDAMDVLEGAF-------SA-----EISLRGELARVFDWLR-ECRASSLITIGEQ---E----A---F-TT-RY-GLEDYVADCVIALKQDL-------DH-RVMTRLLRVVKRR-GGGHGTSEAPFLL-DGD-GIFMIPVT-GS---------VLRAR-------VS------------------DEHFSTGIPGLDAMLG---GQGPYRG-STLLFSGQAGTGKTSMATA----MTVNACEQGRKVLYISF--------EESVDELVRNQLSI--GADLRRHT--------------EGSEAD--RRLILQP-------------VRAVELGLEEHLMRIMRSIRRH----QPDLVVLDPISSLATRRT--------------------------------------------------------------GDS---------AKDMLLRLIHLIKEAG-ITAVATEL-LA-DDS----------------Q---G-VSH----L-DVSSMIDVWI-----KLRRHEN-N------GEMNRLITVVKARGLPISSQV----------------------------KE-FRFT-DQ-GLVI-ED---------------PY-IGES-G-IAY--------GT-------VR--E-A-RQ----SE--------------DEQVIEQLHTELSRA---------------------------------------------------------------------M-------------------------------------------
>WP_015279926.1 recombinase A [Thioflavicoccus mobilis] >AGA89781.1 RecAsuperfamily ATPase possibly involved in signal transduction [Thioflavicoccus mobilis 8321]
---------------MSAE-----------------------------LET-----------------PD------------------NE--------------------T------------A-----------------------T-------SARADFAATGI----EGLDRILQGGVPA----SRPTLLRGAAGTGKTVIALTFLCQG-------------IAA-GET-------------------------------------------------------AVLVT-FDESPEALIAHAEGF-----------GFPA-GRH---VDENRLR-ILDMR------P------------NRDEVQV--GETIE-------------------------LTVVLARIGYALDN---LSASRLVIDAIDGIEANF-------AS-----YPTLRTELARVFDWIR-DRGVTSVITTGER---D----E---F-ST-RY-GLEDYIADCVIALKQEV-------AN-RVMTRVLRVVKRR-GGAHQSNEYPFLL-DSD-GLFLVPVT-GS---------TLTAK-------VS------------------EKHLSTGVPGLDAMLG---GAGPYQG-STLLISGHAGAGKTSLACS----FVRAACEADLKVLYISF--------EESVDELILHQRSL--GIDLARYR--------------DGGRRKG---LVLQP-------------IRAVELGQEEHLMRIIRLVAEH----RPAVVVFDPISTLGGRKHD-------------------------------------------------------------DPT---------AKELLLRLLHILKAEG-VTTLATEL-LS-DDG----------------S---G-ASP----L-DISSMIDVWI-----RLRRHEN-D------GEINRLITVVKARGLPISNQV----------------------------KE-FRLS-DD-GITI-EE---------------PY-LGVG-G-IAY--------GT-------AR--L-T-RM----TE--------------DEAEIEQLTQELERARQAREGLEDVATAAARLAHVEGNNKA--AGLDRKIAQIERRLAQITRVRA------------AVSRGRA--------------------------------------------
>WP_007191623.1 circadian clock protein KaiC [Thiocapsa marina] >EGV20070.1 putative circadian clock protein, KaiC [Thiocapsa marina 5811]
---------------MTRL--------------------P-----TNADVP-----------------AS------------------DS--------------------A------------L-----------------------E-------SMHKPPIATGI----EGLDFILQGGLPA----GRPTLLRGAAGTGKTVIALTFLCQG-------------IAA-GET-------------------------------------------------------AVFVT-FDEAPEALLGHAEGF-----------GFPA-RRY---LAEGRLR-ILDMR------P------------DRNEVQV--GETIE-------------------------LTAVLARIGFALDS---LGATRLVLDAVDGMETGF-------AD-----LPSLRGELTHVFDWIR-ERAVTCLITVGEY---A----D---F-ST-RY-GLEDYIADCVIALTQEV-------SN-RVMTRVLRVVKRR-GAAHGSNEYPFLL-DRG-GIFLVPIT-GS---------VLSAK-------VS------------------DTRLSTGISGLDAMLG---GQGPYLG-SITLLSGQAGTGKTSIACS----FARAACEAGLSVLYISF--------EESLDELIRNQRSL--GIDLARYH------RT------DGGTVDGLGALLLQP-------------VRAVELGLEEHLMRAIRSVRQH----RPALVILDPISGLAARSR--------------------------------------------------------------DPV---------AKEMLLRLLHLIKEEG-VTTVATEL-LA-DDG----------------S---G-VSH----L-DVSSIIDVWI-----KLRRHEN-D------GEMNRLITVVKARGLPTSDQV----------------------------KE-FRMS-RD-GLQI-VD---------------PY-VGEG-G-IVY--------GT-------AR--M-A-RQ----TE--------------DEETISQLHLDLERARQLRAELGEIQAANERLARAEHEVKT--AALDRQAAEIERRLAAIERTRT------------AIGRGRA--------------------------------------------
>WP_011815014.1 circadian clock protein KaiC [Halorhodospira halophila] >ABM62992.1 circadian clock protein KaiC [Halorhodospira halophila SL1]
[truncated: 149,762 more chars]
