# Supplementary material for: From primordial clocks to circadian oscillators
Source: Nature. 2023 Mar 22;616(7955):183–9. doi: 10.1038/s41586-023-05836-9 (PMC10076222; doi:10.1038/s41586-023-05836-9)
Supplement: Supplementary file 5 — Final multiple-sequence alignment and phylogenetic tree including only species that contain KaiB and KaiC. [file 41586_2023_5836_MOESM5_ESM.zip › Dataset2/KaiC_KaiB-required.tree]

#NEXUS
begin taxa;
	dimensions ntax=403;
	taxlabels
	'ABQ91720.1_Chloroflexi'
	'ABX09327.1_Cyanobacteria'
	'ACL42740.1_Cyanobacteria'
	'ADB37929.1_Bacteroidetes'
	'ADN15368.1_Cyanobacteria'
	'AFZ47541.1_Cyanobacteria'
	'AHG88253.1_Gemmatimonadetes'
	'AHG88580.1_Gemmatimonadetes'
	'BAI62202.1_Euryarchaeota'
	'BAI62596.1_Euryarchaeota'
	'BAI62623.1_Euryarchaeota'
	'CUI07954.1_Proteobacteria'
	'EAQ69486.1_Cyanobacteria'
	'EKN01332.1_Proteobacteria'
	'ETR68795.1_Proteobacteria'
	'ETR71667.1_Proteobacteria'
	'ETR71669.1_Proteobacteria'
	'ETW94388.1_Nitrospinae/Tectomicrobia group'
	'ETW96888.1_Nitrospinae/Tectomicrobia group'
	'EXI89183.1_Proteobacteria'
	'GAK53632.1_not_defined'
	K9SHM3_9CYAN_RECA
	K9THT8_9CYAN_RECA
	'KFN39917.1_Proteobacteria'
	'KIF36413.1_Cyanobacteria'
	'KIY13238.1_Cyanobacteria'
	'KJR42335.1_Nitrospirae'
	'KJR42959.1_Nitrospirae'
	'KJR99018.1_Proteobacteria'
	'KJS28874.1_Proteobacteria'
	'KJS33564.1_Proteobacteria'
	'KJS38597.1_Proteobacteria'
	'KKZ11737.1_Cyanobacteria'
	'KKZ13601.1_Cyanobacteria'
	'KMQ49520.1_Fibrobacteres'
	'KMQ50720.1_Fibrobacteres'
	'KPA10372.1_Proteobacteria'
	'KPA10379.1_Proteobacteria'
	'KPA16384.1_Proteobacteria'
	'KPA16386.1_Proteobacteria'
	'KPA17301.1_Proteobacteria'
	'KPA19595.1_Proteobacteria'
	'KPA19597.1_Proteobacteria'
	'KPJ57887.1_not_defined'
	'KPJ78215.1_not_defined'
	'KPQ32758.1_Cyanobacteria'
	'KPQ36924.1_Cyanobacteria'
	'KPQ41982.1_Euryarchaeota'
	'KPV49552.1_Chloroflexi'
	'KPV53420.1_Chloroflexi'
	'KXS32118.1_Proteobacteria'
	'KXS32652.1_Proteobacteria'
	KaiC_RP
	KaiC_RS___B9KWX8
	KaiC_SE
	KaiC_TE
	KaiC_TV
	'OAI54417.1_Planctomycetes'
	'OCQ95545.1_Cyanobacteria'
	'OEU42677.1_Euryarchaeota'
	'OFW04908.1_not_defined'
	'OFW14726.1_not_defined'
	'OFW16584.1_not_defined'
	'OFW18859.1_not_defined'
	'OFW44058.1_not_defined'
	'OFX38168.1_not_defined'
	'OFX80512.1_not_defined'
	'OFY51238.1_not_defined'
	'OFY86161.1_not_defined'
	'OGA22262.1_Proteobacteria'
	'OGA58050.1_Proteobacteria'
	'OGA72391.1_Proteobacteria'
	'OGB22440.1_Proteobacteria'
	'OGB23751.1_Proteobacteria'
	'OGB24517.1_Proteobacteria'
	'OGB25572.1_Proteobacteria'
	'OGF14412.1_not_defined'
	'OGI11543.1_not_defined'
	'OGJ90552.1_not_defined'
	'OGP22544.1_Proteobacteria'
	'OGP49700.1_Proteobacteria'
	'OGP70371.1_Proteobacteria'
	'OGQ83585.1_Proteobacteria'
	'OGR06378.1_Proteobacteria'
	'OGR13742.1_Proteobacteria'
	'OGS34105.1_not_defined'
	'OGS37786.1_not_defined'
	'OGT01473.1_Proteobacteria'
	'OGV47358.1_Lentisphaerae'
	'OGV55079.1_Lentisphaerae'
	'OGW24911.1_not_defined'
	'OGW68535.1_not_defined'
	'OGX24597.1_not_defined'
	'OHB49400.1_not_defined'
	'OHB50252.1_not_defined'
	'OHB55503.1_not_defined'
	'OHB64570.1_not_defined'
	'OHC62071.1_Proteobacteria'
	'OHC62161.1_Proteobacteria'
	'OIP71160.1_Cyanobacteria'
	'OIP91530.1_Proteobacteria'
	'OJJ22700.1_Cyanobacteria'
	'OJJ26573.1_Cyanobacteria'
	'OJU01840.1_Proteobacteria'
	'OJU05378.1_Proteobacteria'
	'OJV07859.1_Chlamydiae'
	'OJV91746.1_not_defined'
	'OJV93271.1_not_defined'
	'OJV95299.1_not_defined'
	'OJW02677.1_not_defined'
	'OOO01299.1_Proteobacteria'
	'OQW70060.1_not_defined'
	'OQW93865.1_Proteobacteria'
	'OQX25818.1_Proteobacteria'
	'OQX30455.1_Proteobacteria'
	'Q8GGL1.1_Cyanobacteria'
	'WP_003604658.1_Proteobacteria'
	'WP_006099703.1_Cyanobacteria'
	'WP_006103975.1_Cyanobacteria'
	'WP_006105684.1_Cyanobacteria'
	'WP_006105815.1_Cyanobacteria'
	'WP_006273018.1_Proteobacteria'
	'WP_006274275.1_Proteobacteria'
	'WP_006454882.1_Cyanobacteria'
	'WP_006510280.1_Cyanobacteria'
	'WP_006528966.1_Cyanobacteria'
	'WP_006562601.1_Chloroflexi'
	'WP_006618254.1_Cyanobacteria'
	'WP_006929401.1_Calditrichaeota'
	'WP_006979792.1_Verrucomicrobia'
	'WP_006983184.1_Verrucomicrobia'
	'WP_007191623.1_Proteobacteria'
	'WP_007222749.1_Planctomycetes'
	'WP_007353369.1_Cyanobacteria'
	'WP_007853303.1_Proteobacteria'
	'WP_007857157.1_Proteobacteria'
	'WP_008182354.1_Cyanobacteria'
	'WP_008187417.1_Cyanobacteria'
	'WP_008385882.1_Proteobacteria'
	'WP_008709527.1_Planctomycetes'
	'WP_008870988.1_Proteobacteria'
	'WP_008931838.1_Proteobacteria'
	'WP_008967104.1_Proteobacteria'
	'WP_008969032.1_Proteobacteria'
	'WP_008970819.1_Proteobacteria'
	'WP_009148415.1_Proteobacteria'
	'WP_009459931.1_Cyanobacteria'
	'WP_009507516.1_Verrucomicrobia'
	'WP_009782898.1_Cyanobacteria'
	'WP_009784321.1_Cyanobacteria'
	'WP_009784629.1_Cyanobacteria'
	'WP_010872549.1_Cyanobacteria'
	'WP_010873229.1_Cyanobacteria'
	'WP_010874243.1_Cyanobacteria'
	'WP_010876718.1_Euryarchaeota'
	'WP_011032367.1_Euryarchaeota'
	'WP_011033039.1_Euryarchaeota'
	'WP_011125574.1_Cyanobacteria'
	'WP_011132976.1_Cyanobacteria'
	'WP_011155580.1_Proteobacteria'
	'WP_011242648.1_Cyanobacteria'
	'WP_011331300.1_Proteobacteria'
	'WP_011390295.1_Proteobacteria'
	'WP_011391043.1_Proteobacteria'
	'WP_011613180.1_Cyanobacteria'
	'WP_011628377.1_Proteobacteria'
	'WP_011815014.1_Proteobacteria'
	'WP_011924603.1_Proteobacteria'
	'WP_011925164.1_Proteobacteria'
	'WP_011926871.1_Proteobacteria'
	'WP_012025984.1_Bacteroidetes'
	'WP_012107041.1_Euryarchaeota'
	'WP_012161596.1_Cyanobacteria'
	'WP_012256148.1_Chloroflexi'
	'WP_012259117.1_Chloroflexi'
	'WP_012318319.1_Proteobacteria'
	'WP_012319918.1_Proteobacteria'
	'WP_012409410.1_Cyanobacteria'
	'WP_012498632.1_Chlorobi'
	'WP_012500896.1_Chlorobi'
	'WP_012597132.1_Cyanobacteria'
	'WP_012618294.1_Euryarchaeota'
	'WP_012648639.1_Proteobacteria'
	'WP_012648855.1_Proteobacteria'
	'WP_012751946.1_Proteobacteria'
	'WP_012791957.1_Bacteroidetes'
	'WP_012827597.1_Proteobacteria'
	'WP_012828222.1_Proteobacteria'
	'WP_012831784.1_Proteobacteria'
	'WP_012969927.1_Proteobacteria'
	'WP_013323584.1_Cyanobacteria'
	'WP_013324798.1_Cyanobacteria'
	'WP_014148176.1_Proteobacteria'
	'WP_014149538.1_Proteobacteria'
	'WP_014219424.1_Bacteroidetes'
	'WP_014413714.1_Proteobacteria'
	'WP_014430148.1_Proteobacteria'
	'WP_014435475.1_Planctomycetes'
	'WP_014776859.1_Proteobacteria'
	'WP_015119208.1_Cyanobacteria'
	'WP_015121465.1_Cyanobacteria'
	'WP_015123058.1_Cyanobacteria'
	'WP_015133074.1_Cyanobacteria'
	'WP_015138908.1_Cyanobacteria'
	'WP_015142657.1_Cyanobacteria'
	'WP_015147793.1_Cyanobacteria'
	'WP_015151381.1_Cyanobacteria'
	'WP_015153819.1_not_defined'
	'WP_015155513.1_Cyanobacteria'
	'WP_015158125.1_Cyanobacteria'
	'WP_015163971.1_Cyanobacteria'
	'WP_015167871.1_Cyanobacteria'
	'WP_015167966.1_Cyanobacteria'
	'WP_015171802.1_Cyanobacteria'
	'WP_015173272.1_Cyanobacteria'
	'WP_015174578.1_Cyanobacteria'
	'WP_015176306.1_Cyanobacteria'
	'WP_015179606.1_Cyanobacteria'
	'WP_015179649.1_Cyanobacteria'
	'WP_015180368.1_Cyanobacteria'
	'WP_015185582.1_Cyanobacteria'
	'WP_015188904.1_Cyanobacteria'
	'WP_015191648.1_Cyanobacteria'
	'WP_015193211.1_Cyanobacteria'
	'WP_015193307.1_Cyanobacteria'
	'WP_015197562.1_Cyanobacteria'
	'WP_015202680.1_Cyanobacteria'
	'WP_015208186.1_Cyanobacteria'
	'WP_015218740.1_Cyanobacteria'
	'WP_015225155.1_Cyanobacteria'
	'WP_015279926.1_Proteobacteria'
	'WP_015329784.1_Bacteroidetes'
	'WP_015785209.1_Cyanobacteria'
	'WP_016196610.1_Bacteroidetes'
	'WP_020214538.1_Bacteroidetes'
	'WP_021031487.1_Proteobacteria'
	'WP_021166754.1_Firmicutes'
	'WP_021761163.1_Proteobacteria'
	'WP_022607309.1_Cyanobacteria'
	'WP_023071598.1_Cyanobacteria'
	'WP_023761542.1_Proteobacteria'
	'WP_023761615.1_Proteobacteria'
	'WP_024079911.1_Proteobacteria'
	'WP_024337064.1_Proteobacteria'
	'WP_024339605.1_Proteobacteria'
	'WP_025225544.1_Armatimonadetes'
	'WP_025225605.1_Armatimonadetes'
	'WP_025227499.1_Armatimonadetes'
	'WP_025281442.1_Proteobacteria'
	'WP_026099849.1_Cyanobacteria'
	'WP_029618411.1_Proteobacteria'
	'WP_030432360.1_Actinobacteria'
	'WP_035149132.1_Cyanobacteria'
	'WP_036533362.1_Cyanobacteria'
	'WP_037166585.1_Proteobacteria'
	'WP_037167943.1_Proteobacteria'
	'WP_037169338.1_Proteobacteria'
	'WP_038082210.1_Cyanobacteria'
	'WP_039724625.1_Cyanobacteria'
	'WP_041032658.1_Cyanobacteria'
	'WP_042155534.1_Cyanobacteria'
	'WP_043726801.1_Actinobacteria'
	'WP_044201051.1_Chloroflexi'
	'WP_044304992.1_Cyanobacteria'
	'WP_044430781.1_Proteobacteria'
	'WP_044430827.1_Proteobacteria'
	'WP_044437358.1_Proteobacteria'
	'WP_044437363.1_Proteobacteria'
	'WP_045055490.1_Cyanobacteria'
	'WP_045056180.1_Cyanobacteria'
	'WP_046142416.1_Proteobacteria'
	'WP_046144166.1_Proteobacteria'
	'WP_046280119.1_Cyanobacteria'
	'WP_046311948.1_Bacteroidetes'
	'WP_046968599.1_Proteobacteria'
	'WP_046968955.1_Proteobacteria'
	'WP_048089140.1_Euryarchaeota'
	'WP_048089708.1_Euryarchaeota'
	'WP_048090173.1_Euryarchaeota'
	'WP_048091057.1_Euryarchaeota'
	'WP_048091397.1_Euryarchaeota'
	'WP_048093368.1_Euryarchaeota'
	'WP_048868184.1_Cyanobacteria'
	'WP_048907090.1_Bacteroidetes'
	'WP_051200352.1_Bacteroidetes'
	'WP_052031929.1_Planctomycetes'
	'WP_052346477.1_Bacteroidetes'
	'WP_054263903.1_Proteobacteria'
	'WP_054267518.1_Proteobacteria'
	'WP_054267602.1_Proteobacteria'
	'WP_054464589.1_Cyanobacteria'
	'WP_054467489.1_Cyanobacteria'
	'WP_056086509.1_Proteobacteria'
	'WP_056092953.1_Proteobacteria'
	'WP_056281671.1_Bacteroidetes'
	'WP_056355098.1_Proteobacteria'
	'WP_056361006.1_Proteobacteria'
	'WP_056363737.1_Proteobacteria'
	'WP_056365408.1_Proteobacteria'
	'WP_056376995.1_Proteobacteria'
	'WP_056383403.1_Proteobacteria'
	'WP_056460782.1_Proteobacteria'
	'WP_056464056.1_Proteobacteria'
	'WP_056467678.1_Proteobacteria'
	'WP_056541727.1_Actinobacteria'
	'WP_056809572.1_Proteobacteria'
	'WP_056813652.1_Proteobacteria'
	'WP_056819869.1_Proteobacteria'
	'WP_058448152.1_Proteobacteria'
	'WP_058501895.1_Proteobacteria'
	'WP_058528929.1_Proteobacteria'
	'WP_059000192.1_Cyanobacteria'
	'WP_063714823.1_Cyanobacteria'
	'WP_063714879.1_Cyanobacteria'
	'WP_064020581.1_Proteobacteria'
	'WP_065235846.1_Proteobacteria'
	'WP_066005471.1_Bacteroidetes'
	'WP_066348214.1_Cyanobacteria'
	'WP_066510124.1_Bacteroidetes'
	'WP_067195460.1_Bacteroidetes'
	'WP_067557178.1_Proteobacteria'
	'WP_067769268.1_Cyanobacteria'
	'WP_068013055.1_Proteobacteria'
	'WP_068019289.1_Proteobacteria'
	'WP_068026384.1_Proteobacteria'
	'WP_068192048.1_Bacteroidetes'
	'WP_068234914.1_Bacteroidetes'
	'WP_068248868.1_Proteobacteria'
	'WP_068507007.1_Cyanobacteria'
	'WP_069037655.1_Proteobacteria'
	'WP_069040351.1_Proteobacteria'
	'WP_069349424.1_Cyanobacteria'
	'WP_069351166.1_Cyanobacteria'
	'WP_069585249.1_Euryarchaeota'
	'WP_069968067.1_Cyanobacteria'
	'WP_070009273.1_Actinobacteria'
	'WP_070732019.1_Bacteroidetes'
	'WP_071455441.1_Cyanobacteria'
	'WP_071801161.1_Cyanobacteria'
	'WP_072603811.1_Proteobacteria'
	'WP_072836414.1_Bacteroidetes'
	'WP_073041736.1_Bacteroidetes'
	'WP_073051079.1_Proteobacteria'
	'WP_073140626.1_Bacteroidetes'
	'WP_073282696.1_Bacteroidetes'
	'WP_073594530.1_Cyanobacteria'
	'WP_073595778.1_Cyanobacteria'
	'WP_073596154.1_Cyanobacteria'
	'WP_073596296.1_Cyanobacteria'
	'WP_073609294.1_Cyanobacteria'
	'WP_073610125.1_Cyanobacteria'
	'WP_073618617.1_Cyanobacteria'
	'WP_073630738.1_Proteobacteria'
	'WP_074238354.1_Bacteroidetes'
	'WP_074456700.1_Cyanobacteria'
	'WP_074457087.1_Cyanobacteria'
	'WP_074489239.1_Bacteroidetes'
	'WP_075080181.1_Verrucomicrobia'
	'WP_075080589.1_Verrucomicrobia'
	'WP_075096581.1_Planctomycetes'
	'WP_075599853.1_Cyanobacteria'
	'WP_076200260.1_Proteobacteria'
	'WP_076201522.1_Proteobacteria'
	'WP_076203520.1_Proteobacteria'
	'WP_076347703.1_Planctomycetes'
	'WP_076348262.1_Planctomycetes'
	'WP_076373110.1_Bacteroidetes'
	'WP_076377988.1_Bacteroidetes'
	'WP_076443302.1_Actinobacteria'
	'WP_077243898.1_Proteobacteria'
	'WP_077244017.1_Proteobacteria'
	'WP_077539370.1_Planctomycetes'
	'WP_078812142.1_Verrucomicrobia'
	'WP_079688116.1_Bacteroidetes'
	'WP_079703163.1_Bacteroidetes'
	'WP_080810497.1_Cyanobacteria'
	'WP_081147262.1_Bacteroidetes'
	'WP_081163991.1_Bacteroidetes'
	'WP_082212916.1_Bacteroidetes'
	'WP_082808930.1_Bacteroidetes'
	'WP_084527503.1_Proteobacteria'
	'WP_084527806.1_Proteobacteria'
	'WP_085051177.1_not_defined'
	'WP_085053512.1_not_defined'
	'WP_085414133.1_Bacteroidetes'
	'WP_085553089.1_Proteobacteria'
	'WP_085553266.1_Proteobacteria'
	'WP_085554125.1_Proteobacteria'
	'WP_085771552.1_Proteobacteria'
	'WP_089719609.1_Nitrospinae/Tectomicrobia group'
	'WP_096203330.1_Euryarchaeota'
	'WP_096204412.1_Euryarchaeota'
	'WP_096204426.1_Euryarchaeota'
	'WP_096205448.1_Euryarchaeota'
	'WP_096206289.1_Euryarchaeota'
	'WP_096206848.1_Euryarchaeota'
	'WP_096207050.1_Euryarchaeota'
	'WP_096207117.1_Euryarchaeota'
	'WP_097297543.1_Euryarchaeota'
	'WP_097298919.1_Euryarchaeota'
	'WP_097299231.1_Euryarchaeota'
	'WP_097300189.1_Euryarchaeota'
	'WP_097300623.1_Euryarchaeota'
;
end;
begin trees;
	tree tree_1 = [&R] (K9SHM3_9CYAN_RECA:0.582811,K9THT8_9CYAN_RECA:0.610814,((((((((((((((((KaiC_TV:3.0E-6,KaiC_TE:3.0E-6)[&label="Node17/99.8/1/100"]:0.095091,'WP_015123058.1_Cyanobacteria':0.120326)[&label="Node16/97/1/97"]:0.055845,(('ACL42740.1_Cyanobacteria':0.107018,'WP_012161596.1_Cyanobacteria':0.226073)[&label="Node19/91.3/0.997/60"]:0.033082,((((('WP_036533362.1_Cyanobacteria':0.117154,'W…
end;
begin figtree;
	set appearance.backgroundColorAttribute="Default";
	set appearance.backgroundColour=#ffffff;
	set appearance.branchColorAttribute="User selection";
	set appearance.branchColorGradient=false;
	set appearance.branchLineWidth=1.0;
	set appearance.branchMinLineWidth=0.0;
	set appearance.branchWidthAttribute="Fixed";
	set appearance.foregroundColour=#000000;
	set appearance.hilightingGradient=true;
	set appearance.selectionColour=#ffff00;
	set branchLabels.colorAttribute="User selection";
	set branchLabels.displayAttribute="Branch times";
	set branchLabels.fontName="Abadi MT Condensed Extra Bold";
	set branchLabels.fontSize=8;
	set branchLabels.fontStyle=0;
	set branchLabels.isShown=false;
	set branchLabels.significantDigits=4;
	set layout.expansion=0;
	set layout.layoutType="RECTILINEAR";
	set layout.zoom=0;
	set legend.attribute="label";
	set legend.fontSize=10.0;
	set legend.isShown=false;
	set legend.significantDigits=4;
	set nodeBars.barWidth=4.0;
	set nodeBars.displayAttribute=null;
	set nodeBars.isShown=false;
	set nodeLabels.colorAttribute="User selection";
	set nodeLabels.displayAttribute="label";
	set nodeLabels.fontName="Abadi MT Condensed Extra Bold";
	set nodeLabels.fontSize=13;
	set nodeLabels.fontStyle=0;
	set nodeLabels.isShown=false;
	set nodeLabels.significantDigits=4;
	set nodeShape.colourAttribute="User selection";
	set nodeShape.isShown=false;
	set nodeShape.minSize=10.0;
	set nodeShape.scaleType=Width;
	set nodeShape.shapeType=Circle;
	set nodeShape.size=4.0;
	set nodeShape.sizeAttribute="Fixed";
	set polarLayout.alignTipLabels=false;
	set polarLayout.angularRange=0;
	set polarLayout.rootAngle=0;
	set polarLayout.rootLength=100;
	set polarLayout.showRoot=true;
	set radialLayout.spread=0.0;
	set rectilinearLayout.alignTipLabels=false;
	set rectilinearLayout.curvature=0;
	set rectilinearLayout.rootLength=100;
	set scale.offsetAge=0.0;
	set scale.rootAge=1.0;
	set scale.scaleFactor=1.0;
	set scale.scaleRoot=false;
	set scaleAxis.automaticScale=true;
	set scaleAxis.fontSize=8.0;
	set scaleAxis.isShown=false;
	set scaleAxis.lineWidth=1.0;
	set scaleAxis.majorTicks=1.0;
	set scaleAxis.origin=0.0;
	set scaleAxis.reverseAxis=false;
	set scaleAxis.showGrid=true;
	set scaleBar.automaticScale=true;
	set scaleBar.fontSize=10.0;
	set scaleBar.isShown=false;
	set scaleBar.lineWidth=1.0;
	set scaleBar.scaleRange=2.0;
	set tipLabels.colorAttribute="User selection";
	set tipLabels.displayAttribute="Names";
	set tipLabels.fontName="Abadi MT Condensed Extra Bold";
	set tipLabels.fontSize=13;
	set tipLabels.fontStyle=0;
	set tipLabels.isShown=false;
	set tipLabels.significantDigits=4;
	set trees.order=true;
	set trees.orderType="decreasing";
	set trees.rooting=true;
	set trees.rootingType="User Selection";
	set trees.transform=false;
	set trees.transformType="cladogram";
end;
