# Supplementary material for: From primordial clocks to circadian oscillators
Source: Nature. 2023 Mar 22;616(7955):183–9. doi: 10.1038/s41586-023-05836-9 (PMC10076222; doi:10.1038/s41586-023-05836-9)
Supplement: Supplementary file 5 — Final multiple-sequence alignment and phylogenetic tree including only species that contain KaiB and KaiC. [file 41586_2023_5836_MOESM5_ESM.zip › Dataset2/KaiC_annotated_tree_ExtDataFig1a.nex]

#NEXUS
Begin Taxa;
	Dimensions ntax=403;
	TaxLabels
		'K9SHM3_9CYAN_RECA'
		'K9THT8_9CYAN_RECA'
		'BAC08035.1_Thermosynechococcus vestitus BP-1'
		'WP_181494621.1_Thermosynechococcus elongatus'
		'WP_015123058.1_Synechococcus sp. PCC 6312'
		'ACL42740.1_Cyanothece sp. PCC 7425'
		'WP_012161596.1_Acaryochloris marina'
		'WP_036533362.1_Neosynechococcus sphagnicola'
		'WP_059000192.1_Leptolyngbya sp. NIES-2104'
		'AAM82686.1_Synechococcus elongatus PCC 7942'
		'WP_011242648.1_Synechococcus'
		'EAQ69486.1_Synechococcus sp. RS9917'
		'ABX09327.1_Prochlorococcus marinus str. MIT 9211'
		'WP_011125574.1_Prochlorococcus marinus'
		'WP_011132976.1_Prochlorococcus marinus'
		'WP_071801161.1_unclassified Synechococcus'
		'WP_074457087.1_Candidatus Synechococcus spongiarum'
		'WP_068507007.1_Leptolyngbya sp. O-77'
		'WP_023071598.1_Leptolyngbya sp. Heron Island J'
		'WP_080810497.1_Halomicronema hongdechloris'
		'WP_073609294.1_Phormidium tenue'
		'WP_039724625.1_Cyanobacteria Bacteria.'
		'KPQ36924.1_Phormidesmis priestleyi Ana'
		'WP_006454882.1_Synechococcus sp. PCC 7335'
		'WP_015173272.1_Geitlerinema sp. PCC 7407'
		'WP_063714879.1_Leptolyngbya valderiana'
		'WP_026099849.1_Prochlorothrix hollandica'
		'OCQ95545.1_Oscillatoriales cyanobacterium USR001'
		'WP_015179606.1_Oscillatoria nigro-viridis'
		'WP_011613180.1_Trichodesmium erythraeum'
		'WP_009782898.1_Lyngbya sp. PCC 8106'
		'WP_006618254.1_Arthrospira'
		'WP_042155534.1_Planktothrix agardhii'
		'WP_054464589.1_unclassified Planktothricoides'
		'WP_015147793.1_Oscillatoria acuminata'
		'WP_075599853.1_Leptolyngbya sp. 'hensonii''
		'WP_015180368.1_Allocoleopsis franciscana'
		'WP_006105815.1_Coleofasciculus chthonoplastes'
		'WP_008182354.1_Moorena producens'
		'WP_015158125.1_Chamaesiphon minutus'
		'WP_015202680.1_Crinalium epipsammum'
		'WP_015785209.1_Rippkaea orientalis'
		'WP_010874243.1_unclassified Synechocystis'
		'WP_015133074.1_Leptolyngbya sp. PCC 7376'
		'WP_015191648.1_Stanieria cyanosphaera'
		'AFZ47541.1_Cyanobacterium stanieri PCC 7202'
		'WP_006528966.1_Gloeocapsa sp. PCC 73106'
		'WP_006510280.1_Xenococcus sp. PCC 7305'
		'WP_015225155.1_Halothece sp. PCC 7418'
		'WP_022607309.1_Rubidibacter lacunae'
		'WP_073594530.1_Phormidium ambiguum'
		'WP_069968067.1_unclassified Desertifilum'
		'OJJ26573.1_Roseofilum reptotaenium AO1-A'
		'WP_045056180.1_Aliterella atlantica'
		'WP_015188904.1_Gloeocapsa sp. PCC 7428'
		'WP_015155513.1_Chroococcidiopsis thermalis'
		'WP_012409410.1_Nostoc'
		'WP_015197562.1_Calothrix sp. PCC 6303'
		'WP_009459931.1_Fischerella thermalis'
		'WP_044304992.1_Richelia intracellularis'
		'WP_015119208.1_Rivularia sp. PCC 7116'
		'WP_071455441.1_Gloeomargarita lithophora'
		'WP_015167871.1_Synechococcus sp. PCC 7502'
		'OIP71160.1_Oscillatoriales cyanobacterium CG2_30_44_21'
		'WP_015163971.1_Pseudanabaena sp. PCC 7367'
		'Q8GGL1.1_Thermostichus lividus'
		'OGP49700.1_Deltaproteobacteria bacterium RBG_13_43_22'
		'GAK53632.1_Candidatus Moduliflexus flocculans Bacteria.'
		'OQX25818.1_Desulfobacteraceae bacterium IS3'
		'WP_010873229.1_unclassified Synechocystis'
		'WP_015142657.1_Pleurocapsa sp. PCC 7327'
		'ADN15368.1_Gloeothece verrucosa PCC 7822'
		'WP_015218740.1_Cyanobacterium aponinum'
		'WP_012597132.1_Rippkaea orientalis'
		'OJJ22700.1_Roseofilum reptotaenium AO1-A'
		'WP_054467489.1_unclassified Planktothricoides'
		'WP_006105684.1_Coleofasciculus chthonoplastes'
		'WP_015193211.1_Stanieria cyanosphaera'
		'WP_015121465.1_Rivularia sp. PCC 7116'
		'WP_069349424.1_Scytonema millei'
		'WP_041032658.1_Tolypothrix campylonemoides'
		'WP_048868184.1_Scytonema tolypothrichoides'
		'KJR42959.1_Candidatus Magnetoovum chiemensis'
		'WP_089719609.1_Candidatus Entotheonella palauensis'
		'WP_012500896.1_Chloroherpeton thalassium'
		'KPJ78215.1_Planctomycetes bacterium DG_20'
		'ABQ91720.1_Roseiflexus sp. RS-1'
		'WP_012259117.1_Chloroflexus aurantiacus'
		'WP_044201051.1_Oscillochloris trichoides'
		'WP_085051177.1_Nitrospirae bacterium HCH-1'
		'EXI89183.1_Candidatus Accumulibacter sp. BA-93'
		'KPJ57887.1_Planctomycetes bacterium DG_58'
		'WP_076347703.1_Paludisphaera borealis'
		'WP_014413714.1_Pararhodospirillum photometricum'
		'WP_011391043.1_Rhodospirillum rubrum'
		'WP_077243898.1_Thioalkalivibrio halophilus'
		'WP_066510124.1_Rufibacter sp. DG15C'
		'WP_046311948.1_Pontibacter korlensis'
		'WP_068013055.1_Rhodoplanes sp. Z2-YC6860'
		'WP_023761542.1_Mesorhizobium sp. LNHC252B00'
		'OJU01840.1_Rhizobiales bacterium 65-79'
		'WP_014435475.1_Phycisphaera mikurensis'
		'WP_043726801.1_Kutzneria sp. 744'
		'WP_070009273.1_Streptomyces abyssalis'
		'WP_030432360.1_Allokutzneria albata'
		'WP_076443302.1_Microbispora rosea'
		'AHG88253.1_Gemmatirosa kalamazoonesis'
		'WP_068248868.1_Tritonibacter horizontis'
		'WP_011926871.1_Bradyrhizobium sp. ORS 278'
		'KPV53420.1_Kouleothrix aurantiaca'
		'KPA19595.1_Candidatus Magnetomorum sp. HK-1'
		'ETR68795.1_Candidatus Magnetoglobus multicellularis str. Araruama'
		'KPA17301.1_Candidatus Magnetomorum sp. HK-1'
		'KPA10379.1_Candidatus Magnetomorum sp. HK-1'
		'KPA19597.1_Candidatus Magnetomorum sp. HK-1'
		'OQW93865.1_Beggiatoa sp. IS2'
		'KJR42335.1_Candidatus Magnetoovum chiemensis'
		'WP_075096581.1_Planctomyces sp. SH-PL14'
		'OAI54417.1_Planctomyces sp. SCGC AG-212-M04'
		'WP_012831784.1_Haliangium ochraceum'
		'OQX30455.1_Candidatus Sedimenticola endophacoides'
		'WP_011032367.1_Methanosarcina mazei'
		'OGP70371.1_Deltaproteobacteria bacterium RBG_13_58_19'
		'WP_015179649.1_Oscillatoria nigro-viridis'
		'OGR13742.1_Desulfobacula sp. GWF2_41_7'
		''ACM04290.1_Rhodobacter sphaeroides KD131'___B9KWX8'
		'WP_011331300.1_Cereibacter sphaeroides'
		'WP_011390295.1_Rhodospirillum rubrum'
		'WP_073630738.1_Pseudoxanthobacter soli'
		'WP_012493859.1_Rhodopseudomonas palustris'
		'WP_011155580.1_Rhodopseudomonas palustris'
		'WP_024337064.1_Bradyrhizobium'
		'WP_056376995.1_Sphingomonas sp. Root710'
		'WP_072603811.1_Mesorhizobium oceanicum'
		'WP_008385882.1_Rhodovulum sp. PH10'
		'WP_046144166.1_Devosia'
		'WP_029618411.1_Pseudorhizobium'
		'WP_008970819.1_Bradyrhizobium sp. STM 3843'
		'WP_011924603.1_Bradyrhizobium sp. ORS 278'
		'WP_044437358.1_Skermanella aerolata'
		'WP_085553089.1_Azospirillum agricola'
		'WP_046968955.1_Luteibacter rhizovicinus'
		'WP_056365408.1_Burkholderia sp. Leaf177'
		'WP_056092953.1_Methylobacterium sp. Leaf99'
		'WP_003604658.1_Methylorubrum extorquens'
		'WP_012319918.1_Methylobacterium radiotolerans'
		'EKN01332.1_Acidocella sp. MX-AZ02'
		'WP_085771552.1_Methylocystis bryophila'
		'OFW18859.1_Acidobacteria bacterium RIFCSPLOWO2_02_FULL_65_29'
		'OGQ83585.1_Deltaproteobacteria bacterium RIFCSPLOWO2_12_FULL_60_19'
		'OFW44058.1_Acidobacteria bacterium RIFCSPLOWO2_12_FULL_60_22'
		'OFW14726.1_Acidobacteria bacterium RIFCSPLOWO2_02_FULL_67_21'
		'OIP91530.1_Syntrophobacteraceae bacterium CG2_30_61_12'
		'OGT01473.1_Gallionellales bacterium RIFCSPLOWO2_02_58_13'
		'KXS32118.1_Candidatus Gallionella acididurans'
		'OFY51238.1_Bacteroidetes bacterium GWF2_41_31'
		'OFX38168.1_Bacteroidetes bacterium GWA2_40_15'
		'OFX80512.1_Bacteroidetes bacterium GWE2_40_15'
		'WP_014430148.1_Rubrivivax gelatinosus'
		'WP_009148415.1_Thiorhodovibrio sp. 970'
		'WP_008870988.1_Desulfonatronospira thiodismutans'
		'OGF14412.1_Candidatus Eisenbacteria bacterium RBG_16_71_46'
		'OOO01299.1_Chromatiales bacterium USCg_Taylor'
		'OGJ90552.1_Candidatus Raymondbacteria bacterium RifOxyA12_full_50_37'
		'OHB50252.1_Planctomycetes bacterium GWF2_41_51'
		'OHB49400.1_Planctomycetes bacterium GWF2_41_51'
		'KJR99018.1_Desulfobulbaceae bacterium BRH_c16a'
		'OGR06378.1_Deltaproteobacteria bacterium RIFOXYD12_FULL_50_9'
		'WP_014776859.1_Thiocystis violascens'
		'WP_012969927.1_Allochromatium vinosum'
		'WP_009507516.1_Opitutaceae bacterium TAV5'
		'WP_066348214.1_Geminocystis sp. NIES-3708'
		'WP_010872549.1_unclassified Synechocystis'
		'WP_015176306.1_Oscillatoria nigro-viridis'
		'WP_015167966.1_Synechococcus sp. PCC 7502'
		'WP_073595778.1_Phormidium ambiguum'
		'WP_013323584.1_Gloeothece verrucosa'
		'WP_015208186.1_Cylindrospermum stagnale'
		'WP_015171802.1_Geitlerinema sp. PCC 7407'
		'WP_007353369.1_Kamptonema'
		'WP_015185582.1_Allocoleopsis franciscana'
		'WP_009784629.1_Lyngbya sp. PCC 8106'
		'WP_046280119.1_Limnoraphis robusta'
		'WP_006099703.1_Coleofasciculus chthonoplastes'
		'WP_073596296.1_Phormidium ambiguum'
		'WP_015138908.1_Nostoc sp. PCC 7524'
		'WP_067769268.1_Nostoc sp. NIES-3756'
		'WP_006103975.1_Coleofasciculus chthonoplastes'
		'WP_015151381.1_Oscillatoria acuminata'
		'WP_021761163.1_Desulfovibrio gigas'
		'OGV47358.1_Lentisphaerae bacterium GWF2_57_35'
		'WP_056467678.1_Rhizobacter sp. Root404'
		'WP_007857157.1_Acidovorax sp. CF316'
		'WP_076200260.1_Rhodoferax koreense'
		'WP_056813652.1_unclassified Rhizobacter'
		'WP_069040351.1_Methyloversatilis sp. RAC08'
		'WP_006274275.1_Asticcacaulis biprosthecium'
		'OGP22544.1_Deltaproteobacteria bacterium GWA2_65_63'
		'WP_096205448.1_Candidatus Methanoperedens nitroreducens'
		'WP_048091397.1_Candidatus Methanoperedens nitroreducens'
		'WP_097298919.1_Candidatus Methanoperedens sp. BLZ2'
		'OGW24911.1_Nitrospirae bacterium GWC2_42_7'
		'WP_007222749.1_Candidatus Jettenia caeni'
		'WP_021166754.1_Sporomusa ovata'
		'WP_085053512.1_Nitrospirae bacterium HCH-1'
		'KFN39917.1_Smithella sp. F21'
		'WP_012648639.1_Geobacter daltonii'
		'KMQ49520.1_Chitinispirillum alkaliphilum'
		'OEU42677.1_Methanosarcina sp. Ant1'
		'WP_011033039.1_Methanosarcina mazei'
		'OGV55079.1_Lentisphaerae bacterium GWF2_50_93'
		'OGX24597.1_Omnitrophica WOR_2 bacterium GWF2_38_59'
		'OGW68535.1_Omnitrophica bacterium GWA2_50_21'
		'OGS34105.1_Elusimicrobia bacterium RIFOXYC2_FULL_34_12'
		'OGS37786.1_Elusimicrobia bacterium RIFOXYB2_FULL_49_7'
		'WP_069585249.1_Methanobacterium'
		'WP_012107041.1_Methanoregula boonei'
		'WP_012618294.1_Methanosphaerula palustris'
		'BAI62202.1_Methanocella paludicola SANAE'
		'ADB37929.1_Spirosoma linguale DSM 74'
		'WP_015329784.1_Fibrella aestuarina'
		'WP_085414133.1_Fibrella'
		'WP_082212916.1_Dyadobacter psychrophilus'
		'WP_056281671.1_Dyadobacter sp. Leaf189'
		'WP_073041736.1_Cnuella takakiae'
		'WP_072836414.1_Flavisolibacter ginsengisoli'
		'WP_081163991.1_Niastella populi'
		'WP_081147262.1_Niastella vici'
		'WP_076377988.1_Filimonas lacunae'
		'WP_012791957.1_Chitinophaga pinensis'
		'WP_074238354.1_Chitinophaga niabensis'
		'WP_014219424.1_Niastella koreensis'
		'WP_074489239.1_Mucilaginibacter polytrichastri'
		'WP_079703163.1_Daejeonella lutea'
		'WP_066005471.1_Mucilaginibacter sp. PPCGB 2223'
		'WP_067195460.1_Mucilaginibacter sp. PAMC 26640'
		'WP_076373110.1_Mucilaginibacter lappiensis'
		'WP_048907090.1_Pedobacter sp. V48'
		'WP_016196610.1_Arcticibacter svalbardensis'
		'WP_079688116.1_Ohtaekwangia koreensis'
		'WP_073140626.1_Chryseolinea serpens'
		'OFY86161.1_Bacteroidetes bacterium RIFCSPLOWO2_12_FULL_35_15'
		'WP_020214538.1_Flavobacterium rivuli'
		'WP_012025984.1_Flavobacterium johnsoniae'
		'WP_051200352.1_Flavobacterium subsaxonicum'
		'WP_070732019.1_Hymenobacter glacialis'
		'WP_068192048.1_Hymenobacter sedentarius'
		'WP_052346477.1_Hymenobacter swuensis'
		'WP_073282696.1_Hymenobacter psychrotolerans'
		'WP_082808930.1_Hymenobacter sp. PAMC 26554'
		'WP_068234914.1_Hymenobacter sp. PAMC 26628'
		'KJS33564.1_Desulfatitalea sp. BRH_c12'
		'OHB55503.1_Planctomycetes bacterium GWF2_50_10'
		'OGI11543.1_Candidatus Margulisbacteria bacterium GWE2_39_32'
		'WP_012498632.1_Chloroherpeton thalassium'
		'WP_065235846.1_Legionella worsleiensis'
		'WP_058448152.1_Legionella jamestowniensis'
		'OJV07859.1_Chlamydiales bacterium 38-26'
		'WP_025225544.1_Fimbriimonas ginsengisoli'
		'WP_052031929.1_Rhodopirellula maiorica'
		'WP_075080589.1_Terrimicrobium sacchariphilum'
		'WP_078812142.1_Prosthecobacter debontii'
		'WP_006983184.1_Chthoniobacter flavus'
		'WP_012828222.1_Haliangium ochraceum'
		'WP_006562601.1_Oscillochloris trichoides'
		'WP_056541727.1_Marmoricola sp. Leaf446'
		'OFW04908.1_Acidobacteria bacterium RIFCSPLOWO2_02_FULL_68_18'
		'WP_006929401.1_Caldithrix abyssi'
		'WP_010876718.1_Methanothermobacter thermautotrophicus'
		'ETR71669.1_Candidatus Magnetoglobus multicellularis str. Araruama'
		'KPA16386.1_Candidatus Magnetomorum sp. HK-1'
		'ETR71667.1_Candidatus Magnetoglobus multicellularis str. Araruama'
		'KPA16384.1_Candidatus Magnetomorum sp. HK-1'
		'KPA10372.1_Candidatus Magnetomorum sp. HK-1'
		'KXS32652.1_Candidatus Gallionella acididurans'
		'OHB64570.1_Planctomycetes bacterium RBG_13_60_9'
		'WP_077539370.1_Sedimentisphaera cyanobacteriorum'
		'OGA22262.1_Betaproteobacteria bacterium RIFCSPLOWO2_02_FULL_67_26'
		'OGA58050.1_Betaproteobacteria bacterium RIFCSPLOWO2_12_FULL_65_14'
		'WP_014148176.1_Methylotuvimicrobium alcaliphilum'
		'OHC62161.1_Rhodocyclales bacterium GWA2_65_20'
		'OGB25572.1_Burkholderiales bacterium RIFCSPLOWO2_02_FULL_57_36'
		'WP_054267518.1_Janthinobacterium sp. CG23_2'
		'WP_076203520.1_Rhodoferax koreense'
		'WP_084527503.1_Kaistia soli'
		'WP_084527806.1_Kaistia soli'
		'WP_067557178.1_Oceanibaculum pacificum'
		'WP_024079911.1_Magnetospirillum gryphiswaldense'
		'WP_021031487.1_Salinisphaera shabanensis'
		'WP_025281442.1_Ectothiorhodospira haloalkaliphila'
		'WP_008931838.1_Ectothiorhodospira sp. PHS-1'
		'WP_015279926.1_Thioflavicoccus mobilis'
		'WP_007191623.1_Thiocapsa marina'
		'WP_011815014.1_Halorhodospira halophila'
		'WP_058528929.1_Legionella londiniensis'
		'WP_058501895.1_Legionella israelensis'
		'WP_096204426.1_Candidatus Methanoperedens nitroreducens'
		'WP_097300189.1_Candidatus Methanoperedens sp. BLZ2'
		'WP_048089708.1_Candidatus Methanoperedens nitroreducens'
		'WP_096206848.1_Candidatus Methanoperedens nitroreducens'
		'WP_048089140.1_Candidatus Methanoperedens nitroreducens'
		'WP_097297543.1_Candidatus Methanoperedens sp. BLZ2'
		'WP_096203330.1_Candidatus Methanoperedens nitroreducens'
		'WP_048093368.1_Candidatus Methanoperedens nitroreducens'
		'WP_097299231.1_Candidatus Methanoperedens sp. BLZ2'
		'OJW02677.1_Chloroflexi bacterium 54-19'
		'BAI62596.1_Methanocella paludicola SANAE'
		'WP_037167943.1_Pseudorhizobium pelagicum'
		'WP_096207050.1_Candidatus Methanoperedens nitroreducens'
		'WP_008709527.1_Rhodopirellula maiorica'
		'KMQ50720.1_Chitinispirillum alkaliphilum'
		'WP_075080181.1_Terrimicrobium sacchariphilum'
		'CUI07954.1_Janthinobacterium sp. CG23_2'
		'OGA72391.1_Betaproteobacteria bacterium RIFCSPLOWO2_12_FULL_65_14'
		'OFW16584.1_Acidobacteria bacterium RIFCSPLOWO2_02_FULL_67_21'
		'KIF36413.1_Hassallia byssoidea VB512170'
		'WP_015193307.1_Stanieria cyanosphaera'
		'WP_015153819.1_Chroococcidiopsis'
		'WP_045055490.1_Aliterella atlantica'
		'WP_038082210.1_Tolypothrix bouteillei'
		'WP_069351166.1_Scytonema millei'
		'WP_015174578.1_Oscillatoria nigro-viridis'
		'WP_013324798.1_Gloeothece verrucosa'
		'KIY13238.1_Mastigocladus laminosus UU774'
		'WP_009784321.1_Lyngbya sp. PCC 8106'
		'WP_063714823.1_Leptolyngbya valderiana'
		'WP_073610125.1_Phormidium tenue'
		'WP_073618617.1_Calothrix sp. HK-06'
		'WP_073596154.1_Phormidium ambiguum'
		'KPQ32758.1_Phormidesmis priestleyi Ana'
		'WP_012256148.1_Chloroflexus aurantiacus'
		'WP_077244017.1_Thioalkalivibrio halophilus'
		'WP_011628377.1_Alkalilimnicola ehrlichii'
		'ETW94388.1_Candidatus Entotheonella factor'
		'ETW96888.1_Candidatus Entotheonella factor'
		'OGB22440.1_Burkholderiales bacterium RIFCSPLOWO2_02_FULL_57_36'
		'WP_012827597.1_Haliangium ochraceum'
		'WP_044430827.1_Skermanella aerolata'
		'WP_037166585.1_Pseudorhizobium pelagicum'
		'WP_068026384.1_Rhodoplanes sp. Z2-YC6860'
		'WP_008969032.1_Bradyrhizobium sp. STM 3843'
		'WP_056086509.1_unclassified Methylobacterium'
		'WP_012318319.1_Methylobacterium radiotolerans'
		'WP_056383403.1_Sphingomonas sp. Root710'
		'WP_085553266.1_Azospirillum lipoferum'
		'WP_044430781.1_Skermanella aerolata'
		'WP_011925164.1_Bradyrhizobium sp. ORS 278'
		'WP_024339605.1_Bradyrhizobium'
		'WP_008967104.1_Bradyrhizobium sp. STM 3843'
		'WP_068019289.1_Rhodoplanes sp. Z2-YC6860'
		'WP_056355098.1_Burkholderia sp. Leaf177'
		'WP_056361006.1_Burkholderia sp. Leaf177'
		'WP_012751946.1_Methylorubrum extorquens'
		'WP_056809572.1_unclassified Rhizobacter'
		'WP_056464056.1_Rhizobacter sp. Root404'
		'WP_007853303.1_Acidovorax sp. CF316'
		'OGB24517.1_Burkholderiales bacterium RIFCSPLOWO2_02_FULL_57_36'
		'AHG88580.1_Gemmatirosa kalamazoonesis'
		'WP_006273018.1_Asticcacaulis biprosthecium'
		'WP_076348262.1_Paludisphaera borealis'
		'WP_054263903.1_Janthinobacterium sp. CG23_2'
		'WP_025227499.1_Fimbriimonas ginsengisoli'
		'WP_006979792.1_Chthoniobacter flavus'
		'WP_046142416.1_Devosia soli'
		'WP_012648855.1_Geobacter daltonii'
		'KJS28874.1_Desulfatitalea sp. BRH_c12'
		'WP_014149538.1_Methylotuvimicrobium alcaliphilum'
		'OQW70060.1_Proteobacteria bacterium ST_bin11'
		'WP_064020581.1_Methylomonas sp. DH-1'
		'KKZ13601.1_Candidatus Synechococcus spongiarum 15L'
		'WP_074456700.1_Candidatus Synechococcus spongiarum'
		'KKZ11737.1_Candidatus Synechococcus spongiarum SP3'
		'WP_073051079.1_Kaistia soli'
		'WP_023761615.1_Mesorhizobium sp. LNHC252B00'
		'OJU05378.1_Rhizobiales bacterium 65-79'
		'WP_096204412.1_Candidatus Methanoperedens nitroreducens'
		'BAI62623.1_Methanocella paludicola SANAE'
		'WP_048091057.1_Candidatus Methanoperedens nitroreducens'
		'WP_096206289.1_Candidatus Methanoperedens nitroreducens'
		'WP_097300623.1_Candidatus Methanoperedens sp. BLZ2'
		'WP_048090173.1_Candidatus Methanoperedens nitroreducens'
		'WP_096207117.1_Candidatus Methanoperedens nitroreducens'
		'KPQ41982.1_Candidatus Methanoperedens sp. BLZ1'
		'WP_035149132.1_Calothrix sp. 336/3'
		'WP_008187417.1_Moorena producens'
		'WP_076201522.1_Rhodoferax koreense'
		'WP_046968599.1_Luteibacter rhizovicinus'
		'WP_069037655.1_Methyloversatilis sp. RAC08'
		'WP_056819869.1_unclassified Rhizobacter'
		'WP_056460782.1_Rhizobacter sp. Root404'
		'OHC62071.1_Rhodocyclales bacterium GWA2_65_20'
		'OGB23751.1_Burkholderiales bacterium RIFCSPLOWO2_02_FULL_57_36'
		'WP_054267602.1_Janthinobacterium sp. CG23_2'
		'WP_025225605.1_Fimbriimonas ginsengisoli'
		'OJV95299.1_Chloroflexi bacterium 54-19'
		'OJV91746.1_Chloroflexi bacterium 54-19'
		'KPV49552.1_Kouleothrix aurantiaca'
		'WP_044437363.1_Skermanella aerolata'
		'WP_037169338.1_Pseudorhizobium pelagicum'
		'WP_085554125.1_Azospirillum lipoferum'
		'KJS38597.1_Rhodospirillaceae bacterium BRH_c57'
		'WP_056363737.1_Burkholderia sp. Leaf177'
		'OJV93271.1_Chloroflexi bacterium 54-19'
		;
End;
Begin Trees;
	Translate
		1 'K9SHM3_9CYAN_RECA',
		2 'K9THT8_9CYAN_RECA',
		3 'BAC08035.1_Thermosynechococcus vestitus BP-1',
		4 'WP_181494621.1_Thermosynechococcus elongatus',
		5 'WP_015123058.1_Synechococcus sp. PCC 6312',
		6 'ACL42740.1_Cyanothece sp. PCC 7425',
		7 'WP_012161596.1_Acaryochloris marina',
		8 'WP_036533362.1_Neosynechococcus sphagnicola',
		9 'WP_059000192.1_Leptolyngbya sp. NIES-2104',
		10 'AAM82686.1_Synechococcus elongatus PCC 7942',
		11 'WP_011242648.1_Synechococcus',
		12 'EAQ69486.1_Synechococcus sp. RS9917',
		13 'ABX09327.1_Prochlorococcus marinus str. MIT 9211',
		14 'WP_011125574.1_Prochlorococcus marinus',
		15 'WP_011132976.1_Prochlorococcus marinus',
		16 'WP_071801161.1_unclassified Synechococcus',
		17 'WP_074457087.1_Candidatus Synechococcus spongiarum',
		18 'WP_068507007.1_Leptolyngbya sp. O-77',
		19 'WP_023071598.1_Leptolyngbya sp. Heron Island J',
		20 'WP_080810497.1_Halomicronema hongdechloris',
		21 'WP_073609294.1_Phormidium tenue',
		22 'WP_039724625.1_Cyanobacteria Bacteria.',
		23 'KPQ36924.1_Phormidesmis priestleyi Ana',
		24 'WP_006454882.1_Synechococcus sp. PCC 7335',
		25 'WP_015173272.1_Geitlerinema sp. PCC 7407',
		26 'WP_063714879.1_Leptolyngbya valderiana',
		27 'WP_026099849.1_Prochlorothrix hollandica',
		28 'OCQ95545.1_Oscillatoriales cyanobacterium USR001',
		29 'WP_015179606.1_Oscillatoria nigro-viridis',
		30 'WP_011613180.1_Trichodesmium erythraeum',
		31 'WP_009782898.1_Lyngbya sp. PCC 8106',
		32 'WP_006618254.1_Arthrospira',
		33 'WP_042155534.1_Planktothrix agardhii',
		34 'WP_054464589.1_unclassified Planktothricoides',
		35 'WP_015147793.1_Oscillatoria acuminata',
		36 'WP_075599853.1_Leptolyngbya sp. 'hensonii'',
		37 'WP_015180368.1_Allocoleopsis franciscana',
		38 'WP_006105815.1_Coleofasciculus chthonoplastes',
		39 'WP_008182354.1_Moorena producens',
		40 'WP_015158125.1_Chamaesiphon minutus',
		41 'WP_015202680.1_Crinalium epipsammum',
		42 'WP_015785209.1_Rippkaea orientalis',
		43 'WP_010874243.1_unclassified Synechocystis',
		44 'WP_015133074.1_Leptolyngbya sp. PCC 7376',
		45 'WP_015191648.1_Stanieria cyanosphaera',
		46 'AFZ47541.1_Cyanobacterium stanieri PCC 7202',
		47 'WP_006528966.1_Gloeocapsa sp. PCC 73106',
		48 'WP_006510280.1_Xenococcus sp. PCC 7305',
		49 'WP_015225155.1_Halothece sp. PCC 7418',
		50 'WP_022607309.1_Rubidibacter lacunae',
		51 'WP_073594530.1_Phormidium ambiguum',
		52 'WP_069968067.1_unclassified Desertifilum',
		53 'OJJ26573.1_Roseofilum reptotaenium AO1-A',
		54 'WP_045056180.1_Aliterella atlantica',
		55 'WP_015188904.1_Gloeocapsa sp. PCC 7428',
		56 'WP_015155513.1_Chroococcidiopsis thermalis',
		57 'WP_012409410.1_Nostoc',
		58 'WP_015197562.1_Calothrix sp. PCC 6303',
		59 'WP_009459931.1_Fischerella thermalis',
		60 'WP_044304992.1_Richelia intracellularis',
		61 'WP_015119208.1_Rivularia sp. PCC 7116',
		62 'WP_071455441.1_Gloeomargarita lithophora',
		63 'WP_015167871.1_Synechococcus sp. PCC 7502',
		64 'OIP71160.1_Oscillatoriales cyanobacterium CG2_30_44_21',
		65 'WP_015163971.1_Pseudanabaena sp. PCC 7367',
		66 'Q8GGL1.1_Thermostichus lividus',
		67 'OGP49700.1_Deltaproteobacteria bacterium RBG_13_43_22',
		68 'GAK53632.1_Candidatus Moduliflexus flocculans Bacteria.',
		69 'OQX25818.1_Desulfobacteraceae bacterium IS3',
		70 'WP_010873229.1_unclassified Synechocystis',
		71 'WP_015142657.1_Pleurocapsa sp. PCC 7327',
		72 'ADN15368.1_Gloeothece verrucosa PCC 7822',
		73 'WP_015218740.1_Cyanobacterium aponinum',
		74 'WP_012597132.1_Rippkaea orientalis',
		75 'OJJ22700.1_Roseofilum reptotaenium AO1-A',
		76 'WP_054467489.1_unclassified Planktothricoides',
		77 'WP_006105684.1_Coleofasciculus chthonoplastes',
		78 'WP_015193211.1_Stanieria cyanosphaera',
		79 'WP_015121465.1_Rivularia sp. PCC 7116',
		80 'WP_069349424.1_Scytonema millei',
		81 'WP_041032658.1_Tolypothrix campylonemoides',
		82 'WP_048868184.1_Scytonema tolypothrichoides',
		83 'KJR42959.1_Candidatus Magnetoovum chiemensis',
		84 'WP_089719609.1_Candidatus Entotheonella palauensis',
		85 'WP_012500896.1_Chloroherpeton thalassium',
		86 'KPJ78215.1_Planctomycetes bacterium DG_20',
		87 'ABQ91720.1_Roseiflexus sp. RS-1',
		88 'WP_012259117.1_Chloroflexus aurantiacus',
		89 'WP_044201051.1_Oscillochloris trichoides',
		90 'WP_085051177.1_Nitrospirae bacterium HCH-1',
		91 'EXI89183.1_Candidatus Accumulibacter sp. BA-93',
		92 'KPJ57887.1_Planctomycetes bacterium DG_58',
		93 'WP_076347703.1_Paludisphaera borealis',
		94 'WP_014413714.1_Pararhodospirillum photometricum',
		95 'WP_011391043.1_Rhodospirillum rubrum',
		96 'WP_077243898.1_Thioalkalivibrio halophilus',
		97 'WP_066510124.1_Rufibacter sp. DG15C',
		98 'WP_046311948.1_Pontibacter korlensis',
		99 'WP_068013055.1_Rhodoplanes sp. Z2-YC6860',
		100 'WP_023761542.1_Mesorhizobium sp. LNHC252B00',
		101 'OJU01840.1_Rhizobiales bacterium 65-79',
		102 'WP_014435475.1_Phycisphaera mikurensis',
		103 'WP_043726801.1_Kutzneria sp. 744',
		104 'WP_070009273.1_Streptomyces abyssalis',
		105 'WP_030432360.1_Allokutzneria albata',
		106 'WP_076443302.1_Microbispora rosea',
		107 'AHG88253.1_Gemmatirosa kalamazoonesis',
		108 'WP_068248868.1_Tritonibacter horizontis',
		109 'WP_011926871.1_Bradyrhizobium sp. ORS 278',
		110 'KPV53420.1_Kouleothrix aurantiaca',
		111 'KPA19595.1_Candidatus Magnetomorum sp. HK-1',
		112 'ETR68795.1_Candidatus Magnetoglobus multicellularis str. Araruama',
		113 'KPA17301.1_Candidatus Magnetomorum sp. HK-1',
		114 'KPA10379.1_Candidatus Magnetomorum sp. HK-1',
		115 'KPA19597.1_Candidatus Magnetomorum sp. HK-1',
		116 'OQW93865.1_Beggiatoa sp. IS2',
		117 'KJR42335.1_Candidatus Magnetoovum chiemensis',
		118 'WP_075096581.1_Planctomyces sp. SH-PL14',
		119 'OAI54417.1_Planctomyces sp. SCGC AG-212-M04',
		120 'WP_012831784.1_Haliangium ochraceum',
		121 'OQX30455.1_Candidatus Sedimenticola endophacoides',
		122 'WP_011032367.1_Methanosarcina mazei',
		123 'OGP70371.1_Deltaproteobacteria bacterium RBG_13_58_19',
		124 'WP_015179649.1_Oscillatoria nigro-viridis',
		125 'OGR13742.1_Desulfobacula sp. GWF2_41_7',
		126 ''ACM04290.1_Rhodobacter sphaeroides KD131'___B9KWX8',
		127 'WP_011331300.1_Cereibacter sphaeroides',
		128 'WP_011390295.1_Rhodospirillum rubrum',
		129 'WP_073630738.1_Pseudoxanthobacter soli',
		130 'WP_012493859.1_Rhodopseudomonas palustris',
		131 'WP_011155580.1_Rhodopseudomonas palustris',
		132 'WP_024337064.1_Bradyrhizobium',
		133 'WP_056376995.1_Sphingomonas sp. Root710',
		134 'WP_072603811.1_Mesorhizobium oceanicum',
		135 'WP_008385882.1_Rhodovulum sp. PH10',
		136 'WP_046144166.1_Devosia',
		137 'WP_029618411.1_Pseudorhizobium',
		138 'WP_008970819.1_Bradyrhizobium sp. STM 3843',
		139 'WP_011924603.1_Bradyrhizobium sp. ORS 278',
		140 'WP_044437358.1_Skermanella aerolata',
		141 'WP_085553089.1_Azospirillum agricola',
		142 'WP_046968955.1_Luteibacter rhizovicinus',
		143 'WP_056365408.1_Burkholderia sp. Leaf177',
		144 'WP_056092953.1_Methylobacterium sp. Leaf99',
		145 'WP_003604658.1_Methylorubrum extorquens',
		146 'WP_012319918.1_Methylobacterium radiotolerans',
		147 'EKN01332.1_Acidocella sp. MX-AZ02',
		148 'WP_085771552.1_Methylocystis bryophila',
		149 'OFW18859.1_Acidobacteria bacterium RIFCSPLOWO2_02_FULL_65_29',
		150 'OGQ83585.1_Deltaproteobacteria bacterium RIFCSPLOWO2_12_FULL_60_19',
		151 'OFW44058.1_Acidobacteria bacterium RIFCSPLOWO2_12_FULL_60_22',
		152 'OFW14726.1_Acidobacteria bacterium RIFCSPLOWO2_02_FULL_67_21',
		153 'OIP91530.1_Syntrophobacteraceae bacterium CG2_30_61_12',
		154 'OGT01473.1_Gallionellales bacterium RIFCSPLOWO2_02_58_13',
		155 'KXS32118.1_Candidatus Gallionella acididurans',
		156 'OFY51238.1_Bacteroidetes bacterium GWF2_41_31',
		157 'OFX38168.1_Bacteroidetes bacterium GWA2_40_15',
		158 'OFX80512.1_Bacteroidetes bacterium GWE2_40_15',
		159 'WP_014430148.1_Rubrivivax gelatinosus',
		160 'WP_009148415.1_Thiorhodovibrio sp. 970',
		161 'WP_008870988.1_Desulfonatronospira thiodismutans',
		162 'OGF14412.1_Candidatus Eisenbacteria bacterium RBG_16_71_46',
		163 'OOO01299.1_Chromatiales bacterium USCg_Taylor',
		164 'OGJ90552.1_Candidatus Raymondbacteria bacterium RifOxyA12_full_50_37',
		165 'OHB50252.1_Planctomycetes bacterium GWF2_41_51',
		166 'OHB49400.1_Planctomycetes bacterium GWF2_41_51',
		167 'KJR99018.1_Desulfobulbaceae bacterium BRH_c16a',
		168 'OGR06378.1_Deltaproteobacteria bacterium RIFOXYD12_FULL_50_9',
		169 'WP_014776859.1_Thiocystis violascens',
		170 'WP_012969927.1_Allochromatium vinosum',
		171 'WP_009507516.1_Opitutaceae bacterium TAV5',
		172 'WP_066348214.1_Geminocystis sp. NIES-3708',
		173 'WP_010872549.1_unclassified Synechocystis',
		174 'WP_015176306.1_Oscillatoria nigro-viridis',
		175 'WP_015167966.1_Synechococcus sp. PCC 7502',
		176 'WP_073595778.1_Phormidium ambiguum',
		177 'WP_013323584.1_Gloeothece verrucosa',
		178 'WP_015208186.1_Cylindrospermum stagnale',
		179 'WP_015171802.1_Geitlerinema sp. PCC 7407',
		180 'WP_007353369.1_Kamptonema',
		181 'WP_015185582.1_Allocoleopsis franciscana',
		182 'WP_009784629.1_Lyngbya sp. PCC 8106',
		183 'WP_046280119.1_Limnoraphis robusta',
		184 'WP_006099703.1_Coleofasciculus chthonoplastes',
		185 'WP_073596296.1_Phormidium ambiguum',
		186 'WP_015138908.1_Nostoc sp. PCC 7524',
		187 'WP_067769268.1_Nostoc sp. NIES-3756',
		188 'WP_006103975.1_Coleofasciculus chthonoplastes',
		189 'WP_015151381.1_Oscillatoria acuminata',
		190 'WP_021761163.1_Desulfovibrio gigas',
		191 'OGV47358.1_Lentisphaerae bacterium GWF2_57_35',
		192 'WP_056467678.1_Rhizobacter sp. Root404',
		193 'WP_007857157.1_Acidovorax sp. CF316',
		194 'WP_076200260.1_Rhodoferax koreense',
		195 'WP_056813652.1_unclassified Rhizobacter',
		196 'WP_069040351.1_Methyloversatilis sp. RAC08',
		197 'WP_006274275.1_Asticcacaulis biprosthecium',
		198 'OGP22544.1_Deltaproteobacteria bacterium GWA2_65_63',
		199 'WP_096205448.1_Candidatus Methanoperedens nitroreducens',
		200 'WP_048091397.1_Candidatus Methanoperedens nitroreducens',
		201 'WP_097298919.1_Candidatus Methanoperedens sp. BLZ2',
		202 'OGW24911.1_Nitrospirae bacterium GWC2_42_7',
		203 'WP_007222749.1_Candidatus Jettenia caeni',
		204 'WP_021166754.1_Sporomusa ovata',
		205 'WP_085053512.1_Nitrospirae bacterium HCH-1',
		206 'KFN39917.1_Smithella sp. F21',
		207 'WP_012648639.1_Geobacter daltonii',
		208 'KMQ49520.1_Chitinispirillum alkaliphilum',
		209 'OEU42677.1_Methanosarcina sp. Ant1',
		210 'WP_011033039.1_Methanosarcina mazei',
		211 'OGV55079.1_Lentisphaerae bacterium GWF2_50_93',
		212 'OGX24597.1_Omnitrophica WOR_2 bacterium GWF2_38_59',
		213 'OGW68535.1_Omnitrophica bacterium GWA2_50_21',
		214 'OGS34105.1_Elusimicrobia bacterium RIFOXYC2_FULL_34_12',
		215 'OGS37786.1_Elusimicrobia bacterium RIFOXYB2_FULL_49_7',
		216 'WP_069585249.1_Methanobacterium',
		217 'WP_012107041.1_Methanoregula boonei',
		218 'WP_012618294.1_Methanosphaerula palustris',
		219 'BAI62202.1_Methanocella paludicola SANAE',
		220 'ADB37929.1_Spirosoma linguale DSM 74',
		221 'WP_015329784.1_Fibrella aestuarina',
		222 'WP_085414133.1_Fibrella',
		223 'WP_082212916.1_Dyadobacter psychrophilus',
		224 'WP_056281671.1_Dyadobacter sp. Leaf189',
		225 'WP_073041736.1_Cnuella takakiae',
		226 'WP_072836414.1_Flavisolibacter ginsengisoli',
		227 'WP_081163991.1_Niastella populi',
		228 'WP_081147262.1_Niastella vici',
		229 'WP_076377988.1_Filimonas lacunae',
		230 'WP_012791957.1_Chitinophaga pinensis',
		231 'WP_074238354.1_Chitinophaga niabensis',
		232 'WP_014219424.1_Niastella koreensis',
		233 'WP_074489239.1_Mucilaginibacter polytrichastri',
		234 'WP_079703163.1_Daejeonella lutea',
		235 'WP_066005471.1_Mucilaginibacter sp. PPCGB 2223',
		236 'WP_067195460.1_Mucilaginibacter sp. PAMC 26640',
		237 'WP_076373110.1_Mucilaginibacter lappiensis',
		238 'WP_048907090.1_Pedobacter sp. V48',
		239 'WP_016196610.1_Arcticibacter svalbardensis',
		240 'WP_079688116.1_Ohtaekwangia koreensis',
		241 'WP_073140626.1_Chryseolinea serpens',
		242 'OFY86161.1_Bacteroidetes bacterium RIFCSPLOWO2_12_FULL_35_15',
		243 'WP_020214538.1_Flavobacterium rivuli',
		244 'WP_012025984.1_Flavobacterium johnsoniae',
		245 'WP_051200352.1_Flavobacterium subsaxonicum',
		246 'WP_070732019.1_Hymenobacter glacialis',
		247 'WP_068192048.1_Hymenobacter sedentarius',
		248 'WP_052346477.1_Hymenobacter swuensis',
		249 'WP_073282696.1_Hymenobacter psychrotolerans',
		250 'WP_082808930.1_Hymenobacter sp. PAMC 26554',
		251 'WP_068234914.1_Hymenobacter sp. PAMC 26628',
		252 'KJS33564.1_Desulfatitalea sp. BRH_c12',
		253 'OHB55503.1_Planctomycetes bacterium GWF2_50_10',
		254 'OGI11543.1_Candidatus Margulisbacteria bacterium GWE2_39_32',
		255 'WP_012498632.1_Chloroherpeton thalassium',
		256 'WP_065235846.1_Legionella worsleiensis',
		257 'WP_058448152.1_Legionella jamestowniensis',
		258 'OJV07859.1_Chlamydiales bacterium 38-26',
		259 'WP_025225544.1_Fimbriimonas ginsengisoli',
		260 'WP_052031929.1_Rhodopirellula maiorica',
		261 'WP_075080589.1_Terrimicrobium sacchariphilum',
		262 'WP_078812142.1_Prosthecobacter debontii',
		263 'WP_006983184.1_Chthoniobacter flavus',
		264 'WP_012828222.1_Haliangium ochraceum',
		265 'WP_006562601.1_Oscillochloris trichoides',
		266 'WP_056541727.1_Marmoricola sp. Leaf446',
		267 'OFW04908.1_Acidobacteria bacterium RIFCSPLOWO2_02_FULL_68_18',
		268 'WP_006929401.1_Caldithrix abyssi',
		269 'WP_010876718.1_Methanothermobacter thermautotrophicus',
		270 'ETR71669.1_Candidatus Magnetoglobus multicellularis str. Araruama',
		271 'KPA16386.1_Candidatus Magnetomorum sp. HK-1',
		272 'ETR71667.1_Candidatus Magnetoglobus multicellularis str. Araruama',
		273 'KPA16384.1_Candidatus Magnetomorum sp. HK-1',
		274 'KPA10372.1_Candidatus Magnetomorum sp. HK-1',
		275 'KXS32652.1_Candidatus Gallionella acididurans',
		276 'OHB64570.1_Planctomycetes bacterium RBG_13_60_9',
		277 'WP_077539370.1_Sedimentisphaera cyanobacteriorum',
		278 'OGA22262.1_Betaproteobacteria bacterium RIFCSPLOWO2_02_FULL_67_26',
		279 'OGA58050.1_Betaproteobacteria bacterium RIFCSPLOWO2_12_FULL_65_14',
		280 'WP_014148176.1_Methylotuvimicrobium alcaliphilum',
		281 'OHC62161.1_Rhodocyclales bacterium GWA2_65_20',
		282 'OGB25572.1_Burkholderiales bacterium RIFCSPLOWO2_02_FULL_57_36',
		283 'WP_054267518.1_Janthinobacterium sp. CG23_2',
		284 'WP_076203520.1_Rhodoferax koreense',
		285 'WP_084527503.1_Kaistia soli',
		286 'WP_084527806.1_Kaistia soli',
		287 'WP_067557178.1_Oceanibaculum pacificum',
		288 'WP_024079911.1_Magnetospirillum gryphiswaldense',
		289 'WP_021031487.1_Salinisphaera shabanensis',
		290 'WP_025281442.1_Ectothiorhodospira haloalkaliphila',
		291 'WP_008931838.1_Ectothiorhodospira sp. PHS-1',
		292 'WP_015279926.1_Thioflavicoccus mobilis',
		293 'WP_007191623.1_Thiocapsa marina',
		294 'WP_011815014.1_Halorhodospira halophila',
		295 'WP_058528929.1_Legionella londiniensis',
		296 'WP_058501895.1_Legionella israelensis',
		297 'WP_096204426.1_Candidatus Methanoperedens nitroreducens',
		298 'WP_097300189.1_Candidatus Methanoperedens sp. BLZ2',
		299 'WP_048089708.1_Candidatus Methanoperedens nitroreducens',
		300 'WP_096206848.1_Candidatus Methanoperedens nitroreducens',
		301 'WP_048089140.1_Candidatus Methanoperedens nitroreducens',
		302 'WP_097297543.1_Candidatus Methanoperedens sp. BLZ2',
		303 'WP_096203330.1_Candidatus Methanoperedens nitroreducens',
		304 'WP_048093368.1_Candidatus Methanoperedens nitroreducens',
		305 'WP_097299231.1_Candidatus Methanoperedens sp. BLZ2',
		306 'OJW02677.1_Chloroflexi bacterium 54-19',
		307 'BAI62596.1_Methanocella paludicola SANAE',
		308 'WP_037167943.1_Pseudorhizobium pelagicum',
		309 'WP_096207050.1_Candidatus Methanoperedens nitroreducens',
		310 'WP_008709527.1_Rhodopirellula maiorica',
		311 'KMQ50720.1_Chitinispirillum alkaliphilum',
		312 'WP_075080181.1_Terrimicrobium sacchariphilum',
		313 'CUI07954.1_Janthinobacterium sp. CG23_2',
		314 'OGA72391.1_Betaproteobacteria bacterium RIFCSPLOWO2_12_FULL_65_14',
		315 'OFW16584.1_Acidobacteria bacterium RIFCSPLOWO2_02_FULL_67_21',
		316 'KIF36413.1_Hassallia byssoidea VB512170',
		317 'WP_015193307.1_Stanieria cyanosphaera',
		318 'WP_015153819.1_Chroococcidiopsis',
		319 'WP_045055490.1_Aliterella atlantica',
		320 'WP_038082210.1_Tolypothrix bouteillei',
		321 'WP_069351166.1_Scytonema millei',
		322 'WP_015174578.1_Oscillatoria nigro-viridis',
		323 'WP_013324798.1_Gloeothece verrucosa',
		324 'KIY13238.1_Mastigocladus laminosus UU774',
		325 'WP_009784321.1_Lyngbya sp. PCC 8106',
		326 'WP_063714823.1_Leptolyngbya valderiana',
		327 'WP_073610125.1_Phormidium tenue',
		328 'WP_073618617.1_Calothrix sp. HK-06',
		329 'WP_073596154.1_Phormidium ambiguum',
		330 'KPQ32758.1_Phormidesmis priestleyi Ana',
		331 'WP_012256148.1_Chloroflexus aurantiacus',
		332 'WP_077244017.1_Thioalkalivibrio halophilus',
		333 'WP_011628377.1_Alkalilimnicola ehrlichii',
		334 'ETW94388.1_Candidatus Entotheonella factor',
		335 'ETW96888.1_Candidatus Entotheonella factor',
		336 'OGB22440.1_Burkholderiales bacterium RIFCSPLOWO2_02_FULL_57_36',
		337 'WP_012827597.1_Haliangium ochraceum',
		338 'WP_044430827.1_Skermanella aerolata',
		339 'WP_037166585.1_Pseudorhizobium pelagicum',
		340 'WP_068026384.1_Rhodoplanes sp. Z2-YC6860',
		341 'WP_008969032.1_Bradyrhizobium sp. STM 3843',
		342 'WP_056086509.1_unclassified Methylobacterium',
		343 'WP_012318319.1_Methylobacterium radiotolerans',
		344 'WP_056383403.1_Sphingomonas sp. Root710',
		345 'WP_085553266.1_Azospirillum lipoferum',
		346 'WP_044430781.1_Skermanella aerolata',
		347 'WP_011925164.1_Bradyrhizobium sp. ORS 278',
		348 'WP_024339605.1_Bradyrhizobium',
		349 'WP_008967104.1_Bradyrhizobium sp. STM 3843',
		350 'WP_068019289.1_Rhodoplanes sp. Z2-YC6860',
		351 'WP_056355098.1_Burkholderia sp. Leaf177',
		352 'WP_056361006.1_Burkholderia sp. Leaf177',
		353 'WP_012751946.1_Methylorubrum extorquens',
		354 'WP_056809572.1_unclassified Rhizobacter',
		355 'WP_056464056.1_Rhizobacter sp. Root404',
		356 'WP_007853303.1_Acidovorax sp. CF316',
		357 'OGB24517.1_Burkholderiales bacterium RIFCSPLOWO2_02_FULL_57_36',
		358 'AHG88580.1_Gemmatirosa kalamazoonesis',
		359 'WP_006273018.1_Asticcacaulis biprosthecium',
		360 'WP_076348262.1_Paludisphaera borealis',
		361 'WP_054263903.1_Janthinobacterium sp. CG23_2',
		362 'WP_025227499.1_Fimbriimonas ginsengisoli',
		363 'WP_006979792.1_Chthoniobacter flavus',
		364 'WP_046142416.1_Devosia soli',
		365 'WP_012648855.1_Geobacter daltonii',
		366 'KJS28874.1_Desulfatitalea sp. BRH_c12',
		367 'WP_014149538.1_Methylotuvimicrobium alcaliphilum',
		368 'OQW70060.1_Proteobacteria bacterium ST_bin11',
		369 'WP_064020581.1_Methylomonas sp. DH-1',
		370 'KKZ13601.1_Candidatus Synechococcus spongiarum 15L',
		371 'WP_074456700.1_Candidatus Synechococcus spongiarum',
		372 'KKZ11737.1_Candidatus Synechococcus spongiarum SP3',
		373 'WP_073051079.1_Kaistia soli',
		374 'WP_023761615.1_Mesorhizobium sp. LNHC252B00',
		375 'OJU05378.1_Rhizobiales bacterium 65-79',
		376 'WP_096204412.1_Candidatus Methanoperedens nitroreducens',
		377 'BAI62623.1_Methanocella paludicola SANAE',
		378 'WP_048091057.1_Candidatus Methanoperedens nitroreducens',
		379 'WP_096206289.1_Candidatus Methanoperedens nitroreducens',
		380 'WP_097300623.1_Candidatus Methanoperedens sp. BLZ2',
		381 'WP_048090173.1_Candidatus Methanoperedens nitroreducens',
		382 'WP_096207117.1_Candidatus Methanoperedens nitroreducens',
		383 'KPQ41982.1_Candidatus Methanoperedens sp. BLZ1',
		384 'WP_035149132.1_Calothrix sp. 336/3',
		385 'WP_008187417.1_Moorena producens',
		386 'WP_076201522.1_Rhodoferax koreense',
		387 'WP_046968599.1_Luteibacter rhizovicinus',
		388 'WP_069037655.1_Methyloversatilis sp. RAC08',
		389 'WP_056819869.1_unclassified Rhizobacter',
		390 'WP_056460782.1_Rhizobacter sp. Root404',
		391 'OHC62071.1_Rhodocyclales bacterium GWA2_65_20',
		392 'OGB23751.1_Burkholderiales bacterium RIFCSPLOWO2_02_FULL_57_36',
		393 'WP_054267602.1_Janthinobacterium sp. CG23_2',
		394 'WP_025225605.1_Fimbriimonas ginsengisoli',
		395 'OJV95299.1_Chloroflexi bacterium 54-19',
		396 'OJV91746.1_Chloroflexi bacterium 54-19',
		397 'KPV49552.1_Kouleothrix aurantiaca',
		398 'WP_044437363.1_Skermanella aerolata',
		399 'WP_037169338.1_Pseudorhizobium pelagicum',
		400 'WP_085554125.1_Azospirillum lipoferum',
		401 'KJS38597.1_Rhodospirillaceae bacterium BRH_c57',
		402 'WP_056363737.1_Burkholderia sp. Leaf177',
		403 'OJV93271.1_Chloroflexi bacterium 54-19'
		;
	Tree tree_1 = ('1':0.582811,'2':0.610814,(((((((((((((((('3':3E-06,'4':3E-06):0.095091[label='1'],'5':0.120326):0.055845[label='1'],(('6':0.107018,'7':0.226073):0.033082[label='0.997'],((((('8':0.117154,'9':0.095243):0.030424[label='1'],(('10':3E-06,'11':3E-06):0.160682[label='1'],((('12':0.049203,('13':0.080935,('14':0.085782,'15':0.14171):0.043145[label='0.998']):0.140814[label='1']):0.043546[l…
End;
Begin TreeViewer;
	Length: 120599;
[[["32914d41-b182-461e-b7c6-5f0263cc1ccd","[[\u0022eee4a077-63b2-4126-9f35-5f66d40aa2cf\u0022,\u0022string\u0022,\u0022\\u00227255ee2e-c775-4570-8cd5-3317c857056b\\u0022\u0022]]"]],[["c4c71099-c7dc-44b3-93be-25a79afb1102","[[\u0022Node:\u0022,\u0022string[]\u0022,\u0022[\\u0022K9SHM3_9CYAN_RECA\\u0022,\\u0022K9THT8_9CYAN_RECA\\u0022,\\u0022BAC08035.1_Thermosynechococcus vestitus BP-1\\u0022,\\u00…
End;
